# Supplementary material for: Proteomic characterization of gastric cancer response to chemotherapy and targeted therapy reveals potential therapeutic strategies
Source: Nat Commun. 2022 Sep 29;13:5723. doi: 10.1038/s41467-022-33282-0 (PMC9522856; doi:10.1038/s41467-022-33282-0)
Supplement: Supplementary file 4 — Supplementary Data 1 [file 41467_2022_33282_MOESM4_ESM.xlsx]

## Sheet: Description
Supplementary Data 1: Clinical characteristics of 206 GC patients.
a. Clinical characteristics. Clinical characteristics of 206 GC patients.
b. Baseline characteristics. GC Patient demographics and baseline characteristics.

## Sheet: a. Clinical characteristics
Sample Number	Subcohort	Firmiana ID	Age	Grade	Lauren's type	Chemo-/targeted therapy	Chemotherapy cycle (1 cycle: 3 weeks)	anti-HER2 therapy	anti-HER2 therapy cycle (1 cycle: 3 weeks)	RECIST	Primary site	Progression status (Yes: 1; No: 0)	DFS/Month (XELOX&DOS)	PFS/Month (HER2)	OS status (Dead: 1, Live: 0)	OS/Month	T	N	M	ypTNM	cTNM	ypStage	cStage	HER2_IHC	HER2_FISH	HER2 status	Tumor purity(%)
GC-1	DOS	Exp033883	≥50	II	Intestinal	DOS	2	No	0	SD	Antrum	0	0.5	NA	0	1.7	0	0	0	ypT0N0M0	cT4N＋M1	0	IV	3+	+	Positive	0.82
GC-2	DOS	Exp033884	≥50	II	Intestinal	DOS	2	No	0	PR	Antrum	0	38.9	NA	0	41.9	0	0	0	ypT0N0M0	cT4N＋M0	0	III	1+	NA	Negative	0.85
GC-3	DOS	Exp033890	≥50	III	Diffuse	DOS	2	No	0	SD	Cardia	0	18.7	NA	0	18.7	3	2	0	ypT3N2M0	cT4N+M1	IIIA	IV	0	NA	Negative	0.8
GC-4	DOS	Exp033886	≥50	I	Mixed type	DOS	2	No	0	PR	Cardia	0	1.4	NA	0	3.7	0	0	0	ypT0N0M0	cT3-4N0M0	0	II	0	NA	Negative	0.8
GC-5	DOS	Exp033885	≥50	III	Mixed type	DOS	2	No	0	CR	Body	1	3	NA	0	10	0	0	0	ypT0N0M0	cT4N＋M1	0	III	0	NA	Negative	0.85
GC-6	DOS	Exp033887	≥50	III	Mixed type	DOS	2	No	0	PR	Antrum	0	6	NA	0	6	3	3a	0	ypT3N3aM0	cT4N＋M0	IIIB	III	0	NA	Negative	0.85
GC-7	DOS	Exp033888	≥50	II	Intestinal	DOS	2	No	0	PR	Antrum	0	14.3	NA	0	14.3	3	1	0	ypT3N1M0	cT4N+M1	IIB	IV	0	NA	Negative	0.85
GC-8	DOS	Exp033889	≥50	III	Mixed type	DOS	2	No	0	PR	Cardia	1	12.1	NA	0	15.1	3	1	0	ypT3N1M0	cT4N0M0	IIB	III	1+	NA	Negative	0.9
GC-9	DOS	Exp033895	<50	II	Intestinal	DOS	2	No	0	PR	Cardia	0	3.3	NA	0	3.3	2	0	0	ypT2N0M0	cT4N＋M0	IB	III	1+	NA	Negative	0.8
GC-10	DOS	Exp033891	≥50	I	Mixed type	DOS	2	No	0	SD	Cardia	0	7.7	NA	0	7.7	3	2	0	ypT3N2M0	cT4N+M0	IIIA	III	0	NA	Negative	0.8
GC-11	DOS	Exp033892	≥50	II	Mixed type	DOS	2	No	0	SD	Cardia	0	4.7	NA	0	4.7	4a	3b	0	ypT4aN3bM0	cT4N＋M0	IIIC	III	1+	NA	Negative	0.8
GC-12	DOS	Exp033893	≥50	II	Mixed type	DOS	2	No	0	SD	Body	1	17.1	NA	0	18.7	4a	3a	0	ypT4aN3aM0	cT4N＋M0	IIIC	III	0	NA	Negative	0.8
GC-13	DOS	Exp033897	≥50	III	Mixed type	DOS	4	No	0	PR	Antrum	0	19	NA	0	19	2	0	0	ypT2N0M0	cT4N0M0	IB	II	1+	NA	Negative	0.85
GC-14	DOS	Exp033899	≥50	III	Intestinal	DOS	4	No	0	SD	Cardia	0	12	NA	0	12	0	0	0	ypT0N0M0	cT4N0M0	0	II	NA	+	Positive	0.82
GC-15	DOS	Exp034528	≥50	III	Diffuse	DOS	4	No	0	SD	GE junction	0	11.7	NA	0	11.7	3	0	0	ypT3N0M0	cT4N＋M0	IIA	III	0	NA	Negative	0.85
GC-16	DOS	Exp034526	≥50	II	Intestinal	DOS	3	No	0	PR	Cardia	1	7.7	NA	0	10.3	3	3a	0	ypT3N3aM0	cT4N+M0	IIIB	III	1+	NA	Negative	0.9
GC-17	DOS	Exp034527	≥50	I	Diffuse	DOS	2	No	0	PR	Cardia	0	13.6	NA	0	14	4a	1	0	ypT4aN1M0	cT4N0M0	IIIA	II	2+	-	Negative	0.85
GC-18	DOS	Exp034529	≥50	III	Intestinal	DOS	4	No	0	PR	GE junction	0	0.2	NA	0	1.8	2	0	0	ypT2N0M0	cT4N＋M0	IB	III	2+	-	Negative	0.85
GC-19	DOS	Exp034530	≥50	III	Mixed type	DOS	2	No	0	PR	Antrum	NA	NA	NA	1	10	4a	3b	0	ypT4aN3bM0	cT4N＋M0	IIIC	II	2+	+	Positive	0.8
GC-20	DOS	Exp034531	≥50	III	Mixed type	DOS	3	No	0	PR	Antrum	1	13.6	NA	1	15.9	4a	2	0	ypT4aN2M0	cT4N+M1	IIIA	IV	1+	NA	Negative	0.8
GC-21	DOS	Exp034532	≥50	III	Diffuse	DOS	4	No	0	PR	Body	0	36.3	NA	0	36.3	2	0	0	ypT2N0M0	cT4N＋M0	IB	III	0	NA	Negative	0.87
GC-22	DOS	Exp034533	<50	III	Mixed type	DOS	4	No	0	PR	Body	1	4.8	NA	0	14.2	4a	1	0	ypT4aN1M0	cT4N＋M1	IIIA	IV	0	NA	Negative	0.82
GC-23	DOS	Exp034552	≥50	III	Mixed type	DOS	3	No	0	SD	GE junction	0	7.3	NA	0	7.3	3	3b	0	ypT3N3bM0	cT4N＋M0	IIIC	III	0	NA	Negative	0.9
GC-24	DOS	Exp034541	<50	II	Mixed type	DOS	4	No	0	PR	Body	1	6.1	NA	0	6.8	4a	3b	0	ypT4aN3bM0	cT4N+M1	IIIC	IV	0	NA	Negative	0.8
GC-25	DOS	Exp034957	≥50	III	Intestinal	DOS	4	No	0	PR	Cardia	0	1.8	NA	0	1.8	2	0	0	ypT2N0M0	cT4N0M0	IB	II	0	NA	Negative	0.8
GC-26	DOS	Exp034561	<50	III	Diffuse	DOS	4	No	0	SD	Cardia	0	2.7	NA	0	3.7	3	3b	0	ypT3N3bM0	cT4N+M0	IIIB	III	0	NA	Negative	0.8
GC-27	DOS	Exp034562	≥50	III	Intestinal	DOS	3	No	0	SD	Cardia	1	2.6	NA	0	5.2	3	3b	0	ypT3N3bM0	cT4N+M0	IIIB	III	1+	NA	Negative	0.8
GC-28	DOS	Exp034962	≥50	III	Mixed type	DOS	4	No	0	SD	Body bottom	1	4.4	NA	0	4.7	4a	3b	0	ypT4aN3bM0	cT4N0M0	IIIC	II	0	NA	Negative	0.82
GC-29	DOS	Exp035070	≥50	III	Intestinal	DOS	6	No	0	SD	Angle	1	5.2	NA	1	6.9	4	x	1	NA	cT4NxM1	NA	IV	2+	+	Positive	0.8
GC-30	DOS	Exp035071	≥50	III	Diffuse	DOS	11	No	0	SD	Body	1	8.3	NA	1	13.5	x	x	1	NA	cTxNxM1	NA	IV	2+	-	Negative	0.8
GC-31	DOS	Exp035072	≥50	III	Intestinal	DOS	2	No	0	SD	Body bottom	NA	NA	NA	1	5	x	3	1	NA	cTxN3M1	NA	IV	0	-	Negative	0.87
GC-32	DOS	Exp035073	≥50	III	Diffuse	DOS	2	No	0	SD	Antrum	1	3	NA	1	7	NA	NA	1	NA	NA	NA	IV	0	-	Negative	0.8
GC-33	DOS	Exp035074	≥50	III	Mixed type	DOS	3	No	0	SD	Body bottom	1	1.5	NA	0	11.5	4	＋	0	NA	cT4N+M0	NA	III	1+	NA	Negative	0.8
GC-34	DOS	Exp035076	≥50	III	Diffuse	DOS	8	No	0	SD	Antrum	1	1.9	NA	0	4.8	x	x	0	NA	NA	NA	IV	1+	-	Negative	0.85
GC-35	DOS	Exp035077	<50	III	Diffuse	DOS	12	No	0	PD	Antrum	1	4.6	NA	1	12	x	3	1	NA	cTxN3M1	NA	IV	0	NA	Negative	0.87
GC-36	DOS	Exp035078	<50	III	Diffuse	DOS	3	No	0	SD	Body	0	0.7	NA	0	0.7	NA	NA	1	NA	NA	NA	IV	1+	NA	Negative	0.9
GC-37	DOS	Exp035079	≥50	III	Mixed type	DOS	13	No	0	CR	Cardia	1	7.5	NA	0	26.9	NA	NA	1	NA	NA	NA	IV	1+	NA	Negative	0.8
GC-38	DOS	Exp035080	≥50	III	Mixed type	DOS	26	No	0	SD	Body	1	26	NA	0	27.7	x	＋	1	NA	cTxN+M1	NA	IV	NA	NA	NA	0.87
GC-39	DOS	Exp035081	≥50	III	Mixed type	DOS	2	No	0	SD	Body	0	1.3	NA	0	1.5	4	＋	0	NA	cT4N+M0	NA	III	2+	+	Positive	0.8
GC-40	DOS	Exp035083	≥50	III	Mixed type	DOS	6	No	0	PR	Cardia	0	24	NA	0	24	NA	NA	NA	NA	NA	NA	IV	2+	-	Negative	0.8
GC-41	DOS	Exp041349	≥50	III	Diffuse	DOS	2	No	0	PR	Cardia	0	6.8	NA	0	6.8	3	3a	0	ypT3N3aM0	T4N+M0	IIIC	III	0	NA	Negative	0.9
GC-42	DOS	Exp041353	≥50	II	Intestinal	DOS	4	No	0	PR	Cardia	0	3.6	NA	0	3.6	4a	0	0	ypT4aN0M0	cT4N+M0	IIB	NA	0	NA	Negative	0.85
GC-43	DOS	Exp041357	<50	III	Diffuse	DOS	4	No	0	PR	Antrum	1	6.1	NA	0	6.4	2	0	0	ypT2N0M0	NA	IB	NA	0	NA	Negative	0.85
GC-44	DOS	Exp042810	<50	III	Mixed type	DOS	6	No	0	PD	Cardia	1	8	NA	0	10	3	3	0	T3N3M0	T4N+M0	IIIB	III	2+	-	Negative	0.8
GC-45	XELOX	Exp027703	≥50	III	Mixed type	XELOX	4	No	0	SD	Body	1	14.4	NA	0	21.2	4a	0	0	ypTaN0M0	cT4N＋M0	IIA	III	0	NA	Negative	0.9
GC-46	XELOX	Exp027705	≥50	II	Intestinal	XELOX	4	No	0	PR	Angle	0	52.3	NA	0	52.3	3	1	0	ypT3N1M0	cT4N＋M0	IIB	III	2+	-	Negative	0.8
GC-47	XELOX	Exp027706	≥50	III	Diffuse	XELOX	4	No	0	PR	Cardia	0	6.4	NA	0	6.4	4a	0	0	ypT4aN0M0	cT4N＋M0	IIB	III	0	NA	Negative	0.82
GC-48	XELOX	Exp027707	≥50	III	Mixed type	XELOX	4	No	0	SD	Cardia	1	21	NA	1	24.8	3	3b	0	ypT3N3bM0	cT4N＋M0	IIIC	II	3+	+	Positive	0.8
GC-49	XELOX	Exp027709	≥50	III	Mixed type	XELOX	4	No	0	PR	Body	1	5.2	NA	1	13	4a	3b	0	ypT4aN4bM0	cT4N＋M0	IIIC	III	1+	NA	Negative	0.8
GC-50	XELOX	Exp027710	≥50	III	Intestinal	XELOX	4	No	0	PR	Body bottom	1	44.8	NA	0	51.2	2	2	0	ypT2N2M0	cT4N3M0	IIB	III	1+	NA	Negative	0.9
GC-51	XELOX	Exp027711	≥50	III	Mixed type	XELOX	4	No	0	SD	Antrum	0	4.2	NA	0	11.5	2	1	0	ypT2N1M0	cT3N+M0	IIA	II	0	NA	Negative	0.8
GC-52	XELOX	Exp027713	≥50	III	Mixed type	XELOX	8	No	0	PR	Antrum	1	15.1	NA	0	22.8	3	2	0	ypT3N2M0	cT3N＋M0	IIIA	II	2+	-	Negative	0.85
GC-53	XELOX	Exp027716	≥50	III	Mixed type	XELOX	4	No	0	SD	Cardia	1	4	NA	0	6.1	3	3b	1	ypT3N3bM1	cT3N3M1	IV	IV	0	NA	Negative	0.8
GC-54	XELOX	Exp027719	≥50	III	Intestinal	XELOX	8	No	0	PR	Cardia	0	26.5	NA	0	54.7	1	1	0	ypT1N1M0	cT4N3M0	IB	III	3+	NA	Positive	0.87
GC-55	XELOX	Exp027721	≥50	III	Intestinal	XELOX	3	No	0	SD	Cardia & Body bottom	0	56.1	NA	0	56.1	2	0	0	ypT2N0M0	cT4N2M0	IB	III	3+	NA	Positive	0.8
GC-56	XELOX	Exp027722	≥50	III	Intestinal	XELOX	3	No	0	PR	Body	1	18.1	NA	1	21.4	4a	3b	0	pT4aN3bM0	cT4N3M0	IIIC	II	NA	+	Positive	0.8
GC-57	XELOX	Exp027723	≥50	III	Intestinal	XELOX	1	No	0	SD	Cardia	NA	NA	NA	1	34.6	3	2	0	pT3N2M0	cT4N3M0	IIIA	II	NA	-	Negative	0.87
GC-58	XELOX	Exp027724	≥50	III	Intestinal	XELOX	4	No	0	SD	Body	1	4	NA	1	12.5333	4b	2	0	ypT4bN2M0	cT4N2M0	IIIC	II	1+	NA	Negative	0.9
GC-59	XELOX	Exp027727	≥50	III	Diffuse	XELOX	3	No	0	PR	Body	1	5.9	NA	1	10	4a	3	0	ypT4aN3M0	cT4N3M0	IIIC	III	NA	-	Negative	0.8
GC-60	XELOX	Exp027728	≥50	I	Intestinal	XELOX	3	No	0	PR	Body	0	72.5	NA	0	72.5	0	0	0	ypT0N0M0	cT4N3M0	0	III	3+	NA	Positive	0.87
GC-61	XELOX	Exp031327	≥50	III	Mixed type	XELOX	3	No	0	PR	Body	0	34	NA	0	34	4a	1	0	ypT4aN1M0	cT4aN1M0	IIIA	III	2+	-	Negative	0.9
GC-62	XELOX	Exp031328	≥50	II	Intestinal	XELOX	3	No	0	PR	Body	0	21.4	NA	0	54.2333	3	0	0	ypT3N0M0	cT4N2M0	IIA	III	NA	-	Negative	0.8
GC-63	XELOX	Exp033294	≥50	III	Intestinal	XELOX	4	No	0	PR	Antrum	0	21.9	NA	0	22	1b	2	0	ypT1bN2M0	cT4N+M0	IIA	III	3+	NA	Positive	0.8
GC-64	XELOX	Exp033295	≥50	III	Intestinal	XELOX	3	No	0	SD	Antrum	0	39.3	NA	0	40	4a	1	0	ypT4aN2M0	cT4N＋M0	IIIA	III	2+	-	Negative	0.8
GC-65	XELOX	Exp033296	≥50	III	Mixed type	XELOX	4	No	0	PR	Cardia	1	13.3	NA	1	15.5	4a	2	0	ypT4aN2M0	cT3N＋M0	IIIA	II	0	NA	Negative	0.85
GC-66	XELOX	Exp033297	≥50	III	Diffuse	XELOX	1	No	0	SD	Antrum	0	77.6	NA	0	77.6	4a	0	0	ypT4aN0M0	cT4NxM0	IIB	II	NA	-	Negative	0.8
GC-67	XELOX	Exp033298	<50	III	Mixed type	XELOX	3	No	0	PD	Antrum	1	0.5	NA	1	6.5	2	3b	0	ypT3N3bM0	cT3N+M0	IIIB	II	0	NA	Negative	0.9
GC-68	XELOX	Exp033299	≥50	II	Mixed type	XELOX	4	No	0	SD	Cardia	0	27.1	NA	0	27.1	4a	1	0	ypT4aN1M0	cT4N＋M0	IIIA	III	1+	NA	Negative	0.82
GC-69	XELOX	Exp033301	≥50	III	Diffuse	XELOX	4	No	0	SD	Body	1	5.7	NA	0	5.7	4a	3b	0	ypT4aN3bM0	cT4N＋M0	IIIC	III	0	NA	Negative	0.8
GC-70	XELOX	Exp033302	≥50	III	Mixed type	XELOX	5	No	0	SD	Cardia	1	20.2	NA	1	50.1333	4a	2	0	ypT4aN2M0	cT4N1M0	IIIB	II	0	NA	Negative	0.9
GC-71	XELOX	Exp033303	≥50	III	Diffuse	XELOX	4	No	0	SD	Bottom body	1	2	NA	1	4.9	4a	1	0	ypT4aN1M0	cT4N＋M0	IIIA	II	0	NA	Negative	0.8
GC-72	XELOX	Exp033880	≥50	III	Intestinal	XELOX	4	No	0	PR	Cardia	1	12.4	NA	0	14.1	3	0	0	ypT3N0M0	cT4NxM0	IIA	II	3+	+	Positive	0.82
GC-73	XELOX	Exp033881	≥50	III	Mixed type	XELOX	4	No	0	SD	Antrum	0	19.6	NA	0	19.6	2	1	0	ypT2N1M0	cT4N0M0	0	III	2+	-	Negative	0.8
GC-74	XELOX	Exp034540	≥50	III	Intestinal	XELOX	4	No	0	SD	Cardia	0	48.3	NA	0	48.3	3	0	0	ypT3N0M0	cT4N1M0	IIA	III	0	NA	Negative	0.9
GC-75	XELOX	Exp034952	≥50	III	Mixed type	XELOX	3	No	0	PR	Body	1	12	NA	1	24	3	3	0	ypT3N3M0	cT4N1M0	IIIC	II	NA	-	Negative	0.82
GC-76	XELOX	Exp034563	≥50	II	Intestinal	XELOX	4	No	0	PR	Cardia	0	4.7	NA	0	4.7	2	0	0	ypT2N0M0	cT4N+M0	IB	III	3+	+	Positive	0.82
GC-77	XELOX	Exp034565	≥50	II	Intestinal	XELOX	4	No	0	SD	Antrum	0	4.8	NA	0	53.6	1	1	0	ypT1N1M0	cT4N3M0	IB	III	1+	NA	Negative	0.8
GC-78	XELOX	Exp034567	<50	III	Intestinal	XELOX	4	No	0	SD	Cardia	0	3.2	NA	0	3.7	1b	1	0	ypT1bN1M0	cT4N0M0	IB	II	0	NA	Negative	0.8
GC-79	XELOX	Exp034568	≥50	III	Diffuse	XELOX	4	No	0	PR	Body	0	2.5	NA	0	2.5	1b	2	0	ypT1bN2M0	cT4N0M0	IIA	II	1+	NA	Negative	0.82
GC-80	XELOX	Exp034955	≥50	II	Intestinal	XELOX	4	No	0	PR	Cardia	0	43	NA	0	45.3	1	0	0	ypT1N0M0	cT4N2M0	IA	III	1+	NA	Negative	0.8
GC-81	XELOX	Exp034956	<50	III	Diffuse	XELOX	4	No	0	SD	Body	1	1.5	NA	1	4.5	4a	3a	0	ypT4aN3aM0	cT4N0M0	IIIB	III	2+	-	Negative	0.8
GC-82	XELOX	Exp034958	≥50	III	Intestinal	XELOX	4	No	0	PR	GE junction	0	1.7	NA	0	1.7	3	0	0	ypT3N0M0	cT4N0M0	IIA	II	3+	+	Positive	0.9
GC-83	XELOX	Exp034961	≥50	III	Mixed type	XELOX	3	No	0	PR	Body antrum	0	3.5	NA	0	5.5	3	3b	0	ypT3N3bM0	cT4N0M0	IIIC	II	1+	NA	Negative	0.87
GC-84	XELOX	Exp034964	≥50	III	Mixed type	XELOX	3	No	0	SD	Antrum	NA	NA	NA	1	15.6	4a	2	0	ypT4aN2M0	cT4N1M0	IIIA	II	2+	+	Positive	0.8
GC-85	XELOX	Exp034966	≥50	III	Mixed type	XELOX	3	No	0	PR	Cardia	0	57.5	NA	0	60.5	0	0	0	ypT0N0M0	cT4N2M0	0	III	NA	-	Negative	0.8
GC-86	XELOX	Exp035060	≥50	III	Mixed type	XELOX	4	No	0	SD	Body	1	3	NA	0	7.3	4	＋	1	ypT4N+M1	cT4N+M0	VI	IV	NA	+	Positive	0.85
GC-87	XELOX	Exp035061	≥50	III	Intestinal	XELOX	3	No	0	SD	Antrum	0	57.5	NA	0	65.3	2	1	0	ypT2N1M0	cT2N1M0	IIA	II	NA	-	Negative	0.87
GC-88	XELOX	Exp035062	≥50	III	Diffuse	XELOX	4	No	0	PD	Body bottom	1	2.6	NA	1	5.5	4b	＋	1	ypT4bN+M1	cT4bN+M1	VI	IV	NA	-	Negative	0.85
GC-89	XELOX	Exp035063	≥50	III	Diffuse	XELOX	3	No	0	PD	Antrum	1	1.7	NA	0	3.8	NA	NA	1	M1	M1	VI	IV	0	NA	Negative	0.8
GC-90	XELOX	Exp035064	<50	III	Diffuse	XELOX	7	No	0	SD	Cardia	1	5.5	NA	1	6.1	NA	NA	1	M1	M1	VI	IV	0	NA	Negative	0.8
GC-91	XELOX	Exp035065	≥50	III	Mixed type	XELOX	6	No	0	PR	Cardia	1	4.5	NA	1	13	4b	＋	0	NA	cT4bN+M0	NA	III	3+	NA	Positive	0.82
GC-92	XELOX	Exp035066	≥50	III	Diffuse	XELOX	4	No	0	PD	Body	1	2.1	NA	1	5.1	4b	＋	1	ypT4bN+M1	cT4bN+M1	VI	IV	1+	NA	Negative	0.85
GC-93	XELOX	Exp035067	<50	III	Intestinal	XELOX	3	No	0	NA	Body	0	1.5	NA	0	1.5	x	x	1	NA	cTxNxM1	VI	IV	2+	-	Negative	0.8
GC-94	XELOX	Exp035069	≥50	III	Intestinal	XELOX	12	No	0	PR	Antrum	1	7.2	NA	1	13.5	4	x	1	NA	cT4NxM1	VI	IV	2+	-	Negative	0.8
GC-95	XELOX	Exp034539	<50	III	Diffuse	XELOX	5	No	0	SD	Cardia	0	6.7	NA	0	6.7	4a	2	0	ypT4aN2M0	cT4N＋M0	IIIA	III	1+	NA	Negative	0.87
GC-96	XELOX	Exp034542	<50	II	Intestinal	XELOX	3	No	0	SD	Angle	0	36.8	NA	0	36.8	2	0	0	ypT2N0M0	cT4aN＋M0	IB	III	NA	-	Negative	0.82
GC-97	XELOX	Exp034954	≥50	III	Diffuse	XELOX	3	No	0	SD	Antrum	1	8	NA	1	18.1	3	3	0	ypT3N3M0	cT4N1M0	IIIB	II	2+	-	Negative	0.85
GC-98	XELOX	Exp034558	≥50	III	Intestinal	XELOX	3	No	0	PR	Cardia	0	58.2	NA	0	59	0	0	0	ypT0N0M0	cT4N2M0	0	III	1+	-	Negative	0.8
GC-99	XELOX	Exp034560	≥50	III	Intestinal	XELOX	4	No	0	SD	Cardia	0	60	NA	0	65.7	2	30	NA	ypT2N3M0	cT4N2M0	IIIA	III	2+	+	Positive	0.8
GC-100	XELOX	Exp034566	≥50	III	Intestinal	XELOX	4	No	0	PR	Cardia	0	5	NA	0	5.6	1a	0	0	ypT1aN0M0	cT4N0M0	IA	II	1+	NA	Negative	0.8
GC-101	XELOX	Exp037025	≥50	III	Mixed type	XELOX	4	No	0	SD	Antrum	NA	NA	NA	NA	NA	2	0	0	T2N0M0	T2-3N+M0	IB	II	1+	NA	Negative	0.8
GC-102	XELOX	Exp041345	≥50	III	Intestinal	XELOX	2	No	0	SD	Antrum	1	6.8	NA	1	11.7	4	＋	1	T4N?M1	cT4N+M1	IV	IV	NA	-	Negative	0.8
GC-103	XELOX	Exp041346	≥50	III	Diffuse	XELOX	3	No	0	SD	Antrum	0	19	NA	0	19	NA	NA	NA	NA	cT2N1aM0	NA	II	NA	-	Negative	0.9
GC-104	XELOX	Exp041347	<50	III	Mixed type	XELOX	4	No	0	SD	Body	0	6.2	NA	0	6.2	4a	0	1	ypT4aN0M1	M1	IV	IV	1+	NA	Negative	0.87
GC-105	XELOX	Exp041348	≥50	II	Intestinal	XELOX	2	No	0	SD	Cardia	0	6.2	NA	0	6.2	4a	1	0	ypT4aN1aM0	T4N+M0	IIIA	III	3+	+	Positive	0.9
GC-106	XELOX	Exp041351	≥50	III	Diffuse	XELOX	11	No	0	PR	Angle	1	13	NA	1	16	4	＋	1	NA	cT4bN+M1	NA	IV	NA	NA	NA	0.8
GC-107	XELOX	Exp041354	≥50	II	Intestinal	XELOX	4	No	0	SD	Antrum	1	5	NA	0	7	4b	＋	0	NA	cT4bN+M0	NA	III	0	NA	Negative	0.8
GC-108	XELOX	Exp042811	<50	III	Diffuse	XELOX	1	No	0	PD	Body	1	1	NA	1	1	NA	NA	NA	NA	M1	NA	IV	0	NA	Negative	0.8
GC-109	XELOX	Exp043638	≥50	III	Intestinal	XELOX	2	No	0	SD	Cardia	NA	NA	NA	NA	NA	4b	3a	0	T4bN3aM0	T4aN+M0	IIIc	III	1+	NA	Negative	0.9
GC-110	XELOX	Exp043639	≥50	II	Intestinal	XELOX	4	No	0	SD	Cardia	0	12.8	NA	0	12.8	1	0	0	ypT1N0M0	cT4N0M0	IA	II	0	NA	Negative	0.8
GC-111	XELOX	Exp043640	≥50	III	Mixed type	XELOX	4	No	0	SD	Cardia	NA	NA	NA	NA	NA	4a	3a	0	T4aN3aM0	T3-4N0M0	IIIB	II	2+	-	Negative	0.9
GC-112	XELOX	Exp043641	≥50	II	Intestinal	XELOX	5	No	0	SD	Antrum	0	26.9	NA	0	26.9	3	1	0	T1N1M0	T4N+M0	IIB	III	1+	NA	Negative	0.8
GC-113	XELOX	Exp043643	≥50	III	Intestinal	XELOX	NA	No	0	PR	NA	NA	NA	NA	NA	NA	NA	NA	NA	NA	NA	NA	NA	1+	NA	Negative	0.9
GC-114	XELOX	Exp043644	<50	III	Diffuse	XELOX	2	No	0	SD	Body & Antrum	NA	NA	NA	NA	NA	4	3	0	T4N3M0	T4aN+M0	IIIB	III	1+	NA	Negative	0.9
GC-115	HER2	Exp026654	≥50	III	Diffuse	Other	6	Yes	6	PR	Cardia	1	NA	NA	NA	NA	NA	NA	NA	NA	NA	NA	IV	2+	+	Positive	0.9
GC-116	HER2	Exp026656	≥50	III	Intestinal	Other	34	Yes	34	CR	Antrum	0	NA	NA	NA	NA	NA	NA	NA	NA	NA	NA	IV	3+	NA	Positive	0.9
GC-117	HER2	Exp027718	≥50	II	Intestinal	XELOX	7	Yes	7	SD	Cardia	1	NA	5	1	8	NA	NA	NA	NA	NA	NA	IV	2+	+	Positive	0.8
GC-118	HER2	Exp027720	≥50	II	Intestinal	XELOX	11	Yes	11	PR	Body	1	NA	7.7	0	20	NA	NA	NA	NA	NA	NA	IV	3+	NA	Positive	0.8
GC-119	HER2	Exp027725	<50	II	Intestinal	Other	5	Yes	5	PD	Antrum	1	NA	3	0	5	NA	NA	NA	NA	NA	NA	IV	3+	NA	Positive	0.9
GC-120	HER2	Exp028546	≥50	II	Intestinal	XELOX	14	Yes	14	PR	Angle antrum	1	NA	15.5	0	19.5	NA	NA	NA	NA	NA	NA	IV	3+	NA	Positive	0.8
GC-121	HER2	Exp028547	≥50	III	Intestinal	Other	9	Yes	9	SD	Cardia	1	NA	6	0	19.3	NA	NA	NA	NA	NA	NA	IV	2+	+	Positive	0.8
GC-122	HER2	Exp028548	≥50	II	Intestinal	XELOX	7	Yes	7	PR	Cardia	1	NA	5	1	16	NA	NA	NA	NA	NA	NA	IV	3+	NA	Positive	0.9
GC-123	HER2	Exp028550	≥50	III	Mixed type	Other	4	Yes	4	SD	Antrum	1	NA	3	1	10	NA	NA	NA	NA	NA	NA	IV	3+	NA	Positive	0.9
GC-124	HER2	Exp028551	≥50	II	Intestinal	XELOX	10	Yes	10	PR	Cardia	1	NA	7.9	0	10.5	NA	NA	NA	NA	NA	NA	IV	3+	NA	Positive	0.9
GC-125	HER2	Exp028837	≥50	II	Intestinal	XELOX	12	Yes	12	PR	Antrum	1	NA	11	1	16	NA	NA	NA	NA	NA	NA	IV	3+	NA	Positive	0.9
GC-126	HER2	Exp028839	≥50	II	Intestinal	Other	6	Yes	6	SD	Body	1	NA	6	1	10	NA	NA	NA	NA	NA	NA	IV	3+	NA	Positive	0.82
GC-127	HER2	Exp030426	≥50	III	Mixed type	Other	20	Yes	20	PR	Antrum	1	NA	18	1	20	NA	NA	NA	NA	NA	NA	IV	3+	NA	Positive	0.8
GC-128	HER2	Exp030909	≥50	III	Intestinal	XELOX	6	Yes	6	SD	Body bottom & Cardia & Esophagus	1	NA	6.3	0	6.3	NA	NA	NA	NA	NA	NA	IV	3+	NA	Positive	0.9
GC-129	HER2	Exp031239	<50	III	Mixed type	XELOX	16	Yes	16	PR	Body	1	NA	11.3	0	13.3	NA	NA	NA	NA	NA	NA	IV	3+	NA	Positive	0.85
GC-130	HER2	Exp031241	≥50	II	Intestinal	XELOX	7	Yes	15	PR	Cardia	1	NA	9	1	31.3	NA	NA	NA	NA	NA	NA	IV	3+	NA	Positive	0.8
GC-131	HER2	Exp031330	≥50	II	Intestinal	XELOX	12	Yes	12	PD	Cardia	1	NA	1.5	0	13	NA	NA	NA	NA	NA	NA	IV	3+	NA	Positive	0.87
GC-132	HER2	Exp031332	≥50	II	Intestinal	XELOX	6	Yes	7	SD	Body	1	NA	4	1	6	NA	NA	NA	NA	NA	NA	IV	2+	+	Positive	0.9
GC-133	HER2	Exp031333	≥50	II	Intestinal	XELOX	18	Yes	18	PR	Antrum	1	NA	13	0	29.2	NA	NA	NA	NA	NA	NA	IV	3+	NA	Positive	0.85
GC-134	HER2	Exp031334	≥50	II	Intestinal	XELOX	9	Yes	7	PR	Cardia	0	NA	16.2	0	16.2	NA	NA	NA	NA	NA	NA	IV	3+	NA	Positive	0.87
GC-135	HER2	Exp033002	≥50	II	Intestinal	XELOX	3	Yes	3	PD	Body	1	NA	1.7	1	2.2	NA	NA	NA	NA	NA	NA	IV	3+	NA	Positive	0.87
GC-136	HER2	Exp033003	≥50	II	Intestinal	Other	25	Yes	25	PR	Antrum & Pylorus	0	NA	20	0	20	NA	NA	NA	NA	NA	NA	IV	3+	NA	Positive	0.82
GC-137	HER2	Exp033005	≥50	II	Intestinal	XELOX	17	Yes	22	PR	Cardia	1	NA	14	1	25	NA	NA	NA	NA	NA	NA	IV	3+	NA	Positive	0.8
GC-138	HER2	Exp033040	≥50	II	Intestinal	XELOX	8	Yes	8	PR	Body	1	NA	5.8	1	20	NA	NA	NA	NA	NA	NA	IV	3+	NA	Positive	0.87
GC-139	HER2	Exp033041	≥50	II	Intestinal	XELOX	1	Yes	1	PD	Body bottom	1	NA	0.7	1	5.5	NA	NA	NA	NA	NA	NA	IV	3+	NA	Positive	0.8
GC-140	HER2	Exp033042	≥50	II	Intestinal	XELOX	10	Yes	10	PR	Body	1	NA	7	0	10	NA	NA	NA	NA	NA	NA	IV	3+	NA	Positive	0.9
GC-141	HER2	Exp033043	≥50	III	Diffuse	XELOX	3	Yes	3	SD	Cardia & Body	1	NA	1.8	1	2.2	NA	NA	NA	NA	NA	NA	IV	2+	-	Negative	0.8
GC-142	HER2	Exp033044	≥50	III	Mixed type	XELOX	6	Yes	6	PR	Angle	1	NA	4	1	8	NA	NA	NA	NA	NA	NA	IV	2+	+	Positive	0.87
GC-143	HER2	Exp033045	≥50	II	Intestinal	XELOX	12	Yes	12	SD	Antrum	1	NA	13	1	45	NA	NA	NA	NA	NA	NA	IV	2+	+	Positive	0.8
GC-144	HER2	Exp033047	≥50	III	Mixed type	XELOX	6	Yes	6	SD	Angle	1	NA	6	1	8	NA	NA	NA	NA	NA	NA	IV	3+	NA	Positive	0.82
GC-145	HER2	Exp033048	≥50	III	Diffuse	XELOX	6	Yes	7	PR	Antrum	0	NA	6	0	6	NA	NA	NA	NA	NA	NA	IV	3+	NA	Positive	0.9
GC-146	HER2	Exp033049	≥50	II	Intestinal	XELOX	9	Yes	9	SD	Angle	1	NA	5.8	1	12	NA	NA	NA	NA	NA	NA	IV	3+	NA	Positive	0.9
GC-147	HER2	Exp033148	≥50	III	Mixed type	XELOX	5	Yes	5	PR	Cardia	1	NA	4	1	4.5	NA	NA	NA	NA	NA	NA	IV	2+	+	Positive	0.9
GC-148	HER2	Exp033149	≥50	II	Intestinal	Other	5	Yes	2	SD	Small bend	0	NA	2.3	0	8.3	NA	NA	NA	NA	NA	NA	IV	3+	NA	Positive	0.8
GC-149	HER2	Exp033150	≥50	II	Intestinal	Other	10	Yes	10	SD	Pylorus	1	NA	6.5	0	15.6	NA	NA	NA	NA	NA	NA	IV	3+	NA	Positive	0.87
GC-150	HER2	Exp033151	≥50	II	Intestinal	XELOX	8	Yes	4	PR	Angle	1	NA	12	0	26	NA	NA	NA	NA	NA	NA	IV	3+	NA	Positive	0.85
GC-151	HER2	Exp033152	≥50	II	Intestinal	Other	8	Yes	8	PR	Antrum	1	NA	24.5	0	29.7	NA	NA	NA	NA	NA	NA	IV	2+	+	Positive	0.8
GC-152	HER2	Exp036989	≥50	II	Intestinal	Other	13	Yes	13	SD	Cardia	1	NA	10.5	0	28.3	NA	NA	NA	NA	NA	NA	IV	3+	NA	Positive	0.8
GC-153	HER2	Exp036990	<50	III	Intestinal	Other	8	Yes	3	PD	Antrum	1	NA	1.7	1	6.5	NA	NA	NA	NA	NA	NA	IV	3+	NA	Positive	0.9
GC-154	HER2	Exp036991	≥50	III	Intestinal	XELOX	11	Yes	8	SD	Body	1	NA	6.5	1	31.3	NA	NA	NA	NA	NA	NA	IV	3+	NA	Positive	0.8
GC-155	HER2	Exp036992	<50	III	Mixed type	XELOX	2	Yes	1	PD	Cardia	1	NA	7.6	1	11.78	NA	NA	NA	NA	NA	NA	IV	2+	+	Positive	0.9
GC-156	HER2	Exp036993	≥50	III	Intestinal	Other	9	Yes	2	SD	Body	1	NA	0.7	0	13	NA	NA	NA	NA	NA	NA	IV	2+	+	Positive	0.9
GC-157	HER2	Exp036994	≥50	III	Intestinal	XELOX	5	Yes	4	PR	Body	0	NA	3.6	0	3.6	NA	NA	NA	NA	NA	NA	IV	3+	NA	Positive	0.8
GC-158	HER2	Exp036995	≥50	III	Diffuse	Other	12	Yes	6	SD	Angle	1	NA	7.4	0	7.8	NA	NA	NA	NA	NA	NA	IV	3+	NA	Positive	0.8
GC-159	HER2	Exp036996	≥50	II	Intestinal	Other	6	Yes	5	PR	Cardia & Body bottom	1	NA	2.9	1	4.7	NA	NA	NA	NA	NA	NA	IV	3+	NA	Positive	0.9
GC-160	HER2	Exp036997	≥50	III	Diffuse	Other	7	Yes	7	SD	Cardia	1	NA	2.7	1	9.8	NA	NA	NA	NA	NA	NA	IV	2+	+	Positive	0.9
GC-161	HER2	Exp036998	<50	III	Intestinal	XELOX	1	Yes	1	NA	Antrum	0	NA	26.7	0	26.7	3	3b	0	ypT3N3bM0	cT4N+M0	IIIc	III	3+	NA	Positive	0.8
GC-162	HER2	Exp036999	<50	III	Mixed type	XELOX	8	Yes	8	PR	Pylorus	1	NA	7.2	1	11.7	NA	NA	NA	NA	NA	NA	IV	3+	NA	Positive	0.85
GC-163	HER2	Exp037000	≥50	III	Intestinal	Other	6	Yes	1	SD	Angle	1	NA	25	0	16.7	NA	NA	NA	NA	NA	NA	IV	2+	+	Positive	0.8
GC-164	HER2	Exp037001	≥50	III	Mixed type	Other	2	Yes	2	SD	Cardia & Body & Antrum	1	NA	1.3	0	1.7	NA	NA	NA	NA	NA	NA	IV	3+	NA	Positive	0.9
GC-165	HER2	Exp037002	≥50	III	Diffuse	Other	3	Yes	2	PD	Body	1	NA	1.7	0	3.1	NA	NA	NA	NA	NA	NA	IV	2+	+	Positive	0.9
GC-166	HER2	Exp037003	<50	III	Mixed type	XELOX	14	Yes	12	CR	Antrum	0	NA	17.2	0	20	NA	NA	NA	NA	NA	NA	IV	3+	NA	Positive	0.8
GC-167	HER2	Exp037004	≥50	III	Diffuse	Other	1	Yes	1	PR	Antrum angle	0	NA	8	0	8	NA	NA	NA	NA	NA	NA	IV	3+	NA	Positive	0.8
GC-168	HER2	Exp037005	≥50	II	Intestinal	XELOX	6	Yes	6	PR	Antrum angle body	1	NA	6.9	0	6	NA	NA	NA	NA	NA	NA	IV	3+	NA	Positive	0.85
GC-169	HER2	Exp037006	≥50	III	Intestinal	Other	58	Yes	58	PR	Antrum bottom & Cardia	1	NA	37	1	43	NA	NA	NA	NA	NA	NA	IV	3+	NA	Positive	0.9
GC-170	HER2	Exp037007	≥50	III	Intestinal	XELOX	4	Yes	4	SD	Body Eso	1	NA	2.4	1	21.1	NA	NA	NA	NA	NA	NA	IV	2+	+	Positive	0.82
GC-171	HER2	Exp037009	≥50	II	Mixed type	XELOX	18	Yes	18	PR	Body bottom	1	NA	16.8	0	21.4	NA	NA	NA	NA	NA	NA	IV	2+	+	Positive	0.9
GC-172	HER2	Exp037010	≥50	II	Intestinal	XELOX	19	Yes	15	SD	Body	0	NA	13.3	0	19.5	NA	NA	NA	NA	NA	NA	IV	2+	+	Positive	0.9
GC-173	HER2	Exp037011	≥50	III	Intestinal	XELOX	14	Yes	14	PR	Body	1	NA	2.7	0	16	NA	NA	NA	NA	NA	NA	IV	2+	+	Positive	0.8
GC-174	HER2	Exp037012	≥50	III	Intestinal	XELOX	14	Yes	11	SD	Angle	1	NA	6.9	0	16.8	NA	NA	NA	NA	NA	NA	IV	2+	+	Positive	0.8
GC-175	HER2	Exp037016	≥50	II	Intestinal	XELOX	7	Yes	3	SD	Antrum	1	NA	2.4	1	7.3	NA	NA	NA	NA	NA	NA	IV	3+	NA	Positive	0.8
GC-176	HER2	Exp037018	<50	III	Diffuse	Other	9	Yes	7	SD	Antrum	1	NA	3.8	0	8.4	NA	NA	NA	NA	NA	NA	IV	3+	+	Positive	0.8
GC-177	HER2	Exp037020	≥50	III	Intestinal	XELOX	33	Yes	51	PR	Angle	1	NA	15.6	1	27.5	NA	NA	NA	NA	NA	NA	IV	3+	NA	Positive	0.85
GC-178	HER2	Exp037021	≥50	III	Intestinal	XELOX	10	Yes	10	SD	Antrum	1	NA	6.3	1	7.6	NA	NA	NA	NA	NA	NA	IV	3+	NA	Positive	0.8
GC-179	HER2	Exp037022	≥50	III	Diffuse	XELOX	4	Yes	4	SD	Angle	1	NA	3.5	1	5	NA	NA	NA	NA	NA	NA	IV	3+	NA	Positive	0.8
GC-180	HER2	Exp037023	≥50	III	Mixed type	XELOX	6	Yes	24	PR	Antrum	1	NA	16.5	1	22.5	NA	NA	NA	NA	NA	NA	IV	3+	NA	Positive	0.8
GC-181	HER2	Exp037024	≥50	III	Mixed type	XELOX	29	Yes	16	SD	Body	1	NA	11.2	0	24.8	NA	NA	NA	NA	NA	NA	IV	3+	NA	Positive	0.8
GC-182	HER2	Exp042803	≥50	III	Diffuse	Other	6	Yes	6	SD	Angle	1	6.6	NA	0	23.7	T4a	3	1	NA	T4N+M1	IV	IV	3+	+	Positive	0.8
GC-183	HER2	Exp042805	≥50	III	Intestinal	XELOX	2	Yes	2	PD	Cardia	1	1.4	NA	1	12	NA	NA	NA	NA	NA	NA	IV	2+	+	Positive	0.82
GC-184	HER2	Exp042808	≥50	III	Intestinal	Other	8	Yes	8	PD	Cardia	1	6.3	NA	NA	NA	2	2	1	T2N2M1	cT4aN+M1	IV	IV	3+	+	Positive	0.9
GC-185	HER2	Exp043648	≥50	III	Intestinal	XELOX	6	Yes	NA	NA	Antrum	1	NA	9.5	0	26	3	3	0	T3N3M0	T4aN+M0	IIIB	III	2+	+	Positive	0.9
GC-186	Others	Exp041355	≥50	II	Intestinal	Other	3	No	0	PR	GE junction	0	8.9	NA	0	8.9	4a	2	0	ypT4aN2M0	NA	IIIA	NA	2+	-	Negative	0.8
GC-187	Others	Exp041358	≥50	II	Intestinal	Other	4	No	0	SD	Cardia	0	7.1	NA	0	7.1	4a	2	0	ypT4aN2M0	NA	IIIA	NA	0	NA	Negative	0.8
GC-188	Others	Exp042807	≥50	III	Intestinal	Other	2	No	0	PD	Cardia	1	3.5	NA	NA	NA	3	3	0	T3N3M0	T4N+M0	IIIB	III	2+	+	Positive	0.8
GC-189	Others	Exp042812	≥50	NA	NA	NA	NA	NA	NA	NA	Small bend	NA	NA	NA	NA	NA	3	9	NA	NA	NA	NA	NA	NA	NA	NA	0.8
GC-190	Others	Exp042813	≥50	NA	NA	NA	NA	NA	NA	NA	Big bend	NA	NA	NA	NA	NA	3	10	NA	NA	NA	NA	NA	NA	NA	NA	0.85
GC-191	Others	Exp042817	≥50	III	NA	NA	NA	NA	NA	NA	Angle	NA	NA	NA	NA	NA	3	18	NA	NA	NA	NA	NA	NA	NA	NA	0.8
GC-192	Others	Exp042818	≥50	III	NA	NA	NA	NA	NA	NA	Antrum & Cardia	NA	NA	NA	NA	NA	T2	1	NA	NA	NA	NA	NA	NA	NA	NA	0.9
GC-193	Others	Exp042824	≥50	II	NA	NA	NA	NA	NA	NA	Body	NA	NA	NA	NA	NA	3	2	NA	NA	NA	NA	NA	NA	NA	NA	0.8
GC-194	Others	Exp042825	≥50	III	NA	NA	NA	NA	NA	NA	Antrum	NA	NA	NA	NA	NA	3	0	NA	NA	NA	NA	NA	NA	NA	NA	0.9
GC-195	Others	Exp042828	<50	III	NA	NA	NA	NA	NA	NA	Antrum	NA	NA	NA	NA	NA	T2	3	NA	NA	NA	NA	NA	NA	NA	NA	0.9
GC-196	Others	Exp042829	≥50	III	NA	NA	NA	NA	NA	NA	Angle	NA	NA	NA	NA	NA	3	2	NA	NA	NA	NA	NA	NA	NA	NA	0.9
GC-197	Others	Exp042832	≥50	III	NA	NA	NA	NA	NA	NA	Antrum	NA	NA	NA	NA	NA	3	2	NA	NA	NA	NA	NA	NA	NA	NA	0.9
GC-198	Others	Exp042833	≥50	III	NA	NA	NA	NA	NA	NA	Body	NA	NA	NA	NA	NA	T2	8	NA	NA	NA	NA	NA	NA	NA	NA	0.8
GC-199	Others	Exp042835	<50	III	NA	NA	NA	NA	NA	NA	Cardia	NA	NA	NA	NA	NA	3	0	NA	NA	NA	NA	NA	NA	NA	NA	0.85
GC-200	Others	Exp042836	≥50	III	NA	NA	NA	NA	NA	NA	Angle	NA	NA	NA	NA	NA	3	21	NA	NA	NA	NA	NA	NA	NA	NA	0.9
GC-201	Others	Exp042837	≥50	III	NA	NA	NA	NA	NA	NA	Angle	NA	NA	NA	NA	NA	3	6	NA	NA	NA	NA	NA	NA	NA	NA	0.8
GC-202	Others	Exp042838	<50	III	NA	NA	NA	NA	NA	NA	Antrum	NA	NA	NA	NA	NA	3	18	NA	NA	NA	NA	NA	NA	NA	NA	0.8
GC-203	Others	Exp042839	<50	III	NA	NA	NA	NA	NA	NA	Body & Angle	NA	NA	NA	NA	NA	3	NA	NA	NA	NA	NA	NA	NA	NA	NA	0.8
GC-204	Others	Exp042840	≥50	III	NA	NA	NA	NA	NA	NA	Body	NA	NA	NA	NA	NA	3	10	NA	NA	NA	NA	NA	NA	NA	NA	0.8
GC-205	Others	Exp042841	≥50	III	NA	NA	NA	NA	NA	NA	Angle	NA	NA	NA	NA	NA	3	5	NA	NA	NA	NA	NA	NA	NA	NA	0.8
GC-206	Others	Exp043647	NA	NA	NA	NA	NA	NA	NA	NA	NA	NA	NA	NA	NA	NA	NA	NA	NA	NA	NA	NA	NA	NA	NA	NA	0.9

## Sheet: b. Baseline characteristics.
			DOS subcohort	XELOX subcohort	HER2 subcohort	Others	Whole GC cohort
			(n=44)	(n=70)	(n=71)	(n=21)	(n=206)
Age/Year, No.(%)	≥50		36 (81.82)	60 (85.71)	63 (88.73)	16 (76.19)	175 (84.95)
	<50		8 (18.18)	10 (14.29)	8 (11.27)	4 (19.05)	30 (14.56)
	NA		-	-	-	1 (4.76)	1 (0.49)
Grade, No.(%)	I		3 (6.82)	1 (1.43)	-	-	4 (1.94)
	II		9 (20.45)	11 (15.71)	31 (43.66)	3 (14.29)	54 (26.21)
	III		32 (72.73)	58 (82.86)	40 (56.34)	15 (71.43)	145 (70.39)
	NA		-	-	-	3 (14.29)	3 (1.46)
Lauren's type, No.(%)	Diffuse		12 (27.27)	17 (24.29)	10 (14.08)	-	39 (18.93)
	Mixed type		12 (27.27)	21 (30)	13 (18.31)	-	46 (22.33)
	Intestinal		20 (45.45)	32 (45.71)	48 (67.61)	3 (14.29)	103 (50)
	NA		-	-	-	18 (85.71)	18 (8.74)
Chemotherapy	2-4		36 (81.82)	57 (81.43)	9 (12.68)	3 (14.29)	105 (50.97)
cycle	Others		8 (18.18)	13 (18.57)	62 (87.32)	-	83 (40.29)
	NA		-	-	-	18 (85.71)	18 (8.74)
Anti-HER2 cycle, No.(%)	2-8		-	-	37 (52.11)	-	37 (17.96)
	Others		-	-	33 (46.48)	-	33 (16.02)
	No		44 (100.00)	70 (100.00)	-	3 (14.29)	117 (56.8)
	NA		-	-	1 (1.41)	18 (85.71)	19 (9.22)
Tumor response	Sensitive	CR	2 (4.55)	-	2 (2.82)	-	4 (1.94)
(Image evalution), No.(%)		PR	20 (45.45)	27 (38.57)	30 (42.25)	1 (4.76)	78 (37.86)
	Non-sensitive	SD	20 (45.45)	37 (52.86)	28 (39.44)	1 (4.76)	86 (41.75)
		PD	2 (4.55)	5 (7.14)	9 (12.68)	1 (4.76)	17 (8.25)
	NA		-	1 (1.43)	2 (2.82)	18 (85.71)	21 (10.19)
DFS/Month,	≥6.8		20 (45.45)	34 (48.57)	-	2 (9.52)	56 (27.18)
(XELOX&DOS), No.(%)	<6.8		22 (50)	29 (41.43)	-	1 (4.76)	52 (25.24)
	NA		2 (4.55)	7 (10.00)	-	18 (85.71)	27 (13.11)
PFS/Month,	≥6.5		-	-	34 (47.89)	-	34 (16.5)
(HER2), No.(%)	<6.5		-	-	32 (45.07)	-	32 (15.53)
	NA		-	-	5 (7.04)	-	5 (2.43)
Live status, No.(%)	Live		37 (84.09)	43 (61.43)	36 (50.7)	2 (9.52)	118 (57.28)
	Dead		7 (15.91)	22 (31.43)	32 (45.07)	-	61 (29.61)
	NA		-	5 (7.14)	3 (4.23)	19 (90.48)	27 (13.11)
OS/Month, No.(%)	≥10		22 (50)	42 (60)	43 (60.56)	-	107 (51.94)
	<10		22 (50)	23 (32.86)	25 (35.21)	2 (9.52)	72 (34.95)
	NA		-	5 (7.14)	3 (4.23)	19 (90.48)	27 (13.11)
TNM stage, No.(%)	II		7 (15.91)	25 (35.71)	-	-	32 (15.53)
	III		19 (43.18)	32 (45.71)	2 (2.82)	1 (4.76)	54 (26.21)
	IV		16 (36.36)	12 (17.14)	69 (97.18)	-	97 (47.09)
	NA		2 (4.55)	1 (1.43)	-	20 (95.24)	23 (11.17)
HER2 status, No.(%)	Negative		38 (86.36)	55 (78.57)	1 (1.41)	2 (9.52)	96 (46.6)
	Positive		5 (11.36)	14 (20.00)	70 (98.59)	1 (4.76)	90 (43.69)
	NA		1 (2.27)	1 (1.43)	-	18 (85.71)	20 (9.71)
DOS subcohort, the triplet chemotherapy subcohort (docetaxel, oxaliplatin and S-1); XELOX subcohort, the doublet chemotherapy subcohort (capecitabine and oxaliplatin); HER2 subcohort, anti-HER2-based therapy subcohort; CR, complete response; PR, partial response; SD, stable disease; PD, progressive disease; OS, overall survival; CI, confidence interval; HR, hazard ratio; Sensitive, including CR a…
