# Supplementary material for: Proteomic characterization of gastric cancer response to chemotherapy and targeted therapy reveals potential therapeutic strategies
Source: Nat Commun. 2022 Sep 29;13:5723. doi: 10.1038/s41467-022-33282-0 (PMC9522856; doi:10.1038/s41467-022-33282-0)
Supplement: Supplementary file 5 — Supplementary Data 2 [file 41467_2022_33282_MOESM5_ESM.xlsx]

## Sheet: Description
Supplementary Data 2. Proteomic matrix of the 206 GC patients.
a. MBR. This sheet contains the protein expression matrix of 12,519 proteins after match between runs.
b. 1% FDR, ≥1 unique peptide. This sheet contains the protein expression at least 1 unique peptide with 1% FDR of all 206 samples.

## Sheet: a. MBR
Gene ID	Symbol	Description	Proteins	Exp026654	Exp026656	Exp027703	Exp027705	Exp027706	Exp027707	Exp027709	Exp027710	Exp027711	Exp027713	Exp027716	Exp027718	Exp027719	Exp027720	Exp027721	Exp027722	Exp027723	Exp027724	Exp027725	Exp027727	Exp027728	Exp028546	Exp028547	Exp028548	Exp028550	Exp028551	Exp028837	Exp028839	Exp030426	Exp030909	Exp031239	Exp031241	Exp031327	Exp031328	Exp031330	Exp031332	Exp031333	Exp031334	Exp033002	Exp033003	Exp033005	Exp033040	Exp033041	Exp033042	Exp033043	Exp033044
114789	SLC25A25	solute carrier family 25 (mitochondrial carrier; phosphate carrier), member 25	gi|388453841;gi|56699401;gi|56699403;gi|56699407	2.1026	0.584534	0.096046	0.692226	0.934597	0.627465	0.630065	0.395272	0.141619	0	1.34546	0.0980383	0.587145	0.441969	0.778072	0.369093	1.48346	0.871224	3.34247	0.761754	0.302891	1.1036	3.12488	0.332028	0.550244	0.606631	0	0.178975	2.06637	0.272539	0.349766	1.68088	0	0	0	0	0.0836682	0.0576468	0.277594	0	0.109708	0.188705	0.0899753	1.00963	0.447267	0.796834
28991	COMMD5	COMM domain containing 5	gi|154800418	3.12457	1.9538	2.43553	4.17385	12.4813	7.66942	1.87803	2.50385	11.3192	11.5652	1.56598	2.1855	16.4892	1.35162	1.72709	3.48638	5.742	18.9523	1.57	8.47846	6.34885	0.932276	43.0657	1.09715	0.767097	6.65243	0.140173	6.28922	0.832201	0.629423	27.7229	3.39406	3.91619	2.03699	1.29914	1.31997	1.74166	1.8017	1.84027	21.8494	1.15965	8.54282	1.72209	11.2872	3.49038	2.39736
28992	MACROD1	MACRO domain containing 1	gi|13569840	20.0728	13.8882	0.411037	2.72	3.04958	1.66452	2.86022	1.57784	2.39106	11.7383	4.12644	5.23666	0.41223	0.942483	2.45195	7.13812	0.570258	2.48065	19.3143	7.85256	1.23892	3.58305	0.713244	6.5709	0.484479	4.16575	0.468032	0.917636	8.16669	0	10.335	0.778231	14.5929	0.907125	0.616879	0.719515	41.4076	0.672142	0.869574	0	2.11107	1.46631	4.9147	5.5542	1.72526	0
28998	MRPL13	mitochondrial ribosomal protein L13	gi|14165270	3.74828	7.73677	13.9658	58.973	35.0815	0.505524	7.43405	12.0061	4.20688	5.3954	4.42769	48.6794	7.45237	66.8042	9.24475	4.9992	5.69807	11.0718	195.125	2.78558	5.73033	69.0729	105.835	123.188	5.47051	7.22907	49.5046	18.7378	11.1764	30.4785	1.45515	3.90623	5.64533	8.23788	12.9352	9.02694	23.5958	9.40844	7.98232	22.8258	7.82976	6.68079	34.577	7.42207	6.45897	5.55996
55293	UEVLD	UEV and lactate/malate dehyrogenase domains	gi|103472011;gi|103472015;gi|386869251;gi|386869247;gi|386869263	2.81624	0.296697	0.704914	52.1047	1.17558	0.650888	0.20201	1.24321	0.262155	0.188597	1.41311	0.291691	0.325895	0.450656	1.48872	0	2.9538	0	41.7898	0.711584	0	4.53353	1.39778	0.364705	0	0	1.82374	0	0	0	1.93773	1.95103	0.179503	3.88334	7.11223	60.3074	0.420056	1.85481	1.4566	0	0	0	1.03032	0.547363	0.214718	0.490915
55291	PPP6R3	protein phosphatase 6, regulatory subunit 3	gi|255918198;gi|13489083;gi|255918192;gi|255918200;gi|255918194;gi|255918196	2.36977	19.5715	14.9975	2.54504	3.40979	5.26193	2.30063	0.564335	2.77626	0.806154	0.973882	8.64929	15.8918	11.2972	0.98555	1.40099	3.78694	0.492637	18.7552	2.47601	2.67761	7.33265	18.9531	4.84192	1.81813	1.90165	5.10816	1.39987	7.95528	7.06891	1.84883	3.95466	2.11561	10.5652	1.13151	2.38571	2.25139	1.60846	1.6948	0.510365	1.05711	2.48082	4.14882	1.66842	1.21224	1.22411
51268	PIPOX	pipecolic acid oxidase	gi|60499001	2.70702	1.76203	1.47313	0.707955	0.569579	11.4337	0.244265	0	0.537608	12.8526	2.91553	0.587626	2.50703	1.12596	5.86178	5.3048	1.48696	1.6478	0	0.502135	8.32762	0.918377	1.14565	0.158437	1.24063	0	32.5665	0.433649	0	1.92192	1.99233	1.42984	11.2537	6.32936	3.35541	1.13021	0.138688	3.8619	2.17536	0.05368	0.0387619	3.54826	1.28474	0.536853	3.92372	0.659618
5982	RFC2	replication factor C (activator 1) 2, 40kDa	gi|28882049;gi|31563534	1.26525	9.44797	5.2193	2.68717	5.53842	41.5142	32.6475	2.34403	10.5837	6.97509	8.56549	2.2865	18.8768	1.13882	7.21273	10.7185	22.3339	0.679851	4.29904	11.0578	0.718761	13.4177	1.06886	0.366084	1.23843	5.06421	1.15663	5.15419	6.92012	4.37727	0.523204	3.46805	4.9809	8.37096	3.49862	80.8738	5.48078	4.12325	0.179385	3.87936	5.51304	1.79229	1.16577	2.61427	0.980098	1.18826
5983	RFC3	replication factor C (activator 1) 3, 38kDa	gi|4506489	0.0536882	0.383408	0.909949	0.44662	7.42992	0	0.126129	0.351846	0.155772	0.228811	0.427101	0.721058	3.16359	0.486602	0	0	0	0.120092	4.80983	0.824436	0	0.494273	1.12699	0.185783	0	0	1.35265	0.219499	0.204864	0.351865	0.378632	0	0.261199	0	0	0.0760264	0	0.108863	0	1.25939	0.331018	0.193731	0.548893	0.270469	0	0
55298	RNF121	ring finger protein 121	gi|21361732	0.144624	0.462266	5.99455	3.96741	3.41494	2.8926	0	6.22304	3.59771	3.45024	3.22772	0.778226	2.6636	0.397184	3.59529	1.65436	3.31455	1.58601	0.46719	2.17684	2.28113	0	0	0.176227	0	0	0.45539	6.9834	0	1.75755	0	0.191155	2.46093	2.58695	0.970392	0.422021	1.43264	0.271479	0.162929	0.221454	0.427003	0.91985	0.544118	5.36666	0.29487	0.44595
55299	BRIX1	BRX1, biogenesis of ribosomes, homolog (S. cerevisiae)	gi|55770900	1.73849	2.20511	1.06717	19.9426	0.396708	0	0.185009	0	0.190732	0.580715	0.281549	0.468771	0.145785	0.526735	0.199861	0.762846	0.214821	2.64303	9.31266	0.260202	0.137652	1.80182	0.325856	2.0088	0.265497	0	0.0936615	0.872132	0.31095	0.163259	3.61089	7.39392	0.240339	0.463005	0	0.385963	0.47298	0.617328	0.534573	4.37093	0.482925	1.11712	2.57809	0.389108	1.41295	0.454084
5987	TRIM27	tripartite motif containing 27	gi|5730009	1.46983	1.07017	0.484587	13.1392	1.14254	2.76889	4.82058	3.43905	1.19496	4.9632	3.87549	5.12894	3.47543	2.82851	0.236953	3.18275	1.94294	0.445946	8.96377	1.96191	1.7823	1.95053	0.731528	3.50775	4.33817	0.538448	0.313114	0.209451	0	0.0857614	0.54418	0.514837	2.09239	2.42349	0	2.94762	0	0.117072	0.662381	15.4175	2.16411	0.306288	4.68303	2.69703	3.59812	1.20381
5984	RFC4	replication factor C (activator 1) 4, 37kDa	gi|31881687	32.8184	20.6754	4.05712	8.79055	9.70991	16.2843	10.8852	30.0754	15.4906	10.7675	19.6628	9.04446	5.73252	5.33909	8.9894	0.834457	8.24192	2.91624	4.42387	2.31959	9.619	17.0593	26.4685	9.93435	20.3155	3.63745	11.9736	4.60506	3.70195	11.0633	6.00577	4.98506	4.0435	7.78828	8.34484	10.0913	23.4174	11.815	5.6507	3.26136	2.26761	16.0529	32.0082	7.36394	10.2864	16.6357
5985	RFC5	replication factor C (activator 1) 5, 36.5kDa	gi|6677723;gi|332164786;gi|194306569;gi|194306567	12.6747	1.23632	1.33182	0.590075	0.882293	2.20727	1.9173	0.924575	0.589018	2.86516	2.40078	1.39554	2.52909	8.23358	2.9552	3.3214	0.337726	1.52294	2.52007	1.78891	0.127627	5.10663	1.90962	2.40554	3.31499	21.2996	3.92787	7.89184	7.33684	5.51137	5.35181	3.3613	1.10643	1.26313	2.17441	2.89517	4.15989	1.71436	2.95877	0.94079	2.59195	5.38482	15.2204	3.22777	2.85591	7.7704
55614	KIF16B	kinesin family member 16B	gi|315434259;gi|315434261;gi|41327691	1.3407	0.865656	1.30628	3.04536	2.54604	0.0358051	0.418043	0.248686	0.85721	5.47433	0.259431	0.836875	53.457	2.17833	0.132759	0.07173	1.57249	0.178931	1.60133	2.20979	0.143961	0.422755	0.0819406	1.26616	0.246907	0	0.0864004	0.0586825	0.0477147	1.0541	0.44951	0.93427	0.165828	21.4421	0.165623	0.265518	0.241854	0.337071	1.8938	7.3588	9.18289	1.06903	0.111762	0.90091	0.159598	2.42897
642131	LOC642131	uncharacterized LOC642131	gi|410170846;gi|410169914;gi|410172937	0.0789968	0	0	0	0	0.0184735	0	0	0	0.0230805	0	0	0	0	0	0	0	0	0	0	0	0	0.0099775	0	0	0.041812	0	0	1.6462	2.36053	0.882761	0	0.0623001	0	0.737659	1.4927	4.32127	6.40935	0	0	0	0	0.0133005	0	0.0414258	0
55340	GIMAP5	GTPase, IMAP family member 5	gi|28416949	7.87565	2.63274	3.29643	2.76161	0.220018	0.632851	0.756037	0.399736	0.786752	0.213722	0.907803	0.591801	1.05253	0.691314	2.96699	3.99296	2.08929	2.01605	0.94355	0.83029	6.16908	0.374771	3.92461	5.09852	4.60656	0.223429	9.57402	0	0.698798	1.94538	0.410772	9.96169	0.989302	0.597259	0.886393	13.2463	0.3758	0.343665	2.56476	0.068504	0.349236	1.97032	0.62297	0.962655	1.26625	9.53275
101060208	LOC101060208	cancer/testis antigen family 45 member A3-like	gi|410170999	0.201194	1.90504	0.151396	1.21077	0.614084	0.588205	0.899557	0.229011	0.153674	0.681581	0	0.355611	0.683438	0.148243	0.332483	0.0678396	0.140106	0.800377	0.396987	0.108602	0.32637	0	1.5753	0.50829	0.306165	1.80667	0.42568	0	1.36119	0.731476	0.10807	0.223496	0.747589	0.444141	0.767412	3.36022	0.611572	0	0.0886232	0.0249338	0.0251179	1.89121	6.80638	3.44054	0.0553072	0.676184
57482	KIAA1211	KIAA1211	gi|148806928	0.288623	0.340329	0.0897999	0.841906	0.457136	0	0	0	0	0.19702	0	0	0	1.02446	0	0	0	0	0.277744	0	0	0.0583804	0	0	0.564709	0	0.0553781	0	0	0.0685029	0	0	0	0.0970808	0.167559	1.05975	0	0.282651	0.0414535	0.161142	0.10801	0	0	0.0416953	0.0507126	0
55342	STRBP	spermatid perinuclear RNA binding protein	gi|21361745;gi|283806705	1.8495	9.61476	1.17581	2.81664	2.77265	12.6953	11.4013	0.721378	21.5487	4.0707	2.19345	1.3008	1.04012	1.23657	2.32604	3.15258	1.24915	4.60453	2.55271	11.7233	4.10526	4.7528	0.310562	0.862277	1.02845	0.654195	0.52662	0.136018	1.04738	5.61065	2.9684	0.996957	4.66804	0.852499	1.97442	1.08227	2.70309	0.835257	0.966514	0.444604	0.33653	0.795824	0.666901	1.55578	0.675312	1.59117
101060681	LOC101060681	tenascin-X-like	gi|410172052	0.0307306	0.341874	0	0	0	0	0.0869873	0	0	0	0	0.631513	0.117551	0	0	0.447857	0	0.135132	0	0	0	0.885715	0	0.108693	0	0	0	0	0	0.0651658	0	0	0.213392	0.347973	0.827367	0.644797	0	0.0988915	0	0.134909	0.110681	0.180574	0	0.615461	0.173179	0.398897
55343	SLC35C1	solute carrier family 35 (GDP-fucose transporter), member C1	gi|223671919;gi|223671915	1.30432	19.6937	0	0.548383	0.168511	2.86487	56.8515	43.72	0	1.78709	7.42504	0.395548	4.29011	1.53503	17.1395	7.56057	3.13229	7.66567	2.44416	0.423647	19.8458	51.9849	0.705816	2.53254	3.62595	4.6935	2.76502	0.085111	0.234763	0.307596	8.8801	22.8988	0	4.91606	0.953159	0.909222	3.72026	1.48414	0.12597	4.08811	7.52257	1.04754	1.89685	1.08248	0	3.90813
961	CD47	CD47 molecule	gi|4502673	6.4885	13.306	2.12396	20.5858	20.1645	1.98407	3.54745	6.34522	5.72085	3.61135	8.84431	3.7474	8.92014	6.90997	4.59282	5.1911	7.64986	2.91026	17.5473	4.95497	3.57589	6.69566	13.5754	10.1506	11.5543	0	9.02635	40.5207	4.3374	1.13532	2.81393	3.26635	16.7555	5.70513	1.12156	21.4685	11.9183	0.213229	1.74834	42.4895	12.1538	1.07139	4.59206	1.09398	10.2067	18.5357
6793	STK10	serine/threonine kinase 10	gi|126362971	2.0793	1.05142	1.06123	0.706113	0.0692198	0.64747	0.500719	2.47602	0.117674	0.770796	2.46656	0.201128	0.897779	0.436945	0.829006	0.663005	1.74902	1.20723	3.91088	0.34011	3.56911	0.527739	3.22584	0.333406	2.1458	0.93374	0.0713383	1.92307	0.569142	0.459441	0.283835	1.1279	1.31619	2.36531	1.1929	1.37059	0.35884	0.957322	0.486442	0.0779347	0.347862	0.389375	0.927713	7.71513	1.79083	5.1296
6790	AURKA	aurora kinase A	gi|38327572	0.0586214	0.457798	0.393582	0.750515	0.644631	1.76905	0.549998	0.107701	0.777422	1.96278	0	0.843063	0.124808	0.084277	0.121522	0	0.182964	0	3.3669	0.895334	0.186365	1.43779	0.332433	5.29748	0	1.66868	0.199767	0	0.453828	0.18664	0.31572	0.177042	0.652453	0.236927	1.08357	0.766928	1.53616	1.33608	0.390308	0	1.41752	1.20574	0.0923052	1.20071	1.06711	0.530809
57486	NLN	neurolysin (metallopeptidase M3 family)	gi|14149738	2.96316	0.669294	0.584531	1.41677	1.69301	0.71006	0	2.3009	0.334022	1.74774	1.59591	3.45285	3.71644	6.66183	1.46533	1.15977	0.208673	47.9443	1.58632	4.20846	28.7322	0	1.35568	2.7986	0.554949	0.458892	1.22655	3.98464	0.67967	1.24213	2.43722	0.339123	0.652521	0.130778	3.77613	2.69494	2.47995	3.69628	0.538934	0.0841687	1.40025	0.386946	0.238446	0.350338	0.185796	0.238243
6799	SULT1A2	sulfotransferase family, cytosolic, 1A, phenol-preferring, member 2	gi|29550893	0.18408	4.32166	2.46548	0.210497	0.32982	0.593702	1.06037	0.173145	13.8082	2.60398	2.61151	1.99135	0.64955	1.17241	0.224449	2.37075	0.431978	3.12175	0.487017	0.528852	0.978397	0.461119	0.399092	0.288655	0.174349	0.103847	0.123181	0.24866	12.206	1.49246	1.1962	0.0479618	5.69147	0.368375	0.841661	1.6211	1.34747	0.852722	1.08992	0.878923	0.912701	0	1.39515	0.925642	0.185631	0.653451
260293	CYP4X1	cytochrome P450, family 4, subfamily X, polypeptide 1	gi|29837648	1.24712	2.53421	1.04622	0.137624	0.315916	0.36692	0.505874	0	0.172505	0.786551	0.283703	0.375232	1.98741	0.457046	0.354514	0	0.185941	0.309055	0	0.87359	0	4.96256	16.1509	0.137897	0	0.241461	0.0735521	2.47855	20.6577	0.466852	0	0	4.85736	0.141765	1.04447	0.0949472	0.483564	0.246265	0.536578	0.21973	0	2.46809	2.37315	0.433462	0.606172	0.371967
271	AMPD2	adenosine monophosphate deaminase 2	gi|383209658;gi|34147621;gi|383209660;gi|55925574	1.63165	2.52427	1.28197	2.33579	1.36714	0.731705	1.16515	3.66002	1.74904	3.7249	2.3677	0.514095	6.76801	1.06057	1.46635	0.875407	2.10023	2.80451	0.468591	2.57491	2.26334	0.0288443	3.03316	1.29862	2.59512	5.62825	4.14868	1.19699	0.966078	0.991552	0.506466	1.16417	1.31244	16.4907	0.397968	0.603695	2.35001	1.60554	0	1.82347	1.13289	0	11.5123	0.603464	0.543142	0.270916
272	AMPD3	adenosine monophosphate deaminase 3	gi|289063417;gi|4502079;gi|289063415;gi|70906428	1.54222	0.936751	0.324368	4.05573	8.08227	0.518664	1.15248	0.289347	1.42242	0	1.33822	0.783977	1.05298	1.32667	0.673564	0.835675	1.45581	0.318055	3.80352	1.8018	0.468143	0.17868	1.13508	6.81027	0.759804	0.608883	1.34528	0.369286	1.27626	2.42372	0.338703	0.40257	1.82522	1.42468	1.86229	1.64783	0.507893	2.73036	84.0515	0.190503	0.714185	0.754913	5.23447	0.644456	0.199997	0.111698
100288355	LOC100288355	double homeobox protein 4-like	gi|410170818	0.537827	0	0	0	0	0	0	0	0	0	0	0	0	0.2971	0	0	0	0	0	0	0	0	0	0	0	0	0	0	0	0	0	0	0	0	0	0	0	0	0	0	0	0	0	0	0	0
55832	CAND1	cullin-associated and neddylation-dissociated 1	gi|21361794	13.7717	14.5316	13.1244	7.77018	28.1634	8.37493	9.13463	27.5139	10.0432	9.33047	19.8666	8.47972	19.2	14.0952	14.0766	5.28322	39.644	12.7746	12.0998	50.4383	10.2468	64.3407	20.8564	16.3401	15.139	10.4917	12.893	8.45806	13.6654	11.0393	8.93433	12.8386	11.5077	19.8538	14.335	13.9583	12.812	13.7895	9.00487	2.38741	3.57132	17.3241	9.72567	16.6366	11.8105	16.9562
55833	UBAP2	ubiquitin associated protein 2	gi|22325364	1.84556	0.562914	0.515485	1.77902	0.922552	0.106302	0.704865	0.348065	0.072003	0	0.659172	0.22907	2.34731	0.970326	0.588415	0.13911	1.24995	0.958823	4.57846	6.31917	0.314915	0.739915	3.09345	2.83117	0.308409	3.60144	0.297101	0.439921	2.87455	0.277039	0.209353	0.538758	0	0.324503	0.452976	0.534217	0.502447	0.200999	0.477052	0.476882	0.345192	3.30179	10.8439	22.1007	17.1135	1.22636
276	AMY1A	amylase, alpha 1A (salivary)	gi|56549660	0.76333	1.35157	1.64283	0.0427402	0.162348	0.474895	0.436525	0.121784	0.146803	0.171183	0	0.241224	1.45288	0.101672	0.231874	0.262177	0.502261	0.442972	0.0946663	0.113227	1.91073	1.59488	0.14383	0.301452	0.493645	0.121042	0.414868	0.599819	0.113855	0.503804	0.54785	0	0.0332945	0.105157	0.977449	0.102721	1.02337	0.680808	0.0678422	0.168787	0.036843	0.216294	0.309024	0.299321	0.249998	0.286565
277	AMY1B	amylase, alpha 1B (salivary)	gi|56549662	0.76333	1.35157	1.64283	0.0427402	0.162348	0.474895	0.436525	0.121784	0.146803	0.171183	0	0.241224	1.45288	0.101672	0.231874	0.262177	0.502261	0.442972	0.0946663	0.113227	1.91073	1.59488	0.14383	0.301452	0.493645	0.121042	0.414868	0.599819	0.113855	0.503804	0.54785	0	0.0332945	0.105157	0.977449	0.102721	1.02337	0.680808	0.0678422	0.168787	0.036843	0.216294	0.309024	0.299321	0.249998	0.286565
278	AMY1C	amylase, alpha 1C (salivary)	gi|56549664	0.76333	1.35157	1.64283	0.0427402	0.162348	0.474895	0.436525	0.121784	0.146803	0.171183	0	0.241224	1.45288	0.101672	0.231874	0.262177	0.502261	0.442972	0.0946663	0.113227	1.91073	1.59488	0.14383	0.301452	0.493645	0.121042	0.414868	0.599819	0.113855	0.503804	0.54785	0	0.0332945	0.105157	0.977449	0.102721	1.02337	0.680808	0.0678422	0.168787	0.036843	0.216294	0.309024	0.299321	0.249998	0.286565
279	AMY2A	amylase, alpha 2A (pancreatic)	gi|4502085	1.17025	1.67024	15.7991	0.605818	4.79857	0.659745	0.783003	0.121784	0.474524	1.88521	7.29467	1.36643	12.6487	2.88187	5.87883	0.346828	11.9017	0.442972	0.176505	0.36137	1.30237	1.87566	0.652261	1.45652	0.397715	0.121042	0.414868	0.599819	0.073274	0.725447	1.27692	0	0.270369	10.6988	1.25863	0	1.36667	0.646147	0.104343	0.147039	0.0198231	0.216294	0.273852	2.13071	0.23638	0.286565
389203	SMIM20	small integral membrane protein 20	gi|224177528	0.439541	0	0	0	11.0658	0	0	6.06955	2.87999	0	0	0.738835	0.651218	4.70023	0	0	6.1011	0	0	2.25297	0	7.63607	8.76413	0	6.32118	0	5.97389	0	3.71317	7.10917	6.43254	1.89715	0	0	0	0	0.774028	0	0	0	0	0	0	0	0	0
221960	CCZ1B	CCZ1 vacuolar protein trafficking and biogenesis associated homolog B (S. cerevisiae)	gi|37674289	0.297522	9.89405	46.1145	29.4073	1.11494	3.14482	1.06695	1.05681	3.50694	3.09376	2.00866	0.976506	1.23616	3.9148	1.81481	1.44002	3.79576	2.85905	71.9575	0.358281	2.39436	9.6975	3.46463	0.303236	0.447576	0.848045	1.73706	0.992997	1.46799	1.09374	0.27314	0.23093	0.042707	0.975385	1.95386	0.220851	0.209258	0.523837	8.81466	1.33303	1.5489	20.4667	2.1065	1.09493	16.4657	0.395784
9528	TMEM59	transmembrane protein 59	gi|20070191	2.08899	0.480847	1.56729	0.552163	0.503086	0	0	0.0882978	0	0	0.432692	0	1.12447	0	1.12388	0	2.02119	0.140658	3.77495	2.30407	0	0.155127	0	0.279879	0.237729	0	0	0.143865	1.85789	5.14635	1.39327	1.74225	0	1.51924	0	0	0	0.784101	0.157541	0	1.00104	0	0.421511	0.76266	0.201364	0.345935
9529	BAG5	BCL2-associated athanogene 5	gi|62548856;gi|62548854	3.52026	0.83793	14.6684	3.33511	1.34336	1.05149	1.72609	2.14918	0.752375	16.1032	1.06044	2.04126	1.50375	1.3108	0.790389	2.649	0.205812	2.15283	4.99214	5.52567	3.01308	0.269274	2.84208	4.0998	2.71785	4.10316	0.483704	7.66516	1.68733	1.83887	0.198605	0.114382	1.90576	1.5836	0.810878	1.01881	0.313389	0.226886	1.16821	0.70341	0.980091	6.07992	6.03393	6.14663	1.91964	2.64825
9258	MFHAS1	malignant fibrous histiocytoma amplified sequence 1	gi|110825984	0.0418266	0.0662174	0.236135	0	0.646678	0	0	0.0834537	0.275228	0	0	0.114138	0	0.0903361	0.0495982	0	0.104257	0	0.069954	0.168804	0	0.258917	0	0	0.09268	0	0	0	0	0.0171978	0	0	0	0	0.748648	0.771533	0.336238	0.929676	0	0	0	0	1.85399	0.27402	0	0.132157
9524	TECR	trans-2,3-enoyl-CoA reductase	gi|24475816	11.2928	10.5135	2.91575	2.94313	2.50041	5.95676	12.3579	5.43831	14.0768	6.27244	7.57114	1.92085	2.70981	4.09665	5.51347	3.83601	4.67204	4.62599	1.11049	4.3823	5.2409	1.59567	2.17811	26.1616	1.24759	1.89433	4.73296	2.03236	72.2971	5.52247	46.3932	11.287	4.03357	5.95457	7.62861	35.6237	27.0836	9.8353	1.91416	18.222	3.99778	12.2953	18.9404	9.1173	7.84004	7.18603
9525	VPS4B	vacuolar protein sorting 4 homolog B (S. cerevisiae)	gi|17865802	11.3946	9.55573	4.07489	1.64772	1.48538	9.92517	4.84809	6.3305	6.7344	8.76664	8.34669	6.89879	3.73548	3.86508	4.75302	6.23981	6.21671	10.5414	7.75269	10.6389	4.84881	5.04261	3.45109	8.41272	12.518	2.24289	2.59024	7.39291	6.30527	3.70715	1.79494	5.0463	8.63643	7.66932	5.44588	3.15121	7.34297	4.63317	5.39659	3.71366	7.68349	7.74519	4.33232	7.94084	3.31925	4.2923
57476	GRAMD1B	GRAM domain containing 1B	gi|144227752	0.168903	0.0981908	0	1.70597	0.777779	0	0	1.29946	18.023	1.30111	0.283795	0	0.177575	0	3.32415	0	0.0703378	0.112807	0	0.337703	0	23.2553	4.25722	1.15076	0.639285	4.57132	0	0.0451447	12.3743	0.134812	0.170715	0.69148	0.725828	0.593438	0	0	0.7531	0	0	0	0.0331874	0.416244	0.150733	0.289734	1.17306	1.59901
9255	AIMP1	aminoacyl tRNA synthetase complex-interacting multifunctional protein 1	gi|215490009;gi|215490011	12.2594	8.16346	21.0361	36.5613	20.3338	14.0836	12.6849	21.1546	5.73224	6.71621	20.7355	9.7898	17.9105	5.51828	8.72093	10.6357	18.3998	13.7806	14.7245	6.94226	7.72424	13.6838	10.7186	19.8568	5.49356	12.0501	9.46555	6.92975	10.8385	25.4476	5.5194	5.28393	5.89038	24.0538	14.7317	20.6378	15.2532	14.4509	5.03095	1.50503	31.8321	14.0615	17.7819	23.1124	16.0443	6.66853
57470	LRRC47	leucine rich repeat containing 47	gi|24308207	5.54013	8.06624	104.281	3.15053	5.69775	7.74135	7.42273	39.0638	8.99991	12.5228	8.41941	5.16552	6.27025	6.53526	8.14881	5.33008	3.87561	8.77809	6.22457	5.04952	32.856	5.02884	19.7597	10.4769	5.27045	6.20644	5.76146	5.7735	10.4779	11.9623	7.46277	8.08834	5.36407	9.54297	4.69675	8.51152	6.32554	7.58186	4.55286	3.77898	5.51527	11.601	21.3206	32.3297	6.93423	13.3147
9521	EEF1E1	eukaryotic translation elongation factor 1 epsilon 1	gi|208879470;gi|4758862	15.2114	6.28474	25.9134	16.7408	39.4358	33.7522	36.4611	35.5969	30.212	35.5114	51.8648	16.5996	23.3506	21.2555	32.7756	31.6395	48.0647	38.7151	36.5337	25.2491	26.1254	8.80747	138.807	38.0128	16.6105	39.1128	10.9077	8.04723	4.69765	39.8901	12.9133	28.6233	66.9595	22.4174	25.2976	11.1912	37.1217	27.8455	10.7762	6.26119	11.9899	71.5428	9.57605	50.2443	57.6922	30.246
9522	SCAMP1	secretory carrier membrane protein 1	gi|116256358	1.89628	4.37672	9.38528	0.099846	0.246695	1.77327	3.64275	1.23061	4.7102	3.55895	18.9232	0.260669	0.700677	1.05018	2.3438	0	2.39825	0.575482	1.70562	7.75215	1.24244	8.06026	3.17491	2.05918	0	4.31322	8.24352	3.00617	5.88832	19.7037	5.42178	3.84508	0.355716	0.395279	6.77516	7.04907	9.86106	10.0681	5.51592	4.73168	8.86097	1.56152	0.895781	1.20035	1.89429	0.865932
5989	RFX1	regulatory factor X, 1 (influences HLA class II expression)	gi|238859557	0.843199	0.260263	1.2809	9.13574	0.804429	8.36949	4.861	3.83035	0.214294	2.79875	0.643015	2.01836	6.12434	0.181554	3.78126	1.42445	9.33138	1.66602	0.841935	6.504	0.756443	0	0.268012	0.100131	0.214953	1.05316	0.377436	14.4912	0.127498	4.74231	0.108615	0	0.148639	4.97614	0	0.0907888	0.135082	0.0387249	0.330955	0.571701	0.146787	0.386833	0.335706	0.838992	1.74299	1.06485
1370	CPN2	carboxypeptidase N, polypeptide 2	gi|256217721	0.443856	0.144524	0	0	0.0665722	0.432485	0.488269	0	1.53599	0.0747355	0	0	0	0.0286585	0.230853	0.251369	0	0.555448	0.0222792	0	0.258484	0.394293	0	0	0	4.10631	0	0.261105	0.683508	0	0	1.18379	0.655888	0	0.0924706	0.562807	0.382719	0.349289	0	1.02242	1.42622	0.187416	0	0.0836986	0.294736	0
81858	SHARPIN	SHANK-associated RH domain interactor	gi|118918415	0.335494	0.171177	0.163399	0.157508	3.90549	1.81522	0	0	0.358819	0	0.210128	0.313936	0.781335	0	0	0.699354	0	0.312913	2.9888	0.591957	0	0.0488372	1.24793	0	2.40761	0	0.239106	0.148601	0.128984	0	0	0	0	0	1.01434	0.281359	0.935604	1.45403	0.259612	0	0	0	0	0	0.186309	0
84128	WDR75	WD repeat domain 75	gi|29789283	1.81267	1.01199	2.06246	0.103316	21.3284	1.80391	3.48624	8.52159	29.3574	2.04543	0.962892	0.853193	0.748748	0.97654	0.579942	3.09669	0.635879	1.55011	4.60381	4.46467	32.2208	1.2565	0.971741	0.775519	0.478761	23.0973	0	2.4758	0.673226	3.11531	2.77647	0.549865	1.11906	1.19231	9.18077	6.34239	1.51059	13.4572	1.54965	1.98965	1.19239	2.8172	0.46416	0.331728	2.00953	0.406501
727897	MUC5B	mucin 5B, oligomeric mucus/gel-forming	gi|301172750	2.23505	1.57331	2.562	0.907316	1.98125	2.07072	1.76995	2.64205	1.07619	1.19237	1.03118	1.31921	1.01366	1.69267	2.48148	1.88799	1.41029	2.60539	0.792088	2.68716	9.97564	2.61691	1.13566	1.54052	23.4672	1.15402	2.2705	0.892325	7.17901	1.84733	1.19079	3.14234	0.319822	4.10339	0.752939	1.33473	0.587434	0.708057	1.18583	0.722216	0.990532	1.18236	0.635368	1.00388	3.30661	2.67446
26020	LRP10	low density lipoprotein receptor-related protein 10	gi|32490559	0.539254	1.08314	0.884387	1.13831	1.54488	0.22286	0.133431	38.3555	0	0.255781	0	0.166674	0.792415	0.740901	0.484654	0.132873	0.607519	0	0	1.32364	0	0.0593343	0.106402	0.790687	0.179268	0	0.224065	0.298725	2.69934	0.370426	0.230218	0	0	0.828277	0.133815	0	0.157165	0	0.609888	0.0577332	0.125543	1.194	3.82227	1.4215	0.447934	1.22285
26027	ACOT11	acyl-CoA thioesterase 11	gi|22165400	0.644143	13.8996	0.192499	2.12985	0.56682	4.72391	3.33534	0.300607	8.52029	1.17833	0.59414	0.545275	0.641269	0.231245	1.23746	0.754359	1.13904	0.897953	2.43756	1.03468	1.70149	0.596076	0.457784	0.714687	0.339089	0.704959	4.4645	0.45093	27.2468	1.21445	1.84342	1.73265	0.675383	1.24053	2.02864	2.48468	0.703953	0.195264	1.22958	0.540654	1.444	1.47988	1.18924	2.0687	1.04408	0.0628904
26024	PTCD1	pentatricopeptide repeat domain 1	gi|38492358	1.35546	0.436717	1.61067	0.357378	0.223134	0.0368529	0.126261	0.309371	0.810393	1.67366	0.230545	1.35436	0.0463262	0.0548686	0	1.56547	0.118775	0.0690976	0.460062	0.0620529	0.283902	0.277919	0.239951	1.37296	1.95986	1.58947	0.162856	0.0725138	0.11495	0.136866	0.228729	0.660417	1.15005	0.343315	2.33137	0.366352	2.6969	1.32392	0.289271	0.181486	0.27206	0.766002	20.1023	5.05017	2.41099	0.312454
51264	MRPL27	mitochondrial ribosomal protein L27	gi|7706057	47.9736	1.20562	0	1.48601	34.2686	0.10508	2.69273	3.42176	7.04045	0.543088	0	0	0.323923	0.431518	0	0.423105	0	0.558765	14.7768	11.9494	0	3.72208	2.13437	5.32834	0	0	1.13263	0.591884	2.51193	2.39889	3.21726	1.25937	0	3.21233	0.249448	0.343732	0.888913	0	2.00582	2.63357	6.30791	0.208402	0.898344	0.394201	0.18678	0.277946
22874	PLEKHA6	pleckstrin homology domain containing, family A member 6	gi|37595548	3.60979	1.1953	3.01825	9.80535	2.95268	3.64211	3.8085	2.46565	2.20579	8.96295	3.22164	1.51149	1.82544	0.951405	2.48301	2.20051	2.81599	3.1051	5.14863	30.0117	1.69055	4.06375	0.738219	1.73271	2.13535	5.82949	1.87198	1.17127	0.74276	2.28189	3.55364	1.65907	0.83111	2.9299	2.17438	1.76733	3.03383	2.68879	0.842041	1.71591	1.69022	3.65223	0.510108	1.66777	0.791039	0.793692
22875	ENPP4	ectonucleotide pyrophosphatase/phosphodiesterase 4 (putative)	gi|7662358	0.979358	2.39805	22.8593	0.499398	1.0508	7.05237	14.263	13.4727	0.107733	1.63182	1.57368	0.252574	0.708016	0.445795	1.14336	0.240648	2.20061	0.6701	0.203614	0.338062	0.699054	1.09796	16.0929	0.733912	0.115518	1.14258	0	0.114474	0.657212	0.363808	0	0.959562	3.15703	2.51673	7.85701	0.875408	3.01691	6.77473	0.597809	0.457688	0.317775	2.32061	0.748493	1.48442	1.74319	3.14514
22870	PPP6R1	protein phosphatase 6, regulatory subunit 1	gi|151101459	2.4576	5.14822	4.02069	3.5006	3.80333	1.43812	1.35813	1.10249	3.94593	1.99314	2.16738	0.94281	0.0915675	2.48765	0.534842	0.716303	2.19226	1.1362	1.5819	1.70288	0.930453	8.41278	1.30462	2.18423	3.32583	1.45397	10.5044	0.801701	3.71303	9.89988	1.14092	1.89234	2.71839	1.17177	3.56484	2.1595	2.01673	0.445474	0.40132	1.75691	2.23389	3.4113	2.72287	5.90793	2.46918	2.86519
22872	SEC31A	SEC31 homolog A (S. cerevisiae)	gi|116256340;gi|41349441;gi|300795549;gi|116256336;gi|116256338	8.06585	11.717	9.00434	6.30378	9.7989	9.68902	11.7554	9.46735	3.99056	10.4019	7.51497	3.53668	11.9517	9.7301	8.52414	5.90956	9.66252	6.98577	7.61506	10.917	8.37542	5.90964	9.82241	9.86491	10.2949	2.32504	10.4396	5.70643	25.6974	13.1625	8.29923	10.0175	9.35691	13.5331	14.1346	13.1268	9.57488	11.9836	8.53923	8.091	22.4358	13.8976	7.08495	6.41708	7.53568	8.68086
51260	PBDC1	polysaccharide biosynthesis domain containing 1	gi|32306539	3.41801	7.27647	3.87883	9.59545	10.1762	0.679315	0.479606	2.87357	6.58143	4.32051	8.59761	6.60992	7.86087	10.7491	0	1.55346	0.754157	3.86141	12.7011	5.52612	4.7784	10.5697	9.76004	11.4012	15.4422	2.26944	6.5157	3.12314	4.36598	5.49099	4.19922	2.842	0.540936	15.8428	10.9652	9.95048	3.06222	10.5689	5.51742	2.28949	2.58719	8.94203	3.15506	10.4353	1.75783	1.09835
22878	TRAPPC8	trafficking protein particle complex 8	gi|42476076	0.185815	1.06621	0.971236	0.177177	0.406165	0	0.935806	0	0.10279	1.4743	1.14623	0.474809	0.107472	0.711451	2.4534	0.85806	0.702838	1.61993	1.70127	0.215509	3.47428	0	0.227515	0.437185	0.0258913	0.0997715	0.293108	0.104587	0.342773	0.0603029	0.975235	0.674442	0	0.098389	0.225372	0.129316	0.321732	0.279179	0.163211	0.324477	0.347348	0.218872	0.0425914	0.0366658	0.0363351	0.208926
22879	MON1B	MON1 homolog B (yeast)	gi|7662354	1.78734	0.56501	2.94953	25.1739	2.15768	0.831866	1.01607	2.01444	2.31874	2.59329	0.673456	0.324333	0.210825	4.86385	0.697942	0	0.749382	0.751151	1.22102	1.90019	0.173825	23.2956	2.12708	2.02413	1.12642	2.35656	0.300196	0.169941	12.5482	0.989447	1.39195	0.463696	1.16517	1.21322	26.9076	4.713	6.40337	9.47844	0.382174	0.918368	0.411048	0.9038	1.0221	0.75126	0.71881	1.26872
138046	RALYL	RALY RNA binding protein-like	gi|154240740;gi|154240692	3.52849	3.22025	7.47445	1.78039	0	0	0	0	1.96867	0	0	0	8.44764	6.90174	0	0	7.37188	0	2.376	7.62016	0	0	3.23022	6.45506	0.255623	4.62952	5.2927	6.14018	0	0	2.16212	9.16046	0	8.30212	8.2957	7.76496	19.5218	9.04763	14.0101	2.94696	2.96006	17.6634	8.98406	21.4819	8.53165	0.473494
3512	IGJ	immunoglobulin J polypeptide, linker protein for immunoglobulin alpha and mu polypeptides	gi|21489959	2.25503	2.17772	0.771494	1.6089	6.19758	19.3045	0.635095	0	13.1555	4.84199	3.6632	0.361483	3.96119	0	8.02852	3.53516	0.499243	0	0	0.406518	6.77554	14.6669	0	2.23702	49.1228	0	3.41675	0	37.91	1.4883	21.6221	7.46182	0.651982	2.83998	4.90584	13.425	1.47664	41.3279	2.74548	2.39733	26.5396	2.15195	0.535482	1.71999	0.705115	1.41128
84693	MCEE	methylmalonyl CoA epimerase	gi|188035928	1.39635	4.09734	2.43188	0.647609	0.497258	0.712848	0.968713	0	0.747765	0.379016	1.19475	0	37.8388	0.692544	0	0.674756	2.13727	0.215004	2.70117	0.191388	0	3.61873	0.692905	1.03614	0.605752	2.74767	0.445003	1.65027	2.79492	2.87174	2.81815	1.99484	8.40381	2.07324	1.98063	4.73739	2.00994	1.95774	0.95751	4.00314	2.26315	0.779017	1.06651	1.477	1.8466	0
3516	RBPJ	recombination signal binding protein for immunoglobulin kappa J region	gi|42560227;gi|42560229;gi|42560225;gi|42560223	0.112094	0.0839306	0.113354	0.578782	0.567287	0	0	0	0.0662274	0	0	0.385296	0	0.386032	0	0.215903	0	0	2.47266	0.360444	0	0	0.114971	0	0.356234	0.26189	0	0.0400977	0	0	0.118187	0.525389	0.172295	0.176116	0	0.602884	0	0	0.266	0.204317	0.0637275	0.180849	0	0	0.0950052	0.224036
50649	ARHGEF4	Rho guanine nucleotide exchange factor (GEF) 4	gi|15011981;gi|15011979	10.1542	0.0534767	0.184341	0.729637	0.50445	0.024539	0	0.0396177	1.19933	11.1208	0.0195352	1.38784	0.292522	0.310227	0	0	0	0.0735791	0	0.840679	0.0273929	0.0335977	0.46912	0.911924	0.67458	0.0559732	0.178402	0	0.547524	0.291383	4.24485	4.78915	0.127435	0	0.157963	0.387432	0.188145	0	0.260724	0.0289396	0.409727	6.57485	0.096562	0.331516	0.0349015	0
2686	GGT7	gamma-glutamyltransferase 7	gi|109148539	0.608859	0.488387	0.232592	0.0841266	0.715695	0.820997	3.13473	0.448275	2.91946	0.318515	0.084596	0.79692	0.0945973	0.321947	0	3.4197	0.746056	0.10842	2.47301	0	3.47178	0.0930951	0.743338	0.208029	0	0	0.483109	0.974803	0.11666	0.791536	0	0	0.302955	2.06704	0	0.111601	0	0.163759	1.9766	1.53453	0.90495	0	3.57408	18.5109	0.476717	0
2687	GGT5	gamma-glutamyltransferase 5	gi|153266907;gi|153266885;gi|153266901	6.76148	4.77592	2.51831	5.4732	7.79783	1.76612	1.02613	4.74706	1.43715	2.63875	3.89388	0.769164	0.913897	4.15776	2.22133	2.6508	1.26666	13.9114	2.83211	15.8431	8.47075	2.97144	8.53393	1.59153	3.55915	0.726567	10.8363	2.32251	7.57052	2.06869	5.37159	3.97692	1.82372	3.25455	2.57453	6.12667	2.40581	5.71921	3.75421	8.81208	4.09171	9.79444	5.11353	14.2073	9.2349	14.4032
2683	B4GALT1	UDP-Gal:betaGlcNAc beta 1,4- galactosyltransferase, polypeptide 1	gi|13929462	3.10044	3.12351	10.5164	3.20872	5.97652	8.9201	5.83322	4.68333	5.8319	3.23343	6.01296	2.88516	4.32983	4.02144	3.18316	0.984263	12.4945	3.20936	1.53414	23.5978	0.234607	1.10689	11.9668	0.410884	0.857722	2.80007	2.25862	0	0.722208	0.566048	8.29024	6.05685	1.80539	5.44287	7.00611	4.95265	9.9019	8.94255	5.86704	1.66047	7.61008	37.0504	5.77774	13.2395	25.0329	6.21343
112950	MED8	mediator complex subunit 8	gi|48762704;gi|155030190;gi|157837979	4.84327	0.182376	9.58139	0.705984	2.59509	1.45497	0	3.51869	0	0	0	1.68066	0.114026	0.485843	0	0.859346	0	1.17659	0	1.13435	4.08084	0.513158	0.517246	1.12839	0.477433	0	0	0	0	0.388571	0.74383	0.250538	0.745651	0	0.241616	0.578434	1.82265	1.72111	0	0	0.234108	2.30556	4.94026	4.56725	5.15294	4.20139
90	ACVR1	activin A receptor, type I	gi|166235898	0.873715	0.473861	50.9567	24.7073	22.0502	11.9824	3.93361	0.833363	10.6001	0.173811	1.56799	11.1093	0.6369	19.8976	4.87363	3.59606	0.269295	7.94545	41.3356	18.3349	3.41321	0.791372	0.267849	3.17812	0.231003	0.36601	0.958965	0.598071	0.341481	2.3295	0.517882	0.132042	1.42494	1.31763	0.939289	0.79416	0	0	0.477922	0.893681	0.433461	0.619458	1.74811	0.489234	3.25255	3.02343
95	ACY1	aminoacylase 1	gi|312032403;gi|312032409;gi|312032405	5.29097	8.99874	5.91182	3.44742	4.84923	4.22409	4.59008	17.268	21.2748	6.6006	8.08537	21.8195	4.00471	12.3643	4.52278	6.84901	6.74463	14.2821	2.44424	6.76383	2.35291	30.9832	10.9549	8.10053	2.33141	6.1723	4.8232	4.58078	2.20385	9.103	2.01768	2.12395	4.69165	5.12044	8.76183	23.5519	17.8533	9.20354	1.82781	4.89885	2.17705	2.4062	0.973881	1.86659	0.912257	0.383488
97	ACYP1	acylphosphatase 1, erythrocyte (common) type	gi|4557245	10.0134	7.94273	2.11839	8.36714	14.3629	3.90758	6.68319	7.45725	3.71107	3.07182	5.07088	8.15394	4.93611	8.74324	5.0359	0.880577	3.92901	0.442824	4.24408	7.78892	1.36378	2.59956	6.43717	3.63343	16.0629	0	0.417719	3.01128	14.3557	17.2477	8.19876	7.15285	3.59184	7.8356	8.47874	0.967999	6.90141	12.1243	1.96139	0	0.583192	3.97279	4.56464	15.6243	4.16551	4.43134
83479	DDX59	DEAD (Asp-Glu-Ala-Asp) box polypeptide 59	gi|188035877	0.071825	0.0351444	0	0	0	0.107653	0	0	0.065324	0.0770794	0.219191	0	0	0	0	0.0598504	0	0	0.0837102	0.057501	0	0	0.488355	0	0	0	0	0	0	0	0	0	0	0	0	0	0	0	0	0	0	0.033395	0	0.100597	0	0
83475	DOHH	deoxyhypusine hydroxylase/monooxygenase	gi|223633884	1.57104	0	2.05798	1.01759	5.51711	1.19939	2.74057	3.17434	1.88349	4.64668	4.5926	4.89687	0.221418	11.3566	2.0862	0	0.623825	0.834383	0	2.81614	2.07563	0	1.37626	0.12377	0	0.631846	0	2.95885	0	0.278536	0.637413	0.954035	0.266831	3.19424	2.62985	0	3.66222	1.15393	0.532496	0	0	1.89931	0.455929	4.00602	1.88669	1.18981
29767	TMOD2	tropomodulin 2 (neuronal)	gi|7657647	1.51989	0.457172	1.29351	4.2553	1.32723	5.19493	0	1.96876	4.90255	0.913525	1.84065	0.25136	0	1.52986	4.40448	2.08963	0.587555	2.77435	3.08683	1.78301	6.67666	0.188016	6.91518	0.730886	1.48449	0.808208	0.153966	0.0791591	3.17039	0.203787	0.446462	0.861617	3.67354	0.819061	0.413931	0.312707	2.06066	0.381717	0.185138	0.426605	0.174008	0.212271	1.68173	0.357901	0.650785	0.683491
29766	TMOD3	tropomodulin 3 (ubiquitous)	gi|7657649	18.7003	5.86679	19.8778	12.087	23.0243	22.9084	22.9386	26.8959	30.3518	56.834	21.2175	7.83828	51.6067	16.053	14.1042	15.4656	17.5954	35.5167	18.0666	15.8302	20.5065	4.43532	9.88383	19.195	7.40592	9.27818	29.6175	32.7814	16.8664	7.38011	12.7049	12.301	108.006	14.5941	9.81058	8.2839	10.5714	10.4126	8.98583	6.83863	10.3405	52.6888	34.703	14.4547	13.6881	14.66
29761	USP25	ubiquitin specific peptidase 25	gi|50312666	0.0557527	0.128095	0	0.118102	0	0.976016	0.0304439	0.372636	0.98009	0	0.0517179	0.653044	0	1.35938	0.466356	0.695179	0	0.716641	0	0	0.446942	3.00814	1.54568	0.149191	0.119409	0	0	0	3.18893	0	0	0	0.12399	0.141305	0	0	0	0	0	0	0	0	0	0	0	0
29763	PACSIN3	protein kinase C and casein kinase substrate in neurons 3	gi|296923797	2.05414	3.6061	25.0615	6.99326	7.4463	3.40477	1.31441	2.40569	2.16011	2.30351	4.601	1.17472	9.87346	2.01296	1.97278	0.261126	21.4027	0	7.70117	2.64207	1.32936	4.55226	27.6408	5.26319	7.63423	15.802	6.9687	44.7981	12.5309	5.38155	1.94414	1.51393	7.456	12.3446	2.57883	1.64534	1.47453	3.67984	0.842255	4.64329	1.17429	1.45351	0	0.596652	1.2434	1.78987
1176	AP3S1	adaptor-related protein complex 3, sigma 1 subunit	gi|4502861	8.83823	20.9785	5.91514	8.31544	9.06441	0.397592	0.494535	10.2659	3.56	0.331385	0.58349	13.7189	21.9845	20.3066	0.912578	0.865727	2.52254	1.57706	11.0817	16.0981	3.06122	1.56874	5.10788	6.85974	9.19488	0.679961	8.44331	13.5667	4.72152	4.8247	5.06811	4.95615	0	10.3972	4.10257	5.25466	5.61881	5.53012	2.14581	3.54477	8.33271	7.01123	3.01365	6.64989	1.95419	0.881081
1175	AP2S1	adaptor-related protein complex 2, sigma 1 subunit	gi|70906430	22.3891	9.33065	14.2274	6.76223	8.85407	1.72763	5.79143	12.6529	10.3787	25.4387	7.58231	32.2759	0.910623	10.6829	4.42632	51.6197	1.02772	30.5683	1.64439	6.45296	9.13031	3.83092	8.71039	11.4222	15.8113	2.63386	0.909023	4.70189	1.59433	6.38119	14.0115	16.8948	44.51	0.438361	27.0692	18.9851	26.376	19.4282	20.2456	3.74432	10.5947	24.3155	25.3882	12.4775	26.2854	32.8866
1174	AP1S1	adaptor-related protein complex 1, sigma 1 subunit	gi|4557471	3.14203	3.95869	7.13539	4.98321	8.20604	15.4149	0	2.66894	5.97339	1.33363	16.5246	7.6396	15.1708	13.5585	19.924	1.7446	37.5185	1.05988	4.77079	13.6358	16.6987	2.09663	2.76641	16.8541	1.93322	1.1215	2.09518	0.886996	0.727198	4.94963	5.72091	0.910004	2.17151	34.2892	5.18116	9.70531	5.09828	5.39651	4.65614	5.07548	2.98876	4.38097	1.03851	2.96184	0.58446	0.809213
1173	AP2M1	adaptor-related protein complex 2, mu 1 subunit	gi|68799814;gi|14917109	17.2465	6.57022	8.12417	5.11707	9.08162	15.4203	11.5602	8.59873	13.9573	29.1662	25.1194	10.5109	17.0608	14.2578	29.3685	10.2875	13.8674	35.7415	5.85644	9.90967	11.4136	2.99681	5.13857	1.60803	7.53778	22.3721	2.88645	3.10026	23.111	11.2091	8.13355	21.2138	16.8698	11.6605	5.52141	7.98936	8.6003	5.32783	3.94559	4.9741	3.26856	12.6552	5.03318	14.2279	8.85738	22.4464
23509	POFUT1	protein O-fucosyltransferase 1	gi|27436889	1.09588	2.64608	4.54842	10.666	0	0.529864	0.332871	5.75642	0	3.87867	4.15474	0.827538	3.80582	0.922677	1.98295	0	2.95398	0.637601	2.012	2.59401	0	0	1.51275	1.63186	0.573403	1.08931	0.375792	1.05431	0.416367	1.92379	0	1.66712	0.460878	2.43006	2.79165	1.34251	11.1208	2.9526	2.61405	0.731548	0.812099	4.25943	1.72727	6.54708	3.5104	4.18602
23508	TTC9	tetratricopeptide repeat domain 9	gi|150456465	9.66899	0.549081	0	20.1867	0	0	0	3.28023	0	0	0	7.3008	0	0.644869	1.7594	0	0	4.88227	4.84287	8.241	3.2441	0.289421	0.891086	0	0.340906	0	0	0	0.315416	4.90035	0	0	0	0	0	0.720036	1.13676	0.822039	0.646134	0	0.18371	0.822395	9.38531	14.4222	7.47534	8.53799
23503	ZFYVE26	zinc finger, FYVE domain containing 26	gi|38202205	0.387499	0.0292102	0.1557	0	0	0	0.0284465	0.101048	0	0.206937	0	0.0294857	0.0768902	0.0279112	0.308609	0.696183	0.168118	1.34846	2.52587	0	0.493372	0.0329999	0	0.0122714	0	0	0.017563	0.211202	0	0.0223917	0	0	0.583394	0.220077	0.0592904	0	0.0248791	0	0.0912453	0.430663	0.221227	0.0149682	0.181245	0	0	0
1179	CLCA1	chloride channel accessory 1	gi|110611231	11.0817	2.94221	9.49186	13.273	4.43115	2.80524	3.60864	4.81709	4.57725	5.30627	19.9762	2.03587	4.32722	2.5999	3.27835	5.44286	9.24244	11.3412	4.292	2.54337	4.52232	1.348	3.45404	5.4568	2.71291	10.5674	5.6422	0.713589	1.645	5.38883	2.49518	7.12573	10.5509	10.2348	2.60172	7.48304	1.69356	16.5434	3.43249	34.9959	0.92794	2.99635	3.96566	19.75	4.52202	9.78285
23052	ENDOD1	endonuclease domain containing 1	gi|148225659	0.698742	2.82155	3.84856	2.05877	4.33445	1.12451	0.699447	3.25187	1.70465	14.8072	1.48215	0.791164	4.82565	2.23371	1.50542	0.688034	3.19936	0.351201	1.22219	1.3344	0.914404	1.50851	1.89049	0.947749	2.25883	0.47982	2.86846	0.659421	0.478056	2.54615	0.687533	0.436239	2.13886	4.42619	6.03148	1.29819	4.70848	0.593843	1.3728	1.29877	2.44317	3.30985	0.815725	0.973229	0.34183	1.09136
513	ATP5D	ATP synthase, H+ transporting, mitochondrial F1 complex, delta subunit	gi|50345991	32.0619	2.43922	1.93711	2.75406	5.40495	8.70231	11.4752	0	4.86323	30.7431	16.1857	0	2.15087	0	1.95033	13.1036	2.71829	24.104	1.68758	2.87435	14.2191	53.2732	20.2444	0	29.4484	40.1155	19.4066	7.3991	35.9109	20.6187	21.9836	7.99533	26.7805	2.53556	8.50996	6.16802	12.858	15.6379	3.21833	13.5734	25.6166	6.40747	1.48251	6.66383	5.46038	9.57773
196410	METTL7B	methyltransferase like 7B	gi|164663805	0.97887	2.33567	4.00249	2.46717	0.52381	7.27424	11.6214	8.49666	10.6872	3.17238	1.40653	3.82805	1.20923	2.06355	0	14.0809	3.76826	3.03014	10.356	7.0438	6.697	1.4465	15.4873	1.63325	3.11908	1.61593	3.08362	1.62278	2.61187	3.90038	5.32305	8.43353	0.932409	1.23055	323.844	2.39404	1.54983	87.43	14.6805	1.19955	4.7234	9.56738	104.565	28.7733	50.8406	12.4257
7188	TRAF5	TNF receptor-associated factor 5	gi|77404348	0.545554	0.0808608	0.250767	0.526331	0.174534	0	0	0.175683	0.0669539	2.87324	0.245345	0.871429	0.0754928	1.20967	0.406647	0	1.96256	0.889929	0.881144	0.318001	0.680024	0.205684	0	11.1981	0	0	0.9418	0.556503	0.675521	0	0	0	5.55282	1.07206	0.0491599	0	0.0870149	0	1.65582	0	0.400358	1.39414	0	0.0788647	0	0.100656
29108	PYCARD	PYD and CARD domain containing	gi|22035620;gi|10835256	24.9164	38.8143	30.2773	63.5993	56.1191	11.1007	37.1163	50.8381	21.0447	26.041	38.161	31.7433	40.8761	25.3383	50.1958	24.9702	27.2894	25.4192	43.0963	72.9355	15.1304	19.7789	15.4582	17.5505	18.8284	19.7473	19.2076	11.1992	34.2232	11.7339	7.76223	11.9422	20.2893	35.6595	13.5921	18.543	14.1806	22.0357	17.8485	14.1699	16	44.9721	23.0699	26.8233	19.9556	23.1649
29101	SSU72	SSU72 RNA polymerase II CTD phosphatase homolog (S. cerevisiae)	gi|7661832	1.96624	5.18971	0.996924	1.38667	1.04087	1.84133	0.767266	0.327164	2.79341	0.929149	0	0	1.76314	0.431903	7.28786	0	0.647977	0	8.28722	1.18352	0	2.15649	1.93879	1.836	0.289869	5.06876	0.402152	0.603783	1.02041	9.99694	0	0.436057	0.555072	2.06509	2.23803	1.21162	0.220759	0.9157	0.565716	4.46521	10.0316	1.10524	7.28608	1.70992	0.692645	1.00351
7182	NR2C2	nuclear receptor subfamily 2, group C, member 2	gi|36950991	0.411587	1.45778	0.706467	0.337402	0.419257	0.140556	0.0483512	0.159106	0.312931	1.03993	0	0.245007	0.484495	0.0744955	1.00856	0.297844	0	0.69882	2.93043	0.609308	0	0.271317	0.326168	0.463177	0	0.18514	0	0.652271	0.454428	0.203299	0	0	0.53735	0.122096	0	0	0	0.0627982	0.655304	0.101155	0	2.75856	0.404561	0.44667	6.45535	9.52253
29102	DROSHA	drosha, ribonuclease type III	gi|155030236;gi|155030234	0.0693604	0	0.246049	0.194321	0.112888	0	0	0	0	0	0.387079	0.0436184	0.348777	0	0.146833	0.135054	0.298994	0.171241	0	0	0	0	0	0	0	0	0	0	0	0	0	0	0	0.071434	0	0	0	0	0	0	0	0	0	0	0	0
29105	C16orf80	chromosome 16 open reading frame 80	gi|8392875	5.34714	4.52439	1.14162	4.29438	4.55744	0	0.586111	13.6107	1.33062	4.26125	2.9369	1.23321	1.90184	1.39264	7.80477	0.483247	2.39675	0.418456	3.99064	2.68048	1.0283	2.03652	3.56723	3.39759	1.03897	1.46621	3.30351	2.42838	2.21381	3.90948	1.26519	0.548033	1.43142	0.274337	0.158894	4.72791	1.55231	1.47903	2.33497	1.59546	0.79677	3.57522	3.44167	2.387	2.40634	1.42314
7185	TRAF1	TNF receptor-associated factor 1	gi|300193051;gi|300193045	0.22292	1.62959	0	0.194736	0.318424	0	0	0.147521	3.20774	0	0	0.403956	0.0411958	0.920047	0.141917	0	0	0	0.336521	0.617665	0	0	0	0	0	0	0	0	0	0	0	0	0	0	0.157853	0.269329	0.564641	0	0	0.0129515	0.0324942	0.111867	0.245624	0.928547	0.305211	3.41097
7186	TRAF2	TNF receptor-associated factor 2	gi|22027612	1.98087	0.673331	2.94622	17.2441	0	0.951548	0.477791	3.32698	0.200191	1.90126	3.29575	6.45747	1.44412	0.91921	2.96799	1.62714	2.60406	1.32782	2.36518	0.301039	4.10022	0.178191	0.299472	0.456131	0.166981	0.48381	0.0189403	0.0578227	1.15945	0.0785748	0.652827	0.722821	0.46085	1.57606	0.278228	1.37462	0.970966	0.407442	0.117908	0.195713	0.438494	2.25456	0.824995	0.748441	0.904487	1.18896
22950	SLC4A1AP	solute carrier family 4 (anion exchanger), member 1, adaptor protein	gi|155722990	0.0367516	1.05429	0.223847	0.320652	0	0.127787	0.403019	0.305496	0	0	0.900438	0.17768	1.31561	0.800654	0.416148	0	3.62524	0	0.194818	0.201908	0	0.0845964	0.15322	1.576	0.114011	0.3572	0	0	0.25917	0.588912	0.24342	0.430362	0	0.303469	1.17078	1.25882	4.55628	0.341751	0	0.869806	0	0.316309	0.10148	0.243907	0.419788	0.107041
158471	PRUNE2	prune homolog 2 (Drosophila)	gi|162287219	0.14866	0.645462	0.245527	2.68423	3.75175	0.095647	1.59192	5.01431	53.5542	0.141534	0.434996	2.15814	0.25207	0.389257	0.235183	0.179556	0.310722	0.0633234	1.46438	12.8416	0.129463	0.243271	0.519822	0.708229	0.610614	0.108347	0.125712	0.104141	0.624773	0.239926	0.385206	0.440178	0.0860801	0.299552	0.0932811	0.132264	0.0924974	0.0185607	0.0625762	0.144438	0.0873062	0.389339	0.609839	1.06258	1.22269	0.208995
101060478	LOC101060478	E3 ubiquitin-protein ligase RNF115-like	gi|410171285	0.0778691	0.330679	0	0	0.179512	0	0	0	0	0	0	0	0.624376	0.494251	0	0	0.315689	0	0.190873	0	0	0.239522	0	0.517351	1.98705	0	0	0	0	2.40755	0	0	0	0.301199	0	0	0	0	0	0.0852753	0	0.35689	0.878922	0	0	0
91689	SMDT1	single-pass membrane protein with aspartate-rich tail 1	gi|333609242	0.20443	0.345606	0	0	0	0	0	0	0.497091	0	0	0	0	0	0	0	0	0	0	0.246015	0	6.68004	0	0	0	0	0	0	1.21874	7.98051	1.76394	0.771161	0.424743	0	0.471862	0.483384	0.341224	0.678464	0.327817	0	16.9447	0	0.352273	0	0	0
8019	BRD3	bromodomain containing 3	gi|11067749	0.245284	2.01557	0	0.245962	0.400765	0.0722329	1.25559	0	0.0317623	0.437672	0.405121	0.105298	0.343436	0.106885	0	0	0.185156	0.140776	1.87919	0.342433	1.0157	0.441097	0.329561	0.371452	0.667293	0	1.94994	0.0388417	0.581783	1.6109	0.339126	0.318812	0.387672	0.107611	0.306208	1.1147	0.462537	0.451176	0.0127699	0.853791	8.13516	1.44256	0.870253	0.44856	1.61938	2.2608
8545	CGGBP1	CGG triplet repeat binding protein 1	gi|305855078	6.25953	43.4938	1.0945	7.17851	9.51979	0.772194	0.351969	1.03575	1.21143	0.568579	0	1.36483	0	4.50443	1.21527	0.285877	2.01341	0.525025	5.55689	0	0	2.79241	5.33016	11.7072	4.00354	0.741295	2.65361	0.552277	1.12088	0.875237	3.73306	2.88686	0.272411	0.223246	3.59368	4.77523	2.49297	4.51092	0.994219	0.585917	4.31998	3.90335	1.77118	1.07234	1.22274	0
8544	PIR	pirin (iron-binding nuclear protein)	gi|66363697	10.0728	4.49969	14.5044	1.00286	0.344191	0.975606	1.20357	5.20649	1.71953	0.90615	8.10701	1.37185	2.50063	6.79751	3.93569	1.08743	1.18411	3.49695	4.61692	4.39307	0.970289	2.83771	2.48765	1.64278	12.2097	1.20818	5.44298	0.327538	1.04808	1.52641	4.24462	2.39892	0.885007	1.9957	0.231008	1.10765	0.701093	0.780194	16.3736	2.04159	1.70915	4.34187	5.9029	2.42983	0.786215	29.8998
8547	FCN3	ficolin (collagen/fibrinogen domain containing) 3 (Hakata antigen)	gi|27754778;gi|27754776	1.00613	3.10544	1.13927	0.460523	0.52083	0	0.811899	0.349623	0.0826614	1.04913	1.6291	0.34283	0.337145	0.24937	2.54563	0.0850989	1.08313	0.14199	1.48324	0.370618	0.383147	4.67289	0	1.20567	0	0.608539	2.05509	0.809102	8.59257	1.70054	0	1.94624	1.54087	8.59842	0.468472	0.752208	1.62322	2.06749	5.71152	2.36218	1.15013	5.24337	0.204938	0	5.11621	0.468694
8546	AP3B1	adaptor-related protein complex 3, beta 1 subunit	gi|419636284;gi|32484979	0.867732	3.75843	2.62526	10.9331	7.18541	3.88293	2.67811	2.52141	6.11719	2.94736	4.04658	2.50085	4.27359	11.0153	1.59244	3.20982	5.47965	5.37053	4.25123	6.29053	2.18019	9.4219	4.46622	104.941	2.22848	2.58833	4.18719	2.23201	1.8266	5.09022	1.79419	1.74822	2.12671	4.29152	2.00726	19.2183	2.84907	3.44492	2.46348	5.6158	6.37849	2.09029	1.8371	1.65283	1.31645	1.36701
8540	AGPS	alkylglycerone phosphate synthase	gi|4501993	10.9122	4.83649	9.61332	10.9514	3.2846	8.16513	5.57952	18.2278	16.1873	42.869	8.2035	18.3357	5.87659	20.868	7.10757	15.5462	4.73096	6.43105	4.75079	3.75863	6.26685	3.3652	2.99453	4.39786	4.20719	395.791	5.17157	4.88074	0.929372	4.58505	5.41693	2.0027	25.101	7.57368	2.83221	2.1634	4.66468	3.21034	6.0678	2.2387	1.65221	24.1176	4.49503	2.43387	20.9652	3.81972
8542	APOL1	apolipoprotein L, 1	gi|211938440;gi|21735616;gi|211938442	0.556542	1.04481	1.67015	2.4021	4.30494	0	0.178891	0	1.00857	0.345154	0.475047	1.03646	0	4.45657	0.132516	0.237332	0.155969	0.160729	1.18793	5.88722	0	2.16539	0.37051	0.112959	0	0	1.48065	0.214833	1.45541	0	0	0.265114	0	0	0	0.088317	0.226002	0	0.638187	0.119422	0.0986431	0.795038	0	1.84837	0.710588	0.38579
7456	WIPF1	WAS/WASL interacting protein family, member 1	gi|116284398	0.402892	1.10131	2.34511	5.83104	4.76541	0.618328	0.234228	2.45465	1.70921	4.27287	0	1.10925	4.07661	3.3387	0.67526	0.84325	3.40362	0.629039	0.757548	3.43444	0.406611	2.38645	18.1021	1.38282	2.64188	0.691072	1.6547	9.61219	1.51782	1.24765	1.19672	0.672676	0.333896	1.4006	1.67465	1.78481	2.06586	3.17127	2.1843	1.95084	3.94492	2.06736	2.2717	8.88357	12.5621	7.25641
199713	NLRP7	NLR family, pyrin domain containing 7	gi|187937176;gi|75709196;gi|46049100	0.695181	0.00368812	0.236317	0	0.00966113	0	0.11405	0	0.091935	0	0	0	0.221728	0.025679	0	0.0154451	0.20512	0	0	0	0	0	0	0.0185498	0.815795	0	0	0	0	0	0	0.0774126	0	0	0	0	0	0	0	0	0.0137891	0.0405034	0.0551596	0.030076	0.183102	0.10242
7454	WAS	Wiskott-Aldrich syndrome	gi|4507909	19.416	5.03843	6.92795	8.3478	7.52926	22.4154	0.922422	1.03384	6.73052	4.84727	14.6289	5.72706	14.2135	1.01021	11.7782	13.8591	19.8162	15.508	4.5052	7.32871	21.4911	8.94203	7.83874	1.88619	2.44737	0.575995	1.03951	1.33655	4.31834	13.7306	4.1325	3.26391	15.8747	5.19536	2.80164	3.22706	11.6026	11.9199	2.05623	0.436696	7.11931	7.33986	6.01097	8.14636	3.27118	8.25128
101060682	LOC101060682	gamma-glutamyltranspeptidase 2-like	gi|410173778	0.351764	0.078331	0.102963	0.0256107	0.069498	0.079853	0	0	0.197815	0.107528	0.602922	0	0.313606	0	0	0	0.534089	0	0	0.331623	0.076734	0.171659	0.280129	0.0691224	0.652687	0.197674	0.267499	0.484692	0.185485	0.0137335	0.590263	0.585105	0.0255281	0.581787	0	0.822898	0.0727406	0.0434176	0.111446	0	0.284122	0.185951	0.952157	0	0.624448	0.61462
7453	WARS	tryptophanyl-tRNA synthetase	gi|47419920;gi|47419916	56.9189	36.8664	38.4739	22.7118	45.0434	40.396	11.7322	30.1218	39.2211	10.8096	8.62462	5.72796	18.7225	18.9296	11.8498	12.413	19.9867	18.9067	9.76391	21.1021	20.0776	15.6021	26.406	13.9582	12.0943	9.97889	19.6216	51.5108	22.4645	46.9718	14.469	9.2439	146.891	15.7029	26.3381	16.688	12.1715	26.6369	26.7872	4.42973	5.05558	82.9861	17.7158	21.4013	19.7968	27.0795
7450	VWF	von Willebrand factor	gi|89191868	2.22359	1.74597	6.10499	3.21684	9.92034	2.08351	1.62333	1.34601	4.41687	3.38325	2.34222	5.70973	3.60429	8.40085	1.59201	4.95574	4.42051	2.27118	3.79296	3.5919	3.40551	2.64618	0.787508	3.28917	1.9535	3.0068	10.8148	7.13187	3.994	1.84129	3.16259	2.9009	1.56924	4.02016	1.74393	4.2957	1.6983	4.38488	2.95865	4.39543	2.54316	6.41537	2.09648	1.85765	4.26248	3.4759
123036	TC2N	tandem C2 domains, nuclear	gi|190610020	1.87823	0.990257	3.07156	9.36252	4.12434	7.98859	2.28616	2.35059	4.23518	0.955489	2.31926	2.13029	4.68281	0.411604	9.35517	3.17104	2.59357	3.23164	1.02831	3.14915	4.55726	0.490146	0.185628	0	1.15832	0.9855	3.43344	3.76708	23.3219	1.75182	2.18325	2.62543	2.91067	4.50778	1.84991	0.765562	6.86411	4.5847	0.867832	1.082	0.548155	1.19361	1.59493	1.05754	0.283218	0.426745
7458	EIF4H	eukaryotic translation initiation factor 4H	gi|11559923;gi|14702180	44.253	7.52501	19.4623	17.1593	28.4009	4.14843	0.395522	4.35928	1.50537	9.77323	1.79246	8.36382	9.45945	11.6507	3.83013	0	8.77333	0.660569	24.2783	14.8328	1.6366	14.567	2.67286	15.6289	6.44796	3.66543	17.4279	10.3169	22.5183	11.0758	5.02342	11.0224	1.30206	14.4608	18.1988	16.6761	27.9111	15.6142	10.6031	0.283356	4.64759	15.9447	9.92343	12.6861	3.59124	13.2438
2745	GLRX	glutaredoxin (thioltransferase)	gi|343887376	2.14759	13.4321	58.3999	83.5288	98.7818	1.77183	0.751974	19.1876	2.54581	3.5142	20.5757	14.6243	28.6891	41.1702	27.3374	0.772549	43.3124	2.96534	33.4684	38.2428	2.03492	39.611	103.15	34.7662	41.8493	24.7776	25.9362	22.7066	7.73578	29.8139	21.4416	23.3524	30.2617	52.8288	42.2839	35.1119	17.0597	49.792	46.68	19.2453	29.28	38.1617	38.7988	29.6645	2.50496	0
2744	GLS	glutaminase	gi|373251164	4.19826	4.34396	31.1114	7.08573	3.42126	8.2617	2.82866	6.49629	7.62412	25.8963	30.2487	1.89759	2.95862	3.01145	3.57422	1.75618	61.3177	1.41395	9.79582	2.55759	7.55529	14.7216	10.1682	14.9308	1.17891	7.65634	1.06857	14.7993	2.12402	42.791	3.46132	1.83982	52.2521	30.0704	4.35294	7.15052	8.02118	2.25126	9.05905	1.53082	1.35762	5.9589	2.61031	5.91146	3.45316	3.08479
55339	WDR33	WD repeat domain 33	gi|55743157;gi|55743159;gi|56243590	1.68155	1.52457	2.49098	0.423257	1.16779	0.332069	1.21138	0.655165	0.575203	0.240075	0.569726	0.348868	0.769008	0.592343	0.162516	0.0296693	1.32927	0.141107	2.63191	1.07851	0.318119	0.761922	1.16405	1.0112	3.3983	0.250109	1.17473	1.85744	0.15875	0.559828	0.239041	0.564144	0.788579	0.60266	1.10496	1.30904	1.03581	1.07516	1.26441	0.308192	0.190488	1.31407	2.30453	0.994218	1.22803	0.354832
65082	VPS33A	vacuolar protein sorting 33 homolog A (S. cerevisiae)	gi|18105056	9.0407	3.06277	0	0.370924	2.58947	2.55037	6.29655	1.33509	3.22865	5.58041	11.7557	0.134598	4.29343	1.14126	6.57256	6.98384	10.2354	6.55248	1.43679	1.25181	1.56341	5.67121	17.7869	2.13204	1.04023	0.571575	0.828112	0.0449887	3.78819	2.3856	0.3071	1.72597	0.8414	3.85022	4.15439	1.39762	19.3378	12.6734	1.99815	0.0785336	1.58384	4.7679	1.48947	2.08287	1.38808	3.36483
23126	POGZ	pogo transposable element with ZNF domain	gi|302699211;gi|302699213;gi|46397390;gi|46397394;gi|302699215	5.75008	1.65965	0.925737	0.691765	3.44377	6.83217	29.3563	1.37929	21.5929	1.27299	10.0335	2.5403	0.975105	2.94015	5.28356	1.85168	1.56479	1.01941	1.93772	1.62765	4.64192	0.932812	0.938502	1.25987	0.256716	1.2399	0.667288	2.74363	0.876113	1.3914	0.0200095	0.0849635	1.21022	7.20921	0.20158	1.01357	0.351916	0.236239	1.12907	1.17117	0.161473	0.408106	0.387889	0.320281	1.582	1.79161
2747	GLUD2	glutamate dehydrogenase 2	gi|31377775	14.4708	10.6336	4.619	18.2019	12.8156	2.91389	2.67695	2.3742	1.79539	8.62902	3.13763	25.6439	1.99718	7.67846	2.70679	3.20415	4.49417	2.96855	9.46995	5.4242	2.46814	18.2873	3.82146	8.40981	7.42183	4.88017	7.26138	8.76522	13.7624	14.387	7.72767	5.78031	4.18892	2.79799	9.58046	16.8943	13.8618	12.3545	5.47938	10.4339	9.6594	3.78194	6.57065	8.1121	3.9715	6.47353
101060210	LOC101060210	cancer/testis antigen family 45 member A2-like	gi|410171001	0.201194	1.90504	0.151396	1.21077	0.614084	0.588205	0.899557	0.229011	0.153674	0.681581	0	0.355611	0.683438	0.148243	0.332483	0.0678396	0.140106	0.800377	0.396987	0.108602	0.32637	0	1.5753	0.50829	0.306165	1.80667	0.42568	0	1.36119	0.731476	0.10807	0.223496	0.747589	0.444141	0.767412	3.36022	0.611572	0	0.0886232	0.0249338	0.0251179	1.89121	6.80638	3.44054	0.0553072	0.676184
101060211	LOC101060211	cancer/testis antigen family 45 member A3-like	gi|410171005	0.201194	1.90504	0.151396	1.21077	0.614084	0.588205	0.899557	0.229011	0.153674	0.681581	0	0.355611	0.683438	0.148243	0.332483	0.0678396	0.140106	0.800377	0.396987	0.108602	0.32637	0	1.5753	0.50829	0.306165	1.80667	0.42568	0	1.36119	0.731476	0.10807	0.223496	0.747589	0.444141	0.767412	3.36022	0.611572	0	0.0886232	0.0249338	0.0251179	1.89121	6.80638	3.44054	0.0553072	0.676184
55623	THUMPD1	THUMP domain containing 1	gi|42476024	1.99073	1.66808	0.322724	2.30118	0.82297	6.14054	2.02193	0.545046	2.13402	1.50638	0.435083	0.529544	1.50604	0.605022	1.34207	1.85969	1.34441	0.99417	1.84517	0.721609	3.46757	3.28236	0	0.983641	3.46183	0	1.16679	0	0.477984	2.44542	0.64401	1.25617	1.86983	1.36125	2.19685	2.47808	2.90554	3.40592	1.58145	1.41506	2.74925	2.49897	1.19992	3.40745	3.22143	1.17503
55622	TTC27	tetratricopeptide repeat domain 27	gi|42476022;gi|301898023	4.28057	0.901428	1.52071	1.50762	1.42667	1.93467	0.0536121	1.08552	0.10583	0.313615	1.43155	0.295561	0.972884	0.652005	2.09797	0	1.29027	0.511369	0.501003	0.639418	3.28651	0.0772996	1.32565	0.405375	1.93853	0.150716	0.521469	0.564233	0.395823	0.533792	0.619089	0.168495	3.08459	0.630694	0.581292	0	0.276658	1.27732	0.611129	0.200405	0.351225	1.0865	0.664179	0.969655	2.445	0.78246
55333	SYNJ2BP	synaptojanin 2 binding protein	gi|157388993	0.558361	1.07506	1.4356	10.7248	3.78192	4.17977	1.875	0.447265	0.520136	2.97506	5.09427	1.67737	0.868845	0.814649	1.47652	4.9501	1.13455	1.40661	2.63463	1.28901	4.55593	1.49489	0.814063	0.886693	0.520212	0.343429	0.835894	0.133156	0.53799	0.271344	2.5936	0.563544	3.39251	1.34621	3.10066	1.18155	2.05305	1.36524	0.722854	0.597132	2.67091	3.75228	1.64917	1.94364	6.67287	1.29841
55620	STAP2	signal transducing adaptor family member 2	gi|62243769;gi|62243734	0.210511	3.44215	0.328491	0	8.33856	0.132246	0.28971	3.58184	4.34045	8.76482	2.91023	0.252606	0	0.717841	0.145957	1.93758	1.1293	0.986222	0.174236	0.179367	0.256689	0.963179	0.629841	0.200201	0.7753	2.05455	0	0.198733	0.156404	0	0.167606	0	1.24634	0.225963	5.3189	7.13389	3.71319	2.95664	1.01105	0.529096	2.89729	0.157059	6.09649	0.410125	0.364928	1.92233
55627	SMPD4	sphingomyelin phosphodiesterase 4, neutral membrane (neutral sphingomyelinase-3)	gi|102467481;gi|102467484	3.53487	2.32219	0.199187	5.47613	0.263176	1.53857	1.69178	2.43167	2.04524	4.10019	8.63325	0.410481	0.512534	0.794087	2.01363	1.19351	0.330654	3.01995	2.48404	0.887932	1.96248	0.366086	0.318574	0.200231	0.272323	17.1524	0.344223	0.236013	1.09157	5.64119	0.192744	0.279273	0.742626	0.423178	0.70026	1.42392	6.39633	1.52261	2.23342	0.594092	0.035263	1.26335	1.01851	1.17562	2.94743	2.32545
55626	AMBRA1	autophagy/beclin-1 regulator 1	gi|50843827;gi|392306969;gi|392306972	0.809081	0.344738	0.0534585	0.45918	0.191844	0.0371905	0	0	0.329634	0	0	0.219315	0.0845466	0	0	0	0.0937506	0	0	0	0	0	0	0	0	0	0.0523301	0	0.134457	0.152915	0.104104	0	0	0	0	0	0	0.0477638	1.50684	0.217308	0.0680097	1.85227	0.369456	0.199071	0.89312	0
55337	C19orf66	chromosome 19 open reading frame 66	gi|154350198	4.21044	0.146375	0	0.81261	0	2.73935	1.3754	1.42593	0	0	1.48091	0	0.998508	0.198467	0.805536	0.829031	0.72038	1.31764	0.912943	0	2.36464	2.37415	3.55405	0	0.179774	1.30867	0	0	0.162751	0.0455479	0.192199	0.208611	1.25574	1.59975	0	0	0	0.230733	0	0.217649	0.932661	2.79454	0.464199	0	0.500689	0
55336	FBXL8	F-box and leucine-rich repeat protein 8	gi|22547146	7.73242	1.04982	1.49654	3.37946	2.31187	2.02347	1.43219	2.03766	2.21304	4.9683	0	1.66874	1.19788	2.7485	1.91893	0.662779	0.481125	2.11471	0.712033	3.38392	1.31352	0.561987	14.233	0.580406	0	1.09011	5.59535	0	0.984271	0.419037	164.117	259.218	1.84446	1.30489	0.467319	4.46397	2.80258	0.34507	2.57551	2.12593	0.815732	1.20987	2.87161	11.1928	0.533414	1.70777
10884	MRPS30	mitochondrial ribosomal protein S30	gi|58331150	0.845843	31.1472	0.506531	3.82191	5.38563	2.83791	2.5535	1.39211	1.42877	1.10793	2.48252	0	46.8626	1.15484	2.23023	1.18128	1.38746	1.40679	2.89329	1.73226	2.70975	3.8302	0.685851	0.218255	10.6228	0.529911	11.3256	18.6867	10.3682	3.51915	1.62003	1.35207	4.5604	0.392838	1.06681	0.412597	0.621496	0.796385	3.25588	2.73886	2.37644	1.44486	1.47728	3.04924	1.60009	1.28927
10885	WDR3	WD repeat domain 3	gi|5803221	5.14548	1.23558	11.6674	17.3799	17.0337	1.34545	1.16029	1.96251	0.8824	1.76837	1.21739	0.217192	0.451239	6.27964	1.72771	0	2.50965	0.272705	2.52728	2.33102	2.14181	1.05572	0.631066	0.732213	0.918526	1.26979	0.242576	0.488867	2.83514	2.25611	1.54921	1.12167	39.5036	0.102691	1.67756	2.24345	0.364353	1.16997	0.85578	3.93931	3.3418	0.902871	0.502609	0.498401	0.295101	0.513985
84908	FAM136A	family with sequence similarity 136, member A	gi|189491675	1.46021	1.73241	0	8.62794	18.8408	0.390579	0.221665	1.15597	1.18896	2.38529	0	0.299903	0.110771	0.602971	0.98993	0.283109	0	1.29439	16.7789	2.4697	0.3498	5.86326	2.16772	4.87636	7.82317	0.554523	12.554	0.307166	2.70651	1.08115	3.07669	2.12519	1.35631	0	2.45918	1.07056	1.79267	1.79732	8.12257	0.172351	3.64004	0.910641	2.54419	0.33969	0.136101	0.93864
23650	TRIM29	tripartite motif containing 29	gi|17402909	1.72865	2.05693	0.740679	3.65331	3.58739	0.951954	0.466101	5.61251	0.900592	4.59886	1.68806	3.44568	0.616317	2.12862	0.267834	0	0.394788	0	26.397	6.3413	0.066436	24.9747	0.98012	5.86737	1.59899	0.502436	8.23257	18.3425	10.0087	6.5207	2.01129	2.10552	2.33329	0.461315	2.1485	2.10063	3.4214	2.46137	31.3048	14.2822	10.8085	4.42053	3.18762	4.51296	3.04451	1.35249
144347	FAM101A	family with sequence similarity 101, member A	gi|116268099	1.40305	1.44219	0	0.121282	0.315257	0.328558	0.679612	0	0.406842	9.56255	1.30379	0.37382	0.998188	0.283865	1.90605	0.319274	0.527324	0	0	0.810048	0.953629	1.37862	0.146953	0.78684	0.792113	0.603026	1.31713	0	0.258536	0.615993	3.03559	4.79105	2.63513	1.07584	0	0	0.456557	0.814729	0.0658064	0.879534	0.0613593	0	0.620668	0.462602	1.14622	0.90974
221150	SKA3	spindle and kinetochore associated complex subunit 3	gi|260763910	0.102646	0	0	0	2.19285	0	0	0.277864	0	0	0.205187	0	0	0	0.13387	0	0	0	0	0.340081	0	0	1.57264	0.0574522	0	0	0	0	0	0	0	0.926988	0	0	0	0.115739	0	0	0	0	0.0904592	0	0.0810128	0.283154	0	0.16381
4734	NEDD4	neural precursor cell expressed, developmentally down-regulated 4, E3 ubiquitin protein ligase	gi|114520609;gi|114520607	1.84682	0.762833	7.409	0.0347103	0.189057	0.555688	1.00134	0.715547	35.0965	0.35024	0.175294	47.8246	0.611557	3.97666	0.978067	0.791714	0.187558	0.849368	1.42512	0.0791242	0.178725	0.0449323	0.286418	0.141877	0.150645	2.86035	0.462271	0.131568	0.51184	0.0270351	0.074902	0.517347	0.318788	0.0990648	0.727423	0.963499	0.843968	1.74607	0.544298	0.0967478	0.239798	1.42321	0.140864	0.286765	0.474997	0.426206
8290	HIST3H3	histone cluster 3, H3	gi|4504299	23.5277	13.3	14.1025	85.705	14.282	32.5588	31.1935	18.8623	54.5586	13.825	42.2316	7.86847	19.6449	6.85099	42.898	18.5844	17.0683	34.7211	21.2509	9.75168	20.8039	179.388	8.38437	4.9465	79.996	8.57107	4.82313	4.521	95.7451	25.9785	57.7094	106.914	27.269	26.582	84.9911	105.131	108.503	73.2751	40.3777	11.4773	9.66496	2.71823	5.37111	11.2188	8.23774	5.55766
2319	FLOT2	flotillin 2	gi|94538362	46.5064	20.8611	12.9747	18.6267	17.848	19.0314	15.1344	8.07918	16.0722	29.145	6.70096	8.15114	20.0555	10.0204	12.1046	14.7624	30.1871	10.6641	3.91417	15.1712	15.3225	8.76227	17.372	14.9663	11.5497	6.59314	16.6581	21.176	23.4926	11.8084	6.48798	14.4473	16.4655	13.3941	21.9316	15.1184	29.9422	30.7446	15.944	8.81207	6.37022	11.4148	10.8092	7.73982	13.2764	14.4628
81537	SGPP1	sphingosine-1-phosphate phosphatase 1	gi|13540569	0.0100083	0.0150656	0	0	0	0	0	0	0	0	0	0	0	0	0	0	0	0	0	0	0	0	0	0	0	0	0	0	0	0	0	0.586342	0	0	0	0	0	0	0	0	0	0	0	0	0	0
2038	EPB42	erythrocyte membrane protein band 4.2	gi|166362737	0.472398	1.95142	5.85691	12.1635	8.98422	0.815648	0.18582	0.624967	1.69063	5.48537	0.195821	2.80466	7.25993	3.81573	0.360035	0.317453	1.53256	0.290653	3.29776	1.53488	0.343164	1.0575	2.22925	0.921214	0.0360524	0.507111	25.5951	2.88209	1.05882	25.7573	5.16317	1.44112	0.191471	0.394755	0.58324	6.71604	0.974252	0.622816	4.69035	1.33199	0.419738	5.531	20.0273	209.244	19.0077	9.88286
2314	FLII	flightless I homolog (Drosophila)	gi|4503743;gi|372266127	16.0723	7.84651	4.77748	6.9439	13.9153	3.3523	3.89215	7.5335	3.65636	5.09178	5.37277	7.34894	3.15716	12.4279	3.50191	5.94344	8.37856	4.11378	10.2453	14.4617	4.00234	3.25025	3.70049	4.875	9.22749	3.35726	5.33254	2.32724	10.8186	3.46467	2.83562	3.17362	10.8051	2.44472	3.21295	1.79718	1.40463	2.35007	3.0753	17.1901	14.0611	8.07527	2.67779	4.19703	17.6911	3.24777
65268	WNK2	WNK lysine deficient protein kinase 2	gi|32455273	3.9341	0.505816	0	0	0.00790004	0	0	0	0.0534727	0.055501	0	0.269761	0	0.00645685	0	0.0241448	0	0	0.109923	0	0	0.057133	0.016029	0.0286036	0	0	0.00873492	0	0.336643	0.0132073	0	0	0.593404	0	0	0	0	0.00606481	0.0911841	0.0122252	0.00669588	0	0	0	0	0.0566589
65264	UBE2Z	ubiquitin-conjugating enzyme E2Z	gi|150417999	6.69683	6.21619	8.20554	1.68287	4.63543	0.333542	2.97833	4.23934	28.6484	7.72186	5.0018	1.35923	3.52173	0.973059	0.883585	0	1.16646	4.60301	2.03266	12.066	0	0.310178	0.661105	2.24017	6.4369	7.86814	12.4737	2.96929	2.03176	1.19613	2.40369	0.577841	2.53556	1.5742	1.01135	4.8744	2.27672	0.744673	2.49135	1.60964	1.0364	2.97974	5.05008	4.32691	1.15965	3.03055
65265	C8orf33	chromosome 8 open reading frame 33	gi|12751497	2.65438	0.698693	1.80249	0	0	0	0	0	0	0	0	0.555196	1.23257	0.806762	0	0	0.357207	0	3.47746	0.379491	0.443242	4.53545	1.33914	3.52968	10.2648	0	1.19245	0	0	4.57307	0.330231	2.08212	1.1169	0.396734	0.626851	1.33424	0.840418	0.318737	0	0	0.409082	0.163013	0	0	0.145458	0
65266	WNK4	WNK lysine deficient protein kinase 4	gi|34365793	6.98758	0.912072	0	0	0.0139897	0	0.0930855	0.0398592	0.0946913	0.098283	0	0.477701	0.0730935	0.011434	0	0.0939633	0	0.191	0.0870709	0.0114375	0	0.101173	0.0407416	0.0506522	0.0728938	0	0.0441776	0.00815874	0.606093	0.198956	0	0.00784085	1.11382	0	0	0.0426768	0.0145224	0.0107398	0.161472	0.0216488	0.0118573	0	0	0.00610179	0	0.144344
65260	SELRC1	Sel1 repeat containing 1	gi|282396088	0.347364	1.83146	2.82089	5.19273	0.935233	1.23119	0.575116	0	4.4789	0	7.41648	2.84446	0.515077	6.73275	1.08531	1.5287	1.05604	1.48289	4.31287	2.23919	0.218137	2.82762	1.07971	1.49976	1.86711	0.467678	0.757816	0.409626	0.0949655	2.16131	0.677299	1.5008	0.494508	0.925	0.902051	0.690872	0.58116	0.4576	1.54997	0.462998	0.863668	0	1.14179	0	0	0.090765
81533	ITFG1	integrin alpha FG-GAP repeat containing 1	gi|21361933	12.4509	3.82348	36.5007	13.7337	0	0	0.102376	1.39502	2.22957	2.06972	5.07363	1.95173	0.996067	0.862041	7.03968	8.36092	9.89447	9.29337	15.8064	4.16705	14.7549	2.31855	0.511176	1.38795	0.184152	0.765658	0.565395	0	0.945984	1.52658	0.485052	0.393286	0	14.4213	1.21915	1.7786	6.57661	0.43992	1.47619	0	0.0495138	1.75694	0.857246	0.993995	0	1.15692
393	ARHGAP4	Rho GTPase activating protein 4	gi|156071465;gi|258613907	1.82951	2.06361	4.76275	1.48877	2.24163	4.18384	5.39991	3.83371	5.79078	5.78155	2.41777	2.35444	3.44055	2.32227	4.12987	4.77516	4.12369	3.59407	3.78497	1.4634	5.4101	1.12334	1.5789	9.94108	0.865736	4.99159	5.41682	24.841	8.71446	1.4971	1.05419	3.96544	3.36022	3.12265	1.70184	2.01822	2.59103	2.33762	84.2262	0.534616	51.7067	63.2484	7.84537	3.3708	2.11748	4.30051
392	ARHGAP1	Rho GTPase activating protein 1	gi|4757766	13.7465	9.61055	31.5754	26.4744	26.8227	15.2955	12.3359	15.0793	24.967	83.3827	55.963	9.55512	26.5776	11.3365	22.5327	26.7015	32.4082	31.42	19.4193	32.0971	14.7404	13.6627	15.443	20.0222	24.7853	5.87933	19.4627	18.2474	8.95592	12.1986	7.15536	7.83772	21.1245	204.337	16.6802	11.2678	10.6555	14.4877	8.40024	15.351	14.6707	27.141	25.7766	19.5555	20.6201	22.8949
391	RHOG	ras homolog family member G	gi|46249393	5.26779	6.16092	9.95884	5.49318	5.12599	5.04756	12.737	12.6578	3.177	5.72713	7.43714	1.03743	6.02495	4.41399	8.17307	5.32414	6.72535	11.4094	5.05298	4.83006	12.9934	9.8446	6.17665	6.01442	20.9543	16.671	11.1552	7.88689	7.46955	4.37781	5.47874	3.16945	7.29537	4.15982	9.25919	8.13642	5.2093	10.2746	1.53525	0.933724	8.688	3.32348	12.2948	5.51068	2.92307	13.2219
390	RND3	Rho family GTPase 3	gi|362999085	0.363201	1.44291	0	0.280253	0.116204	0	0	0.651693	0.148774	0	0	0.206417	0	0	0.141003	0	0	0.955621	0.356562	0.175272	0.414541	0.667372	0	0	0	0.54839	0	0	0.244988	0.24865	3.04998	1.29088	0	0	1.5917	1.74242	3.58485	2.19752	0.255243	0.312272	0	0.146948	0	0	0	0
397	ARHGDIB	Rho GDP dissociation inhibitor (GDI) beta	gi|56676393	10.929	19.7501	1.44784	12.9242	9.93985	2.32686	3.215	2.12219	8.43698	9.74612	0.495897	1.52562	4.36395	17.9189	11.6096	17.1476	2.31882	3.55345	10.3555	4.58504	33.7502	19.5884	90.1362	14.7356	31.4269	7.8203	15.1702	25.5168	44.1477	27.2847	25.4809	7.92274	11.0746	6.46507	5.36402	12.9502	10.1878	19.1735	4.45384	5.32362	17.6739	1.77644	29.8783	8.88308	7.60456	0.992977
396	ARHGDIA	Rho GDP dissociation inhibitor (GDI) alpha	gi|297374782	29.3243	45.003	201.788	146.84	159.868	97.3431	60.7614	200.448	119.069	58.5472	91.8774	56.0034	130.725	70.2979	36.2152	23.0093	106.567	55.2805	139.52	143.65	39.3799	184.329	188.854	104.785	123.929	58.8089	168.536	91.866	65.9914	160.983	88.0267	58.5763	51.6917	127.54	196.308	42.9713	45.0181	126.848	25.0608	135.341	161.38	52.3938	40.0313	35.86	29.6784	40.115
394	ARHGAP5	Rho GTPase activating protein 5	gi|71834861;gi|71834863	1.42015	2.81879	0.130818	0.845571	0.0996396	0	0.156632	0.248495	0.198349	0.224997	0.244218	0.0112299	0.13545	0	0.258388	0.393595	0.19466	0.228705	0.0600155	0.038788	0.718358	0.0641619	0.0410136	0.0839403	0.207563	0.0775161	0	0.0297292	0	0.0112867	0	0	0.161324	0	0	0	0.0717286	0	0.251718	0.284248	0.134956	0.461426	0.395089	0.180593	0.405276	0.426395
2309	FOXO3	forkhead box O3	gi|42519916	0.664789	42.1939	1.21744	0.404542	1.1201	0.369655	0.339166	0.517809	3.33007	1.69894	9.33765	0.384152	8.59119	0.800326	6.80767	0	12.4995	0	0.991551	0.999138	7.91454	0.240136	0.645924	0.177946	0.460491	0.211796	0.18205	0.165722	0.257492	0.790208	0.949088	2.57518	0.518462	9.14334	3.08618	1.31379	0.237786	0.807776	0.26707	0.197511	0.591063	0.148055	0.282074	0.766812	0.221382	0
100653358	LOC100653358	putative uncharacterized protein C20orf69-like	gi|341915025	1.06601	17.4585	0.960654	2.64192	0.787088	0.0902464	0.0818932	0.0834855	0.344866	0.382651	0.343424	0	0.370276	0	0.326137	0.106595	0.135356	0.065073	0.142816	0.0543186	0.128951	0.663138	0.721197	0.140943	16.0426	0.0174352	0	0	0.146465	1.75666	27.3407	30.2004	0.27206	0.098355	2.59245	1.18864	0.375587	0.615634	0.855964	1.69372	2.4278	0.248715	0	0.432984	0.0899495	0.392134
4729	NDUFV2	NADH dehydrogenase (ubiquinone) flavoprotein 2, 24kDa	gi|222080062	6.55784	9.53801	35.2799	9.87166	46.0099	19.2036	13.3354	29.8927	13.5587	3.99375	34.9462	18.3215	29.6945	32.1038	15.8277	2.08832	33.5918	6.18822	10.8347	25.1627	8.77084	14.4972	13.077	12.0971	59.2901	20.5517	16.8969	10.4747	12.1377	12.311	24.9569	9.25455	6.33679	27.8495	16.4406	15.8615	20.4081	16.0799	21.1554	13.297	10.4503	19.5782	14.0364	12.3291	15.1674	22.0913
4728	NDUFS8	NADH dehydrogenase (ubiquinone) Fe-S protein 8, 23kDa (NADH-coenzyme Q reductase)	gi|4505371	10.1251	6.67564	3.46793	3.15671	6.4333	5.51165	8.19919	3.02724	1.45862	0.930601	10.0296	34.8694	3.46488	29.3366	1.3159	1.22313	1.56628	5.63845	12.3956	5.11599	0.31614	4.33155	9.36811	3.95546	2.73658	9.26031	3.45547	0.941307	6.38527	9.23003	16.6696	14.3414	1.4309	1.08057	4.78663	6.66007	6.22309	8.17308	5.28468	5.7401	4.44842	7.09148	8.13475	3.28305	2.15951	6.15229
4725	NDUFS5	NADH dehydrogenase (ubiquinone) Fe-S protein 5, 15kDa (NADH-coenzyme Q reductase)	gi|297206823	8.46553	5.59343	23.7778	1.89083	20.464	2.23652	0	6.16429	13.9294	1.36346	60.3598	3.36041	19.5299	8.81315	6.71377	4.4446	13.837	1.59591	5.29353	9.1814	1.548	3.84126	3.8098	6.83745	7.43452	0	9.45965	1.29861	8.59683	7.02389	17.4883	10.2469	0.42579	35.4007	0.56676	7.60273	3.12297	1.17864	7.79711	18.7538	10.6913	0	5.80193	6.59541	7.75748	0.581478
81502	HM13	histocompatibility (minor) 13	gi|30581109;gi|23308607;gi|30581113;gi|30581111	2.79484	10.6022	52.9571	21.7812	45.2867	10.1235	23.699	89.5405	18.5869	13.8173	57.5651	19.6352	56.6672	47.1909	35.9023	7.8512	65.9135	6.12128	27.9593	28.124	14.6585	10.5172	12.3877	17.2845	24.6543	53.5894	15.1113	13.0504	19.3142	13.4907	11.2028	16.188	32.1744	52.6094	20.1343	22.7076	28.1628	26.0122	14.8543	24.6982	10.8338	26.4503	19.0559	15.8024	22.1736	26.7273
4720	NDUFS2	NADH dehydrogenase (ubiquinone) Fe-S protein 2, 49kDa (NADH-coenzyme Q reductase)	gi|260898743;gi|4758786	64.623	18.6379	54.2106	16.7939	21.6083	64.5735	19.2695	20.5411	56.8744	40.2089	51.5764	39.5787	23.8182	29.9858	41.2199	29.1774	54.861	43.0721	15.1469	29.7694	48.4713	18.8713	5.46654	10.3922	23.5605	9.17112	26.556	11.5649	3.43447	5.47794	29.9329	15.7906	56.4425	54.6458	18.6585	18.9562	21.7089	26.6512	17.7068	38.7708	17.4172	50.0619	11.8862	47.843	23.8526	32.2143
4723	NDUFV1	NADH dehydrogenase (ubiquinone) flavoprotein 1, 51kDa	gi|20149568;gi|260656005	6.12353	5.30504	11.1259	1.82167	2.94567	12.6047	6.08888	5.65454	6.58534	2.211	12.6627	4.90229	8.7468	8.89638	9.23082	6.60185	9.49694	6.11664	5.60634	7.42388	1.6562	2.25097	2.02022	3.67876	8.17159	3.26503	3.66306	15.9183	11.9971	15.1702	17.5136	7.18916	7.82202	10.1882	8.40099	8.32174	7.91612	13.9322	7.98739	2.53821	8.54815	8.00037	5.63818	3.42279	3.78609	7.53507
4722	NDUFS3	NADH dehydrogenase (ubiquinone) Fe-S protein 3, 30kDa (NADH-coenzyme Q reductase)	gi|4758788	38.1453	19.5305	66.7256	32.1699	70.132	92.3201	40.2214	75.4432	49.9926	27.1122	79.5473	68.9627	46.4505	56.5502	67.3097	17.1083	59.159	44.9886	21.7272	32.8046	37.5838	10.159	30.6316	46.1773	15.2201	36.4634	36.4776	16.4195	22.1559	11.8074	40.8019	27.5896	34.074	50.9299	41.3134	39.9766	45.3189	58.3268	36.3298	18.318	13.6401	46.1341	23.5241	31.8597	28.6893	62.526
11283	CYP4F8	cytochrome P450, family 4, subfamily F, polypeptide 8	gi|6005737	0.00982657	0.154487	0.385194	0.243275	0	1.21935	0	0	0	0	0.795686	0	0.180398	0.110419	0	0	0.0296824	0	0	0.0746532	0	0.0671231	0.1816	0	0	0	0.0356372	0.954638	0	0	0.0166739	0.0179893	0	0.0979047	0	0	0	0	0.0355072	0.0170033	0.0234881	0	0.283697	0	0	0
11282	MGAT4B	mannosyl (alpha-1,3-)-glycoprotein beta-1,4-N-acetylglucosaminyltransferase, isozyme B	gi|16915936;gi|7710152	0.132677	0.686039	0.487701	0.645042	0.650362	0.209753	0.122042	1.11912	0.633203	0	0.424066	0.466084	0.917911	0.255112	0.165991	0	0.386545	0.215139	0	1.54045	0	1.55753	1.12061	0.385238	0	0	0.0974765	7.17541	0	0	0.194735	0.275582	0.0561738	0	0	0	0	0.247836	0.306935	0	0	0.740826	1.76264	1.62194	0.62099	1.79836
11284	PNKP	polynucleotide kinase 3'-phosphatase	gi|31543419	6.29802	1.0514	2.42348	1.81328	1.60911	0.841396	0.953397	1.55939	1.14708	2.50333	2.75021	0.493843	0.850927	2.86773	1.38131	12.3778	3.63474	2.22179	4.48247	2.50712	2.88901	0.668898	3.75851	1.18166	6.01568	1.38386	1.84005	1.59745	5.90855	3.06255	2.28975	1.18173	1.7941	5.24256	2.60991	2.37112	1.26521	3.4733	1.87306	1.05666	0.927547	1.0922	6.36308	5.20563	0.936584	2.67336
56829	ZC3HAV1	zinc finger CCCH-type, antiviral 1	gi|27477136	6.59241	5.7381	12.0605	11.289	21.9458	4.35235	4.11521	2.44865	8.00077	6.52348	17.4543	4.3963	7.53651	8.31717	1.42775	3.16492	3.43074	1.33495	14.3621	2.25975	5.25163	2.54612	5.87445	6.81935	3.6598	3.00426	7.38407	7.28432	3.94682	8.29135	2.16879	2.69086	10.2139	5.25903	1.65011	3.68028	3.79007	1.67459	3.88675	2.89407	1.40977	4.61374	5.3054	6.75532	5.93446	3.12732
391722	LOC391722	uncharacterized LOC391722	gi|410171932;gi|51464364;gi|169167243	2.03357	14.2444	0.913445	1.94707	1.31995	2.63102	1.97847	0.756839	13.7145	2.27653	1.31795	0.123324	1.27206	1.27809	0.826904	2.02563	0.879484	1.77106	2.19008	1.15669	2.30528	15.038	0.899516	8.51399	17.721	3.2248	12.8079	1.58199	14.563	8.57963	4.63003	6.26983	1.62638	1.76439	4.45581	2.45844	4.48732	5.21997	1.14433	16.1615	12.7695	0.593786	2.90054	0.337461	1.21024	2.89271
4620	MYH2	myosin, heavy chain 2, skeletal muscle, adult	gi|153792663	0.982759	0.191103	0.300008	0.617974	0.794566	0.35719	0.470906	0.137444	0.189798	0.0371335	0.0924155	0.131283	0.118406	0.117125	0.0204196	0.0770126	0.0161288	0.0177313	0.121876	0.0966271	0.341642	0.198077	0.0100761	0.0501985	0.292315	0	0.0171246	0.7634	0.130998	0.0466293	0.0163851	0.11039	0.534067	0.0258535	0	0.135416	0.536501	0	0.0358994	0.355051	0.0135524	0.391731	0.311024	0.351713	0.163564	0.164501
4621	MYH3	myosin, heavy chain 3, skeletal muscle, embryonic	gi|98986453	0.96386	0.0769487	0.0275513	0.140895	0.112641	0.350321	0.46185	0	0.128922	0.0229238	0.0379053	0.115722	0.0437401	0.0977852	0.0200269	0	0.0158186	0.00539126	0.119532	0.0719773	0.335072	0.152444	0.00988231	0.0492331	0.153918	0	0.0167953	0	0.0262909	0.0209447	0.01607	0.0278213	0.240809	0.0253563	0	0.132811	0.0074248	0	0	0.0990215	0.0132917	0.0402723	0.0171077	0.0251167	0.0426481	0.0581698
4622	MYH4	myosin, heavy chain 4, skeletal muscle	gi|110611903	0.95468	0.0762159	0.0272889	0.139553	0.111568	0.346984	0.457451	0	0.127694	0.0227055	0.0375443	0.114619	0.0433235	0.0968539	0.0198362	0	0.0156679	0.00533991	0.118394	0.0712918	0.331881	0.150992	0.0097882	0.0487642	0.152452	0	0.0166354	0	0.0260405	0.0207452	0.0159169	0.0275563	0.238516	0.0251148	0	0.131547	0.00735409	0	0	0.0980785	0.0131652	0.0398887	0.0169447	0.0248775	0.0422419	0.0576158
4624	MYH6	myosin, heavy chain 6, cardiac muscle, alpha	gi|156104908	0.161086	0.0869413	0.0278188	0.0285818	0.0305632	0.0152425	0.0494753	0.436131	0.0334561	0.0448015	0.0382733	0.231436	0.0218255	0.072235	0.0448011	0.0511704	0.00107565	0.377147	0.163644	0.223106	0.341422	0.215602	0.0463281	0.0560566	0.0831566	0	24.9288	7.24506	0.178995	0.229624	0.0965797	0.133306	0.373694	0.0140354	0.0268294	0.134101	0.0621677	0.0387673	0.0321215	0.434382	0.285496	0.0406633	0.0864084	0.052745	0.0537899	0.0587345
4625	MYH7	myosin, heavy chain 7, cardiac muscle, beta	gi|115496169	0.162665	0.0877937	0.0280916	0.028862	0.0308629	0.0153919	0.0499603	0.440407	0.0337841	0.0452407	0.0386485	0.233705	0.0220395	0.0729432	0.0452403	0.0516721	0.0010862	0.380845	0.165248	0.225293	0.344769	0.217716	0.0467823	0.0566062	0.0165696	0	25.1732	7.31609	0.173356	0.231875	0.0975265	0.134613	0.377357	0.014173	0.0270924	0.135416	0.0627771	0.0391474	0.0324365	0.438641	0.288295	0.0410619	0.0872555	0.0532621	0.0543172	0.0593103
4626	MYH8	myosin, heavy chain 8, skeletal muscle, perinatal	gi|153945790	0.0593074	0.0140497	0.0283697	0.012414	0.0146534	0.0155443	0.0357264	0	0	0.0236047	0.0390312	0.0776507	0.0222577	0.0635339	0.0206217	0	0.00109695	0.00555139	0	0.0135695	0.325464	0.151031	0.0101759	0	0	0	0.00857815	0	0.0270718	0.00233441	0.00225698	0	0.247962	0.00514958	0	0.136756	0	0	0	0.101963	0.0136865	0.0414685	0.0176158	0.0258627	0.0439148	0.0598976
4627	MYH9	myosin, heavy chain 9, non-muscle	gi|12667788	118.772	78.7847	185.297	119.754	139.38	124.174	171.376	182.794	206.972	159.177	178.568	63.1206	159.353	102.391	156.449	106.124	130.421	171.749	102.29	108.695	144.834	45.926	72.3638	79.0483	99.8795	119.434	109.494	101.539	34.6418	29.4449	28.3139	48.6277	174.642	101.431	64.8855	45.4478	43.0107	65.5836	26.8592	33.0047	25.7873	71.7597	41.8968	36.7559	72.4922	84.6741
4628	MYH10	myosin, heavy chain 10, non-muscle	gi|367460087;gi|367460090;gi|365192532	29.1812	14.5892	19.0281	15.6169	15.8222	13.2863	20.7136	16.0006	31.609	15.5869	27.299	12.7781	20.1387	12.1739	43.3578	9.5873	27.6008	15.4375	6.71249	16.5325	13.8907	6.58585	9.28194	6.62477	12.8016	23.1144	14.1066	41.1109	20.3435	7.20652	6.00304	5.63937	19.9393	18.8675	7.15851	6.53741	6.99285	7.38006	6.04889	9.03946	4.92226	8.21853	5.66836	8.25521	10.4859	15.1238
4629	MYH11	myosin, heavy chain 11, smooth muscle	gi|13124879;gi|92091583;gi|13124875;gi|92091586	210.39	87.5974	71.1641	69.7575	51.6476	84.8254	40.596	44.0594	106.443	84.2271	37.7526	30.7071	79.5437	74.9198	61.0906	35.1573	51.7986	49.9919	61.1508	105.952	73.7631	29.4537	49.7253	44.1609	76.8182	100.606	209.306	287.576	29.9244	25.4924	27.8933	30.1306	64.2779	84.9571	26.7993	22.7288	31.1376	32.4571	9.0781	48.9033	19.2511	19.5633	45.5871	27.9486	22.4953	31.7682
57662	CAMSAP3	calmodulin regulated spectrin-associated protein family, member 3	gi|122937255;gi|130502140	0.23571	0.594293	2.11105	1.92742	1.9304	0.170056	0.266643	1.40564	4.58279	0.675247	0.720046	1.01592	2.19635	1.86139	0.303118	0	0.39916	0.175243	0.290751	0.593843	1.3712	0.090984	1.05156	0.277863	0	0.135307	0.292804	0.596767	0.0875309	1.20907	0.612185	0.365655	0.551179	6.67194	0.0320754	0.275653	0.219405	0	1.31962	1.87231	0	2.99036	0.487003	3.86788	0	0.136916
57665	RDH14	retinol dehydrogenase 14 (all-trans/9-cis/11-cis)	gi|10190746	0.403647	1.32922	1.8528	1.98999	4.64872	0	0.148563	8.46436	0	1.49659	0.798943	1.81412	0.809779	10.112	0	0.44137	5.94445	0.471911	1.64593	1.57662	0.672912	9.13021	2.23955	1.38081	1.48888	0	3.24645	1.68229	1.06669	5.71189	0.557914	0.458813	0	0.104577	0.970726	0.665228	7.19878	6.51324	0.423788	6.81419	4.73894	1.43584	0.993174	1.36164	5.21695	0.501674
57664	PLEKHA4	pleckstrin homology domain containing, family A (phosphoinositide binding specific) member 4	gi|238859651	0.297037	0.0612347	2.16577	0.0995087	0	0	0.180379	0.0981518	0.22177	0.170822	0.0289651	0.0717604	2.31379	0.143559	0.823977	0.231564	0	0.0748068	0.139232	0.160363	0.0745609	0	0.427626	1.35403	2.59726	0	0.022417	0	0.390775	0.185381	0.0652506	0.27529	0	0.254683	0.0690333	0.430572	0	0.144136	0.358967	0.0963418	0	0.643897	0.0269725	0.0626953	0.392963	0.312555
57669	EPB41L5	erythrocyte membrane protein band 4.1 like 5	gi|296531465;gi|40254949;gi|296531459	0.642963	0.409274	0.112483	0.52917	0	0	0.298166	0.681123	0.906133	0.170921	0	0.359111	0	0.0874227	0.45517	0.351977	0.150755	0.745414	1.70315	0	0.212466	1.21117	1.75983	0.824326	0.366256	0.346121	0.290688	0.112282	0.031591	6.60387	0.0998275	0.177707	0.656728	0	0.0448762	0.179352	0.178633	0	0.0989535	0.0218418	0	0.345233	0.392515	0	0.0950204	1.15238
51106	TFB1M	transcription factor B1, mitochondrial	gi|156415992	7.01913	1.06051	0.74835	0.0906004	2.71202	0	1.09472	4.59336	1.67723	4.42046	2.34465	5.15897	1.18088	1.16363	3.00356	1.14284	1.29403	3.63441	0.583875	2.13714	1.10982	1.40325	3.57599	0.679614	6.67967	4.79839	0.217182	5.53084	0.358006	0.492437	0	0.228547	5.14065	0.896679	2.09641	0.181408	4.34254	1.70985	2.30199	0.383052	0.136935	1.18018	3.39384	21.535	4.86465	27.3299
51107	APH1A	APH1A gamma secretase subunit	gi|344313184;gi|117606357;gi|117606362	2.34718	12.4476	1.55614	5.76508	4.41916	0	0	0	4.95035	0.607833	1.12823	1.96167	98.0995	5.15507	0	2.66392	1.36968	1.50811	29.7807	4.11524	0	0.535379	0	0	0.720741	0	0	0	0	64.2069	1.72992	0.797726	1.33082	8.52778	1.67038	1.33893	0.452502	2.334	16.747	1.7732	0.723486	72.2566	63.0652	86.2594	96.0155	1.83591
51104	ABHD17B	abhydrolase domain containing 17B	gi|71051602;gi|71051600	0.250977	0	0	0	0	0	0.283192	0	0.953418	0	0	0	0	0	0	0	0	0	0	0	0	0	0	0	0	0	0	0	0	0	0	0	0	0	0	0	0	0	0	0	0	0	0	0	0	0
51103	NDUFAF1	NADH dehydrogenase (ubiquinone) complex I, assembly factor 1	gi|49574510	1.00464	3.91264	0.569498	4.0738	0	0	1.10345	1.5941	0.291767	228.099	1.0752	0.847363	8.02074	0.336335	1.67648	0.746715	2.10339	4.57354	1.03234	1.62107	0	1.18677	1.47954	0.50315	11.3852	0.372833	0.423821	0.257936	1.58402	0.582944	7.61429	9.81623	235.961	3.08349	0.48953	1.89804	1.07917	0.343837	0.445848	9.30659	14.8906	2.37911	4.24452	0.520322	1.18781	6.5112
51100	SH3GLB1	SH3-domain GRB2-like endophilin B1	gi|7705773;gi|331284174	5.65296	8.3326	4.06409	2.41825	3.59926	0.897075	11.0918	10.461	43.1611	17.1643	11.6139	2.5463	6.32688	23.986	4.24701	16.7053	19.3256	6.08207	25.9022	1.49905	2.09616	8.71979	5.44569	130.725	2.38076	15.9572	1.46858	3.08803	5.11296	21.4964	92.7306	12.7445	18.5983	12.635	15.6114	21.0689	28.6663	35.2613	23.7177	119.419	4.83582	35.6146	26.3402	14.5466	46.7218	34.064
51101	ZC2HC1A	zinc finger, C2HC-type containing 1A	gi|223555989	0.469359	0	0	0	0	0	0	0	0	0	0	0	0	0	0	0	0	0	0	0	0	0	0	0	0	0	0.199129	0	0	0	0	0	0	0	0	0	0	0	0	0	0	0	0	0	0	0
51108	METTL9	methyltransferase like 9	gi|116014334;gi|116014336	14.3682	6.2064	0.377262	0.612774	3.61845	0	0.666475	3.23584	2.25782	0.59832	0.126496	2.4446	2.58337	2.28684	0.70252	1.69564	0.495391	0.93172	2.04657	6.09129	2.25803	4.43727	4.86625	2.39628	0.445655	1.66302	0.932825	1.8686	78.1551	1.68548	1.45996	1.327	0.299728	4.11697	1.06074	1.04307	1.72553	1.87689	4.22475	1.1314	0	0	3.17913	3.93607	0.499946	10.7953
51109	RDH11	retinol dehydrogenase 11 (all-trans/9-cis/11-cis)	gi|358001101;gi|166795268	0.967521	1.29834	0.885857	0.801156	25.7713	0.972014	0.60903	0.270717	0	0	1.50852	0.118357	1.54056	3.40986	2.03628	0	0	0	1.28535	13.829	0.824868	0.83941	0.169819	3.32962	2.00479	4.02415	2.58837	22.9581	1.57258	1.98828	0	0.775064	0.627507	0.679635	1.45235	4.75989	30.1673	31.0717	0.531725	1.47052	0.884266	0	0.27729	0	0.167694	0.355982
790955	C11orf83	chromosome 11 open reading frame 83	gi|145977196	0.804919	0	0	0	0	20.6462	0	9.10579	1.58967	0	0	0	0.480825	0	0	0.796286	0	0	0	0	0.779387	0	0	0	0	0	0.472021	0	3.78913	0	2.90611	0	0	0	1.78492	0.466886	11.0457	0	11.4272	1.54635	0	16.1915	8.857	8.82352	14.6199	0.762241
153129	SLC38A9	solute carrier family 38, member 9	gi|222418629	0.646478	0	0	0.460772	0.611799	0.295151	0.108383	0	0.179285	2.62024	0	0.505312	0.494976	0.120061	0.18901	0	0.229964	0	0.205981	0.149755	0	0.154036	0	0	7.34639	0	0	0	0.344406	0	0.40784	0.182074	0.299863	0	0	0	0	0	0	6.93429	6.51754	0.533215	0.606141	1.40248	0.261128	1.72365
178	AGL	amylo-alpha-1, 6-glucosidase, 4-alpha-glucanotransferase	gi|116734849;gi|116734860;gi|116734853	21.6585	5.09362	5.00354	4.52392	11.0524	2.89069	11.6911	1.90573	9.6355	5.13423	3.21656	4.5036	2.63657	3.55706	3.24365	1.897	3.80553	5.80672	3.00671	14.3224	1.92288	6.35279	4.26294	13.5807	2.00944	1.00504	2.88118	2.34662	5.83294	6.77382	1.62865	5.97684	3.30928	3.47517	5.16965	2.12701	5.34233	4.49576	1.99376	3.59418	7.37328	4.88127	1.89163	3.05962	6.5925	5.04732
176	ACAN	aggrecan	gi|256017257	0.158847	0.267286	0.315902	0	0.189217	0.74641	0.266835	0	0.101877	1.04218	0	0.387653	0	0.0587709	0.294479	0.078584	0	0	0	0	0.486625	0	0.267063	0	0	0.0485142	0	0	0	0.118602	0	0	0	0.0826911	0.0482183	0.0892418	0	0.0945157	0.0850326	0.329465	0	0.25637	1.34687	0.802887	0.0554966	0.677038
175	AGA	aspartylglucosaminidase	gi|285002251	1.03639	2.36039	3.23912	2.70678	0	0	1.03172	0.78583	0.853184	0	0	1.07754	0	0	1.1304	0	0	0	2.53463	0.282312	0.180656	0.694621	2.18026	0.274702	13.7428	8.45204	0.283601	4.72365	3.128	1.87023	0.51279	0.602105	0	1.72571	0.818512	1.48199	1.55545	2.37627	2.08425	2.19867	3.5345	5.61333	0	3.88768	0.354135	4.37481
174	AFP	alpha-fetoprotein	gi|4501989	0.0823132	0.283641	1.01603	3.82827	4.02057	0.0997954	0.112506	0.194248	0.177144	0	0.155304	2.15649	0.406154	3.24724	0	0	0	0	0.499519	1.14222	0	0	0	0	0	0	0.306995	0	0	2.03019	0.375359	0.662898	0.576832	0.155767	0	0	0	0	0.0875362	0	0	0.103132	0.356201	0.122121	0.116535	0.506946
173	AFM	afamin	gi|4501987	0.275298	0.224036	0	0	0	0.236591	1.6469	0.499886	6.24646	0	0.339543	0.255916	1.16967	0.142994	0.230141	0	0.408612	0	0.983968	0	0.426775	0	0.230385	0.635518	0.250108	0.660692	0.309089	0	0.403342	0	0.375288	0.14847	0.305423	0.22414	0	0.0588953	0.825172	0	0.144718	0.0297979	0	0	0	0.0526152	0	0.213718
113146	AHNAK2	AHNAK nucleoprotein 2	gi|156766050	4.58995	3.9534	4.7495	8.24971	5.20631	13.735	14.591	7.766	16.9756	2.01299	16.3448	7.30074	4.81891	10.0429	7.70953	15.7521	7.48716	5.11089	10.853	5.79944	7.99776	12.2527	4.31224	3.12256	14.5291	2.0768	8.6782	8.63533	11.7041	5.68857	3.42319	1.83739	4.55802	6.19492	9.67753	8.53142	4.51374	7.53938	4.40551	3.9149	8.56893	4.96375	3.83344	5.84468	4.32747	4.97761
5604	MAP2K1	mitogen-activated protein kinase kinase 1	gi|5579478	3.10148	2.75634	7.39097	4.92431	2.37242	1.2143	0.0815848	2.17055	2.24342	0.976846	2.60314	1.62518	0.789441	0.929509	0.523534	1.34486	1.67457	0.58841	4.87058	2.72821	0.959008	1.90775	0.796305	0.0675878	5.10549	0.221978	9.43622	1.9621	4.78867	4.07221	2.20161	1.63037	0	3.30804	1.87457	2.3232	1.23784	3.78568	0.604716	111.779	130.447	0.787217	0.929476	2.42457	0.84799	2.0492
10469	TIMM44	translocase of inner mitochondrial membrane 44 homolog (yeast)	gi|33636719	4.13727	7.04495	6.88734	28.9276	25.3831	6.54928	15.4604	10.4109	13.9266	5.11066	15.1932	10.1046	9.21731	5.70807	17.8947	2.05948	9.57277	5.63709	181.388	219.976	13.3432	5.43767	9.35198	2.79349	25.7939	3.34265	6.41283	6.63323	11.0872	3.48561	2.53713	6.46415	18.0834	7.81704	4.6	5.00149	7.73756	5.39954	6.89356	3.96799	3.55454	12.3273	9.43733	12.4281	5.76454	9.85068
22996	TTC39A	tetratricopeptide repeat domain 39A	gi|221307588;gi|122937436	0.035566	0.244404	1.11059	0.141108	1.29534	1.07316	6.89929	12.7207	0	0	0	0.256484	1.24685	0	0.169226	0	1.7285	0.13389	0.0502363	1.03353	2.41126	0.362944	8.49234	0.554884	0.376107	8.65566	0	0.534515	0.0787891	4.11033	0	0	7.3726	0.376026	1.26886	0.453827	1.7364	2.27159	0	0.0216581	0.0534722	1.11205	0	0.992361	0.949414	1.9187
57085	AGTRAP	angiotensin II receptor-associated protein	gi|93588491;gi|93588500;gi|93588498;gi|93588503;gi|93588611	20.8388	6.0593	3.17129	15.6285	4.27786	1.75892	3.84469	5.42739	1.47079	9.6064	4.69718	6.28357	3.01207	0.92804	4.56709	2.33081	6.32083	2.17907	11.3608	2.52877	1.72837	1.83838	5.96683	1.86504	6.77911	7.89433	2.26274	2.1384	1.78141	4.29126	3.72525	1.88375	4.876	2.10518	1.42067	3.05852	5.28602	3.30367	6.85296	0.223124	0.621849	17.756	6.2833	0	2.73581	2.73606
10394	PRG3	proteoglycan 3	gi|223633965	0.216811	0.269441	0.71754	1.39008	2.40079	0	0	0	0	3.45038	0.469165	1.32272	0.675786	0.340661	0	0	1.94912	0	0	1.60223	1.97226	0	0	0.657842	0.226192	0	0	1.6541	1.08605	0	0	0	0.344486	0	0	0	1.7624	0	0	4.20281	2.89085	0	1.11483	0	0	0
10396	ATP8A1	ATPase, aminophospholipid transporter (APLT), class I, type 8A, member 1	gi|157649069	1.11499	0.891323	1.68027	0.351042	9.61181	0	0.795881	1.30421	0.159956	0.258441	0.816025	1.39072	1.52742	3.33668	0.394236	0.287273	0.909042	0.396089	0.409863	0.501385	0.477618	0	0.213806	0	1.72818	0.373625	0.0809027	4.43251	0	0.37941	0.146885	0.13531	0.521479	0.337653	0.533563	0.55067	0.263948	0.213564	2.0588	0.318305	0.248106	2.87661	0.251829	0.194995	3.10027	1.54153
10397	NDRG1	N-myc downstream regulated 1	gi|386643032;gi|207028748;gi|386643034	27.2757	27.2293	36.4353	8.32151	31.6569	11.7053	7.17129	24.4067	9.41737	9.10862	25.0779	18.8888	20.2927	7.35109	20.81	10.687	13.6263	8.15086	12.5292	36.2947	9.19127	8.53391	18.6433	23.6935	29.1497	10.737	66.499	16.1024	14.2683	44.6091	13.9507	13.909	17.4547	17.1894	18.3251	12.6896	10.7588	19.6898	16.8942	4.47998	3.96758	20.0295	20.1662	21.5722	20.6424	12.9434
10398	MYL9	myosin, light chain 9, regulatory	gi|29568111;gi|31563524	111.313	94.4526	30.9203	108.989	70.509	47.0047	31.5119	25.4149	70.7155	72.8557	31.2645	20.2307	21.4527	46.4697	27.6509	45.3978	18.8866	49.0253	14.4119	81.9512	50.654	208.832	24.5218	81.0213	260.841	45.6236	266.453	147.942	94.4553	63.3273	47.9137	62.4307	57.6963	38.4816	66.2961	77.5152	35.0844	61.6152	29.6485	113.341	96.9134	56.4409	154.311	99.0166	140.648	118.762
10399	GNB2L1	guanine nucleotide binding protein (G protein), beta polypeptide 2-like 1	gi|5174447	58.2963	49.1281	22.8355	20.1085	29.5975	62.6796	60.8104	32.2425	96.8341	51.3839	50.0572	27.1832	25.8047	26.1224	37.2011	67.3728	39.4524	58.011	69.2015	29.5616	56.6537	114.003	55.7368	69.2718	60.1892	41.7503	54.7233	25.1891	70.9202	78.6602	52.6717	35.6054	53.4959	26.9636	57.8891	66.6243	74.5992	72.5862	74.7445	66.5448	96.0409	91.2859	67.0348	73.852	56.2849	91.7976
205	AK4	adenylate kinase 4	gi|53832003	0.300164	5.6669	2.30822	0.815487	0.244582	2.51012	1.05017	0.0969038	0.113907	0.324016	0.458104	0.833018	1.48602	0.711919	0.205133	4.48518	1.64562	7.10149	4.95534	0.647267	1.0753	1.07671	0.301232	1.37467	1.11253	0.28775	2.57176	0	1.58707	3.88932	0.208227	0.351017	1.99033	0.472644	1.4266	1.20653	1.14864	2.9443	2.02738	2.53074	1.32454	0	0.274041	0	0.281938	0.187159
57088	PLSCR4	phospholipid scramblase 4	gi|190194381;gi|293336137;gi|190341019	1.2113	0.295806	3.11062	0	22.4902	1.09832	0.91742	3.16296	2.65167	2.28566	0	2.60837	1.53055	0	0.701615	0.703745	1.91306	1.21525	36.6388	1.02769	1.11398	0.379324	0.6923	0	0	2.47497	1.24036	0.52661	0	0.848925	0	0.261594	0.589305	0.565061	96.4764	30.3037	123.182	114.218	2.63336	0.998528	0	2.46703	0.528939	0.46556	0.712098	0.659958
392636	AGMO	alkylglycerol monooxygenase	gi|51972212	1.94377	0.211124	1.01689	0	0.639046	7.7923	5.54037	2.84411	0	2.31566	0.634538	0.693735	0	5.19939	0.352153	1.52452	0.122742	0.662436	1.47731	0.156926	0.551476	0.749305	0	0.0752512	0.0495201	19.6805	0	0.203832	0.146637	0.0962951	0	0	1.49731	0	13.3675	7.30431	2.28876	3.99019	0.424135	0.0746761	0.212573	0	0.630417	0	0	0.838596
6217	RPS16	ribosomal protein S16	gi|4506691	55.6458	55.238	101.561	24.6298	38.4908	22.7197	81.5665	114.084	56.038	46.2284	258.501	105.988	128.534	138.041	145.381	25.8732	193.572	34.4312	45.8593	108.307	40.5801	126.566	22.9095	72.1435	12.1878	122.174	70.2697	71.7101	36.1825	41.1181	63.5415	41.5876	23.4287	142.722	91.6262	80.0714	93.4359	86.0448	185.856	198.474	165.076	205.777	154.357	174.516	121.995	181.961
273	AMPH	amphiphysin	gi|4502081;gi|21536423	0.0140535	0.0039019	0	0.705414	0	0	0	0	0	0.0161106	0	0	0	0	0	0	0	0	0	0	0	0	0.010428	0	0	0	0.021574	0	0	0	0.0283241	0	0	0	0.0112002	0	0.00719024	0.0147624	0	0	0	0.0127603	0	0.0139212	0	0
6210	RPS15A	ribosomal protein S15a	gi|71772415	34.9138	49.3496	3.91536	59.2447	40.3746	27.9061	22.7789	18.4516	59.652	45.8615	10.9827	28.0542	10.7097	21.714	15.6917	19.4639	15.5324	25.3903	98.3626	15.0989	19.2992	181.776	67.7801	107.216	97.5291	9.34995	103.754	25.0207	92.4666	216.109	69.016	45.842	16.1016	6.15839	53.3923	51.1964	87.763	61.3875	68.1429	104.434	100.281	44.9234	72.2277	28.2215	23.524	51.985
274	BIN1	bridging integrator 1	gi|21536415;gi|21536417;gi|21536409;gi|21536400;gi|21536407;gi|21536411;gi|4757748;gi|21536402;gi|21536413;gi|21536404	10.3267	2.54588	3.27468	7.61459	4.16706	7.08688	20.7863	9.15954	5.37523	6.40596	51.3301	3.39433	24.7254	14.0712	11.7365	2.23077	2.08112	2.09191	3.58501	81.8919	5.79513	7.06595	2.84748	16.7418	6.0728	1.72828	7.69751	4.17717	4.5798	1.07566	6.58309	10.6236	8.41067	11.0257	0.84043	1.76344	0.80294	0.649829	2.37246	2.56917	2.70618	4.6391	3.31192	4.2393	4.97489	4.27363
54414	SIAE	sialic acid acetylesterase	gi|24850115	1.23636	1.5551	1.16437	1.19553	1.666	18.9797	2.55545	3.06833	0.335518	15.1218	10.5157	0.773274	7.76158	2.79662	10.5135	1.08324	0.720447	16.7982	6.14211	1.45733	25.9244	3.0494	0.528005	1.11977	10.8539	0.937955	24.5789	1.20877	30.4193	5.8591	3.5406	2.08091	28.2037	7.68472	6.81934	4.13166	8.08807	7.97481	6.31138	4.82774	1.70045	0.98692	1.1516	4.27679	3.18038	3.83463
6218	RPS17	ribosomal protein S17	gi|4506693	38.2245	34.9423	44.9884	14.7713	14.1167	34.6209	29.2814	16.8242	28.7306	33.7594	20.7766	17.2658	9.55991	13.3866	18.1167	93.5283	16.4697	49.8965	27.439	5.48103	26.724	20.1063	12.4166	9.39843	7.55594	30.991	32.5371	10.1225	14.9491	24.8011	21.1025	11.162	30.3394	19.0756	14.8119	16.3862	23.6093	25.0234	12.1331	20.1083	34.0525	49.5735	14.3837	33.4119	27.6768	54.1292
6819	SULT1C2	sulfotransferase family, cytosolic, 1C, member 2	gi|29029530;gi|4507305	6.5259	4.27309	0.591917	3.45453	9.17898	1.86422	5.51662	8.01122	4.55391	9.22537	4.63304	2.66913	111.696	6.05606	3.28018	5.07132	38.3238	0.904336	6.55339	7.83555	6.70557	15.2704	5.72974	74.7654	0.959138	4.16087	0.67921	7.37374	1.96697	6.12452	9.93569	0.772657	8.83358	3.13707	5.98384	1.82454	2.92897	3.35365	1.22167	21.6215	31.621	7.20485	1.96528	11.7315	1.69218	5.3643
6818	SULT1A3	sulfotransferase family, cytosolic, 1A, phenol-preferring, member 3	gi|29550921	2.45396	3.10165	2.86863	3.13601	4.04489	5.24987	6.14099	0.721999	9.43251	6.52339	16.7339	3.82392	6.33926	1.19459	3.51449	5.31504	4.76653	8.04067	2.42496	8.39285	3.93088	2.42004	1.68346	1.1574	4.42607	2.47273	0.369119	0.652245	15.1797	2.59281	0.532636	1.56481	5.65898	7.60128	4.5114	7.28517	5.34868	4.72103	2.23838	1.47923	2.83775	1.80416	1.4217	4.90424	1.61469	7.85556
55830	GLT8D1	glycosyltransferase 8 domain containing 1	gi|507834142	5.23506	13.6861	0.850701	2.36781	1.52289	0.43973	0	0.421713	1.60818	2.99872	1.52337	1.8427	1.14725	1.87129	0.955136	0.282138	0.790791	0.385775	1.87501	1.11825	0.94934	14.0349	15.412	1.38896	0.387867	0.653267	2.43695	0.483087	82.0023	0.304281	0.788323	0	1.2648	0.874422	0.973377	1.219	0.794666	0.269843	0.56248	0.494683	0.574487	4.41382	2.18907	6.99997	5.61365	3.04678
6811	STX5	syntaxin 5	gi|94400932	3.62638	6.92266	3.39058	3.38694	5.76424	1.39976	4.21153	3.97457	2.07634	1.43978	1.54544	0.74561	2.23192	6.16265	14.6207	1.26386	1.98046	0	0.56188	1.45104	2.86036	1.0099	4.81795	0.648742	0.257666	0.993583	3.95288	0.120739	11.2988	8.4179	2.06173	1.22416	0.425533	5.21579	2.11652	4.27913	8.57287	3.15591	8.84277	0.84101	2.85455	2.76916	2.78647	2.81241	6.82943	1.8799
6810	STX4	syntaxin 4	gi|443287675;gi|443287677;gi|20149560	5.19457	3.80857	0.929303	2.61912	1.81783	1.36417	1.55934	1.09262	4.65912	1.23603	5.3053	138.663	1.04059	1.14405	0.0348665	0.466753	3.18029	1.90799	3.18607	5.42078	0.883328	1.19311	0	0.865543	0	0	14.512	2.22056	83.9015	16.3763	12.0595	13.0755	7.20694	5.62776	4.75935	2.67782	3.43293	10.4132	5.32505	3.44661	7.63713	8.05569	2.833	6.43038	3.01633	10.1447
6813	STXBP2	syntaxin binding protein 2	gi|188528901;gi|188528689;gi|439253035	5.03432	5.11242	1.67609	3.80276	3.12398	3.89016	4.00244	3.47105	5.82869	6.04208	4.03037	11.518	3.23262	5.30441	4.69571	4.60264	3.84751	6.07658	1.06736	4.45045	3.86429	4.68026	2.96133	3.80316	2.07822	2.59657	1.89151	8.34258	22.0722	11.5496	2.39218	1.30772	5.98461	2.23996	8.58095	6.09242	4.88062	4.23206	1.24665	3.05003	3.92984	5.53456	4.36878	4.31682	2.65802	7.46074
55831	EMC3	ER membrane protein complex subunit 3	gi|8923857	12.4695	3.27517	20.1384	3.54593	9.54848	5.11783	4.0424	3.28504	7.35643	7.47682	4.78606	6.72835	5.42859	23.8957	8.05858	2.73015	3.356	4.86284	1.27874	8.41219	4.32301	4.4756	4.19828	6.94866	12.5757	6.08606	2.56628	1.98129	0.591893	8.30343	1.78105	2.3762	2.23832	7.11549	6.15206	5.57262	4.54067	5.76069	3.15668	3.70918	3.32062	6.87052	4.86048	4.66561	4.89904	4.85322
6814	STXBP3	syntaxin binding protein 3	gi|118600975	13.1036	6.13489	3.0952	0.473441	3.58385	10.8124	45.7858	8.71423	6.08032	5.65087	2.59412	2.6744	27.9514	3.02951	23.4675	0.39363	22.8911	7.25613	2.85253	4.01285	9.81667	1.02889	1.01721	0.918667	3.81113	0.91931	2.18276	1.43983	2.60219	2.65258	1.90266	1.78661	5.25888	21.1111	2.5679	2.43904	1.86547	4.8093	1.97173	0.320048	6.35892	11.3508	1.20602	0.777742	0.467076	2.01213
6817	SULT1A1	sulfotransferase family, cytosolic, 1A, phenol-preferring, member 1	gi|29540539;gi|29540543	1.3569	6.38211	0.146679	1.17771	1.75364	2.7015	6.81978	21.113	26.3168	7.00015	6.24797	4.04974	7.82721	5.70574	0.807236	4.35251	4.35568	6.67372	1.4232	2.37066	1.979	0.904776	2.36381	0.72878	1.26788	1.2147	0.283926	0.620569	30.4229	4.163	0.704057	0.0504861	6.72546	1.38016	3.92092	5.66784	4.82777	5.62425	2.74669	2.22908	3.67808	0.680357	2.35068	3.26446	0.809345	7.33443
387787	LIPT2	lipoyl(octanoyl) transferase 2 (putative)	gi|221554520	9.77586	1.85569	5.96914	0.83437	0.850958	2.57422	1.97375	0	0.730944	0.24493	3.13116	0.279617	1.20624	6.99346	3.26754	78.2112	0.989614	63.4261	1.14593	0.360338	2.44381	0.379223	0.279125	0.633575	1.20186	1.04372	0	0.142504	1.92327	0	0	0	0.279033	0.369217	0.426649	0	7.65041	0.564593	2.86359	0.208935	0	6.34987	4.76203	0.32966	2.37597	1.998
10579	TACC2	transforming, acidic coiled-coil containing protein 2	gi|11119414;gi|150418009;gi|45827753;gi|45827755	2.98157	0.959361	1.20166	1.60182	2.16036	0.876711	0.31619	0.18201	0.438934	3.46335	0.773386	0.243364	17.9547	0.958607	0.366927	0	7.28678	0.267284	5.17799	0.435849	0.897083	0.399703	0.410555	0.844094	1.53422	0.756364	1.65426	0.769184	1.11215	0.800366	0.652505	1.24516	0.235196	0.780185	1.09867	1.09606	1.22734	0.986493	1.24192	3.00749	1.60634	1.80418	0.286508	0.493571	1.369	1.14576
10574	CCT7	chaperonin containing TCP1, subunit 7 (eta)	gi|261399875;gi|5453607;gi|58331185;gi|261399877	28.2223	32.4606	48.3404	20.0179	38.1743	44.1624	64.2412	92.9781	39.6021	58.0474	123.613	28.7858	20.5578	31.3413	22.0165	31.4779	30.655	47.4319	40.6887	89.7429	37.3528	14.4259	23.9167	158.874	15.883	15.0639	33.7184	18.1042	17.7782	23.9166	24.6118	21.5668	35.102	62.5472	29.0769	35.6886	25.2475	35.5717	22.6808	13.0317	17.6863	37.1128	39.9745	44.9474	17.1012	27.2984
10575	CCT4	chaperonin containing TCP1, subunit 4 (delta)	gi|38455427;gi|375477430	45.5362	29.4876	27.2758	25.5308	22.3273	35.4238	32.9683	31.0893	29.1531	63.4364	43.4926	20.3312	20.6723	26.7946	32.1219	41.5369	28.0701	57.6809	20.7851	19.9128	39.5429	28.755	26.5641	19.7599	15.355	20.1468	24.3774	18.2973	41.0025	64.6738	14.0699	15.7179	54.7437	31.5657	25.9864	26.3396	45.295	37.6553	28.5338	7.86468	6.51733	54.3416	17.3033	39.5922	27.3358	31.9619
10576	CCT2	chaperonin containing TCP1, subunit 2 (beta)	gi|5453603;gi|311771535	69.19	46.7233	47.0572	38.7053	52.6759	44.8914	59.2837	52.4426	93.7556	96.169	78.6893	23.1339	39.7559	76.1965	38.6982	42.3606	44.8222	85.4866	49.0721	29.1548	49.8983	21.5821	31.7311	34.5665	64.7547	47.7422	24.1581	15.5316	33.0116	40.9918	20.9534	47.2236	83.1483	42.3924	34.262	36.2932	62.3472	38.2419	37.4693	14.9306	25.345	51.7975	39.4735	58.6388	34.7977	50.6449
10577	NPC2	Niemann-Pick disease, type C2	gi|5453678	0.968291	0.220382	0	0	0.346536	1.31515	0	0.523707	1.21156	3.65597	0	0.310965	0.233931	0.687643	1.85777	3.49868	0.813484	2.13159	0	0	4.13513	0	0	0	0.63561	0	0	7.24675	8.83363	0	2.55728	1.21488	5.72185	0	1.6739	2.99902	0.901764	2.0514	1.50422	0.911908	1.46872	24.0696	10.1197	25.1203	3.89156	2.71587
10570	DPYSL4	dihydropyrimidinase-like 4	gi|190194363	0.358284	1.16244	1.32763	1.66766	2.75184	0	0	0.276946	0	1.94587	0	1.07507	2.25372	0.936501	0.133652	0.321846	0.945781	1.20464	0.355398	1.04157	0.560103	0.689891	0.816464	0.460574	0.803211	1.11789	8.45674	4.9815	0.356718	14.5763	0.209703	0.11844	0.181565	0.611978	1.8978	2.89782	0.4622	1.11409	0.711245	0.574919	0.322458	0.193106	3.54192	0.199057	0.135389	1.28464
9759	HDAC4	histone deacetylase 4	gi|153085395	6.64763	2.90213	0.718773	0.135547	0.29802	5.28179	0	2.18588	3.60758	0.190323	0.466276	0.0416225	0	0.132574	0	0	0	1.38815	0.177982	0.923992	0.626134	0.646419	0.123272	0	3.59955	0	0.143949	1.65276	0.277732	0.668852	0.298325	0.376992	0.535635	0	56.2951	62.5986	81.5775	64.7033	16.4783	0.493721	0.0509171	0.525332	0	0.308679	0.816232	0.590292
10573	MRPL28	mitochondrial ribosomal protein L28	gi|26051229	0.161848	4.24076	5.43682	0.891761	6.59675	3.61273	5.37409	2.76034	1.81632	16.6611	0	4.31743	1.7005	3.11162	3.04442	2.36841	1.31604	2.5669	16.2841	4.32579	2.69322	2.12654	3.27932	0.406335	1.27528	2.92433	1.92608	0.155665	1.1465	1.45251	0.987362	2.11342	2.85419	5.63573	2.39088	2.37141	1.58595	1.06168	4.34152	4.42121	6.99249	7.65351	4.73417	6.0756	2.49401	13.3332
24144	TFIP11	tuftelin interacting protein 11	gi|56788356	1.24314	2.70135	4.28352	0.51432	1.70629	1.29955	1.40479	8.10731	2.73721	4.9106	0.293136	1.94037	0.581554	2.09634	0.465255	3.15962	0.925736	2.99329	4.97281	16.4896	1.3541	0.245132	0.839556	1.65105	1.82805	11.4796	0.947131	9.25209	1.01895	4.1731	0.451259	0.302511	20.5225	0.950162	4.47686	0.617121	1.78241	4.35547	1.67036	13.074	5.70533	9.41348	2.0754	2.33014	3.80012	2.23317
24148	PRPF6	pre-mRNA processing factor 6	gi|40807485	7.04194	10.665	7.17307	11.9431	6.67289	5.1678	2.85003	1.3359	1.35079	1.9155	2.36525	2.11659	8.89756	4.31019	2.55967	1.26078	1.12339	1.89622	9.3702	5.49817	1.29529	2.78142	4.18537	2.77025	1.84378	1.88434	2.58725	2.92059	2.0788	2.95731	3.17404	3.52621	1.32328	2.04617	2.59966	4.32947	3.33926	1.97634	4.72645	0.840978	8.60989	4.35071	1.37952	9.30854	0.664506	0.925335
8848	TSC22D1	TSC22 domain family, member 1	gi|171460948;gi|345090984;gi|5174729	12.0229	5.93244	0.60719	4.05845	0.850192	1.04846	0.661523	0.314315	2.23205	0.102995	0.164611	0.158953	0.0497517	0	0.0765223	1.0519	0	0.267291	11.0558	0	1.0487	2.96409	1.15954	15.0503	1.6899	0	0.92826	0	216.595	24.6085	1.0236	7.37417	0.268919	0	16.1647	11.1078	7.00814	11.276	0.0566206	1.88495	1.44933	0	0.214263	0	0	0
8841	HDAC3	histone deacetylase 3	gi|13128862	0.257659	0.224899	1.16673	1.97853	3.08794	0	0	0.928165	0	0.791469	0.575285	0.367339	1.60791	0	0.757033	0	0	0.321837	0.545955	1.20324	0	0	0.673461	0.0813276	0.26601	0.0732099	0.0155636	1.31391	0.144999	2.25709	0	0.235917	0	15.467	0.0181629	0.0346772	0	0.0189248	0.88449	0.282829	1.02278	0	0	0	0.240148	0
8842	PROM1	prominin 1	gi|224994195;gi|224994191;gi|224994199;gi|224994193;gi|224994197;gi|5174387	2.02682	2.04395	8.63864	1.35046	0.79427	2.52548	5.55003	4.34359	4.77485	2.17595	6.60341	1.8083	4.95673	5.08915	2.47506	59.9857	1.94889	7.04391	2.00377	2.13517	1.61865	0.678984	0.879557	21.0524	4.24282	2.50703	0.0889323	0.380917	2.19276	3.29914	1.42062	1.16235	2.88177	2.22202	7.271	4.00083	5.41754	6.51359	0.895947	0.27138	0.670378	1.83874	3.00232	1.55779	2.62001	1.67694
147991	DPY19L3	dpy-19-like 3 (C. elegans)	gi|289666760	0.506554	0.141836	0.188284	0	0	0.157919	0	0	0	0	0.793518	0	0.120176	0.185208	0	0	0.110258	0.0859354	0.103076	0.0597759	0	0	0.0619026	0	0	0	0	0	0	0	0.359103	0.102771	0.276443	0.0584385	0	0	0.0318397	0.130698	0.0723804	0.0442813	0	0	0.118523	0.0523282	0	0
80817	CEP44	centrosomal protein 44kDa	gi|93102389;gi|224451077	0.257678	3.54242	0.147609	0.146252	0	2.1217	1.36646	0	2.17592	0.630755	0.249763	0	1.06815	0.279911	0.943565	1.67078	0.237749	0	0.754693	0	1.49465	0	0	0	0	0	0.147474	125.248	10.1198	3.11929	0	0	0	0	0.341764	0	0.394144	0.346707	1.71984	0.152363	0.247867	1.11763	0.476907	1.76568	0	0
100130274	CCDC166	coiled-coil domain containing 166	gi|242332545	0.0112615	0.000719863	0.0404062	0	0	0	0	0	0	0	0	0	0	0	0	0	0	0	0	0	0	0	0	0	0.0876564	0	0	0	3.87682	10.3635	1.10486	0.472229	0	0	0	0.621932	0	0	0	0.0879246	0.0488771	0	0	0	0	0
493829	TRIM72	tripartite motif containing 72	gi|270265876	11.0315	2.66363	0.972877	11.4303	0.863051	1.37207	1.81439	1.40619	1.80874	4.48722	1.48783	2.84306	5.08662	2.09139	1.10538	2.35223	2.51387	4.76685	5.72007	0.558232	3.1089	0	5.84778	2.23726	6.62085	8.05611	0.0933613	11.7283	5.92358	2.95081	6.16519	11.1014	2.19478	7.52893	14.1403	2.17488	4.99784	5.3266	1.68198	7.61444	1.82934	7.07099	1.50529	2.48511	2.12115	2.9255
257407	C2orf72	chromosome 2 open reading frame 72	gi|222418604	0.000716425	0	0	0	0.674419	0	0	0	0	0	0	0	0.0134814	0	0	0	0	0	0.0847404	0	0	0	0	0	0.0878479	0	0	0	0	0.207408	0	0	0	0	0.248646	0.198358	1.72843	0.0985413	0.121177	0	0	0	0	0	0	0
56926	NCLN	nicalin	gi|51873031	19.43	19.3577	27.3152	5.59562	4.73957	14.4532	4.83703	8.92941	5.44178	12.1856	10.2631	11.8889	9.42426	27.4802	9.87612	8.49485	10.7959	6.75616	4.20696	10.0247	9.89854	19.7726	5.59303	5.00856	35.6541	1.9077	14.4765	32.7909	8.72311	32.4162	9.42424	15.5861	8.85466	10.8296	12.2109	11.9434	19.3035	30.4416	12.9632	10.6866	16.5223	13.9193	10.8983	8.03435	7.74699	16.3721
1760	DMPK	dystrophia myotonica-protein kinase	gi|126131093;gi|126091040;gi|47059024;gi|126091095	1.08591	0.397391	0	0.481558	1.36313	0.233008	0	1.00723	0	0.261076	0	0.982205	0.177732	0.401097	0.102592	0	0	0	0.905591	1.17763	0.679855	0.222591	0.140438	0.706999	0	0.414329	0	0	0	2.50773	0.902741	0	0	0	0.477361	0	0.0856218	0	0	0	0.107403	0.522913	0	0.130327	0.123483	0
57619	SHROOM3	shroom family member 3	gi|203098098	0.683206	0.256172	0.233402	0.262642	0.0151954	0.265556	0.304511	0.733963	0.123965	0.523523	0.0701236	0.0260192	0.165072	0.0219336	0.278198	0.0517256	0.0764466	0.0191897	0.26455	0.052798	0	0.164053	0	0.190351	0.0462819	0.0239902	0.0129639	0.109356	0.114254	0.0513155	0	0	0.691137	0	0.406463	0	0	0	0	0.588814	0	0	0.0934138	0.0584779	0	0.113459
11119	BTN3A1	butyrophilin, subfamily 3, member A1	gi|222418660;gi|37595558;gi|222418658;gi|37221189	0.656477	1.60488	0.138708	0.0958692	0.618111	0	0.481794	0.212963	0	2.37202	0.433895	0.150002	0.464353	0	0	0	0.102567	0	0.0941773	0.230532	0	0.799845	0.326695	0.164678	0.382086	0	0.469393	1.25397	0.100668	0.331952	0.0171452	0.621985	0.147524	0	0.0378997	0.787649	0.0403164	0.299806	0.251909	0.115251	0.200506	0.628737	0.224557	0.502432	0.460318	0.552558
11118	BTN3A2	butyrophilin, subfamily 3, member A2	gi|308736976;gi|308736968;gi|308736966	0.414643	0.278321	0.0592362	0	0.254286	0	0.448713	0.19834	0	0.0598518	0.373858	0	0.314947	0	0	0	0.095524	0	0.0877107	0.214702	0	0.633388	0.163625	0.15337	0.320176	0	0.437163	1.16786	0	0.126361	0	0.579277	0.257479	0	0	0.687866	0	0.234525	0.198059	0.0968795	0.116691	0.531788	0.158395	0.467933	0.398953	0.475306
1545	CYP1B1	cytochrome P450, family 1, subfamily B, polypeptide 1	gi|189491763	1.98987	0.134181	3.51936	18.9308	8.43712	0.322738	0.376959	1.4534	0.146588	16.1627	0.711687	15.4042	0.884048	0.387136	0.956588	0	0	1.22256	31.5996	19.7703	1.66135	0.217349	2.19244	0.130167	10.9044	1.51667	5.40145	0.210312	0.104126	16.6315	0.297461	0	2.74028	0.397703	0.208193	0.435058	0.273073	0.268555	0.379805	0.284379	1.08613	1.02162	0	0.305217	0.51936	0.0563351
696	BTN1A1	butyrophilin, subfamily 1, member A1	gi|166197658	0.0925622	0.572219	0.0329059	0.0420035	0.15119	0	0	0	0	0	0.0142283	0.0657209	0.0552863	0	0	0	0	0	0	0	0	0.0524711	0	0	0.0167828	0	0	0	0.0441062	0.0859949	0.00751191	0	0	0	0.0166051	0.0214986	0.017664	0.0210264	0.017196	0.00491991	0.0329526	0.0252989	0.0238716	0	0.0139996	0.0184933
695	BTK	Bruton agammaglobulinemia tyrosine kinase	gi|4557377	0.546953	0.103971	0.482012	0.869924	0.813278	0.580965	0.448746	0.730325	0.0408364	0	0.957194	0	0.437747	0.869999	0.817603	0.0116867	0.826921	0.351925	0.253744	0.116379	0.0896112	0.758588	1.23192	0.322194	0	0.00468848	49.1139	15.1121	1.84571	1.07749	0.0030726	0.169334	0	1.56799	0.122817	0.162247	0.167645	0.0655672	0	0	0.00704304	0.317126	0.0906263	0.0999559	0.0481247	0.488938
11113	CIT	citron (rho-interacting, serine/threonine kinase 21)	gi|332801082;gi|32698688	0.207219	0.121972	0.162086	0	0	0	0.401551	0.753894	1.25046	0.0516293	0	0.0249761	0.0248419	0.0885359	0.100934	0.0284165	0	0.0517106	0	0.168814	0.0395512	0	0.0504421	0	0	0	0.0595216	0.0437398	0	0	0.0495705	0.042088	0	0.0319783	0.380214	0.017023	0.275458	0.273672	0.0495319	0	0	0	0	0	0	0
11112	HIBADH	3-hydroxyisobutyrate dehydrogenase	gi|23308751	5.11141	135.661	12.0045	67.0128	85.4894	6.54434	10.7506	60.8941	21.8816	79.5036	11.3797	30.6025	24.6517	47.5792	16.1891	26.3347	25.1566	77.8313	51.7607	55.6842	3.71964	29.6443	25.1571	23.0684	12.5673	5.87564	31.7558	19.8419	27.6806	25.8093	35.2898	17.7161	10.7515	32.4728	17.6021	10.1216	19.2409	23.1172	17.7715	3.52674	16.91	24.1083	63.2295	29.7177	16.621	12.9319
11117	EMILIN1	elastin microfibril interfacer 1	gi|5901944	21.7735	21.4885	26.409	45.7903	40.7952	21.6564	12.4634	3.42216	13.0411	16.2638	6.3653	6.50844	22.4066	25.9131	13.1342	16.3615	20.3355	8.11853	16.8071	30.7501	16.5588	36.6809	13.5328	49.2091	27.6864	31.8492	34.9191	46.477	79.972	22.0657	34.1438	23.7981	22.8852	17.6378	29.7337	39.5599	15.6263	31.7472	7.25508	32.3307	26.755	17.312	39.3171	14.3344	17.3392	14.722
11116	FGFR1OP	FGFR1 oncogene partner	gi|36287110;gi|5901954	0.462125	0.285047	1.69773	1.60264	0.150546	31.0971	15.3587	71.5433	45.0438	6.96028	16.3607	59.4485	52.1584	4.20106	61.0206	2.19149	14.5462	9.78215	4.10787	1.56434	48.2274	0.494919	1.15859	1.19369	0	238.575	0.471256	0.222152	0.718693	0.469611	0.951171	1.16112	5.33466	5.92077	14.2395	1.10476	20.4161	8.87645	3.41584	0.401616	0.0913305	3.30698	0.842763	7.16615	3.84669	6.22931
8710	SERPINB7	serpin peptidase inhibitor, clade B (ovalbumin), member 7	gi|387912532;gi|387912530	2.35563	2.45076	0.0888429	0.382477	2.48844	0.319105	0.553988	0.66635	0	2.81141	0.76556	1.17092	0.668114	0.619606	0.641854	0.862636	0.810117	1.42542	0	2.58089	0.867336	1.78918	3.79878	0.279666	0	0.250689	0	0.342175	0	0.228829	1.10919	2.41198	2.34527	0.74964	0.531988	1.31327	0	0	0.423407	0.163923	0.201001	0	0.532371	0.33768	0	0.393781
8711	TNK1	tyrosine kinase, non-receptor, 1	gi|353677981;gi|150010577	0.594014	0.348318	0.503695	0.93206	3.30131	0.441715	0	0.456747	0.105772	0.440297	0	1.50881	1.36771	0.532265	0.308542	0.133662	0.202799	0.32775	0.205547	4.12052	0.579641	0.0431687	0.50444	0.137456	0.154839	0.730558	1.5522	1.09235	0.0613859	0.229953	0.0610152	0	0.817844	0	0.834873	2.91594	0.0769805	0.324643	0	0.191532	0	0	0.534922	0	0	0.470357
8712	PAGE1	P antigen family, member 1 (prostate associated)	gi|58761528	3.05172	0.666429	27.2548	15.5695	48.7	3.68204	1.43602	0	0	8.93626	0	0	0	20.3862	0	0	29.0732	0	0	0	5.47078	0	0	0	2.57626	10.786	2.62667	0.345765	106.155	1.75815	0	0	0	40.2199	0	0	0	0	1.16857	0.637819	8.02571	2.12248	16.4127	19.2932	9.8556	49.0828
63931	MRPS14	mitochondrial ribosomal protein S14	gi|11559927	5.95646	7.17169	16.1389	2.09254	15.1842	0.340905	1.35573	33.0277	14.9435	35.1469	35.1878	23.0822	13.5031	9.31433	50.442	0	16.5216	18.9214	0.788676	10.4398	14.2911	5.91313	7.44181	29.4314	6.94943	9.07668	78.3448	0	0	0.226771	9.37323	13.9604	2.15041	13.8533	2.77372	3.21956	8.62055	3.7904	2.68063	7.05661	1.76434	5.1406	5.62237	6.55914	5.03784	15.2209
8714	ABCC3	ATP-binding cassette, sub-family C (CFTR/MRP), member 3	gi|9955970;gi|221316556	6.70509	4.22339	3.17946	5.31676	8.0264	6.73762	10.7953	6.06673	3.37292	7.98595	6.29354	8.33447	2.84023	3.94047	6.0071	7.3544	3.38867	34.0573	3.22653	3.43637	5.56728	12.5737	3.95245	7.44683	9.86138	3.69972	10.5531	2.23828	1.67821	1.23648	3.56591	0.953627	11.5196	2.55692	2.39437	6.49094	6.25441	2.66961	3.71994	5.44758	5.69111	3.93062	3.0934	4.98192	3.3067	6.03206
79709	COLGALT1	collagen beta(1-O)galactosyltransferase 1	gi|31377697	5.08113	12.1605	26.2439	5.79556	7.346	2.2714	4.32574	8.18356	7.65805	4.32546	7.01454	4.81451	7.54487	4.4696	5.90009	4.70235	6.8835	11.1535	12.7508	3.69783	5.78744	9.03752	7.50666	9.66558	40.9255	7.69852	8.92401	2.74394	4.82738	7.65147	2.57758	5.50928	4.01399	6.47518	14.5647	41.2913	4.2042	10.8249	7.92536	11.4256	4.37611	4.86918	9.35016	3.69327	4.10977	7.81577
79707	NOL9	nucleolar protein 9	gi|40217805	1.69819	2.62819	1.74352	2.41855	57.7988	0.464346	1.93645	36.3499	8.23423	1.09083	1.52133	21.4695	1.57054	2.34942	0.651783	0.918471	2.41586	10.9291	0.789875	1.07239	1.0815	0.458907	0.868277	0.540411	0	2.03953	0.686595	1.49023	0.79717	3.6476	0	0.0922923	0.766545	0.479583	4.7671	5.23912	3.83497	0.826423	2.14906	1.8598	0.738734	10.8932	97.0304	198.477	89.5715	14.618
79701	OGFOD3	2-oxoglutarate and iron-dependent oxygenase domain containing 3	gi|13375891	0.03667	1.09659	0	0.596049	0.228655	0	0	0	0	0.728401	0	0	0	0	0.391496	0	2.95235	0	0	2.40374	0	0	2.57803	1.28305	1.33894	0.604259	0	0	9.73028	0.408059	0.170156	0	0	0.805397	0	0	0	0	1.11331	0	0	2.20593	0	0.212439	0.742304	0
284071	C17orf104	chromosome 17 open reading frame 104	gi|274315853	0.307796	0.101165	0	0.0585116	0.0707935	0.0245174	0	0.0424179	0.0382345	0	0	0	0.0201586	0	0.128548	0.0807089	0	0.224606	0.0257837	0.0438991	0.179647	0.348209	0	0.0965972	0	0	0.0919196	0.950825	0	0.0761724	0.0823259	0.147883	0	0	0.14125	0	0.0884898	0.0382464	0.110326	0.276239	0.167454	0	0	0	0	0
63935	PCIF1	PDX1 C-terminal inhibiting factor 1	gi|18034767	2.23655	0.721857	6.9573	4.20945	9.53196	1.8109	1.36908	0.716983	1.13132	1.63617	2.37107	2.06029	1.65851	3.84199	1.88288	0.14606	1.91944	0.613944	2.47064	0.844945	0.661226	0.26235	0	0.49993	2.81353	0	0.204171	3.91419	0.626834	1.87984	0.201147	0.726367	1.70335	1.74368	0.504953	2.49472	1.1598	0.322225	0.47763	0	0.0170296	0.196904	1.18016	0.612434	0.709776	0.181364
55102	ATG2B	autophagy related 2B	gi|118197272	0.0614913	0.0211666	0	0.135516	0.0534841	0.0907816	0.157889	0.0401182	0.0986661	0.0541751	0	0	0.0465778	0.0183134	0	0	0	0	0.668385	0.051131	0	0.0972926	0.109163	0.558837	0.564169	0	0	0	2.13602	0.0428021	0	0	0.0422829	0	0	0.0372559	0	0	0	0	0	0.0606359	0	0.0391408	0.0316722	0
55100	WDR70	WD repeat domain 70	gi|8922301	2.09979	1.12372	2.48864	3.74241	2.70598	0.42312	0.945567	1.95988	2.53157	7.09603	2.19407	0.749159	5.61022	1.41259	1.9682	1.3121	2.88041	2.1281	4.05484	3.65351	2.81925	0.458391	0.832235	3.4126	0.269407	1.87841	0.932477	6.57818	1.58571	6.93948	1.62106	1.58065	1.80078	3.82719	4.72003	0.934361	2.36364	4.27591	2.82833	1.01841	3.71683	3.31962	3.60664	12.379	7.71826	3.06899
55107	ANO1	anoctamin 1, calcium activated chloride channel	gi|194306539	4.37934	0.127783	1.44801	1.72651	0.576141	1.35533	0.21747	0	0.803181	9.98845	1.09053	0.111066	0.278359	0.04316	0.353275	0	0.373655	0	0	5.36267	0.396088	0	0.816729	0	0.320378	0.653398	0.0186391	0.366748	0	2.30196	0.583017	0.574953	2.2309	0.536985	0.84251	0.395157	0	0.429116	0.0847496	1.37473	0.896853	0.334287	0.0701018	0.162254	0.412868	0.0803756
9330	GTF3C3	general transcription factor IIIC, polypeptide 3, 102kDa	gi|6912398;gi|332164729	0.99482	0.415608	0.239639	0.36995	0.473345	0.900537	0.130001	9.23826	11.4401	0	0.38477	5.34438	0.454113	0.969731	0.120901	0	0.327924	0.239506	0.525196	1.02589	0	0.392003	0.356499	0.149871	0.581358	0	0.92233	0.171063	0.455194	0.428153	0.109021	0.65342	0.26482	0.328332	0.66884	0.236035	1.51144	0.521639	0.173525	1.20988	0	11.1178	0.049812	0.0288811	0.0603135	0.168141
5612	PRKRIR	protein-kinase, interferon-inducible double stranded RNA dependent inhibitor, repressor of (P58 repressor)	gi|19923268	3.78695	0.393549	2.1508	0.0364872	0.111316	0.0616028	0.509887	0	1.29065	0.527177	0.130099	0	0.061128	0	0.198257	0	0.332837	0.542009	0.238771	0.185302	0.394716	0.0452322	0	0.341805	0	3.12997	0.0225486	0	0.0283059	0	6.84179	2.45969	0.906112	0	1.61793	0.154787	1.34726	1.9556	0.0503352	0.256755	0.272911	0.0946732	0.0817647	0.248159	1.42642	0
170685	NUDT10	nudix (nucleoside diphosphate linked moiety X)-type motif 10	gi|41393549	0.591826	0.37597	0	0.135957	0	4.78366	0.894741	0.229597	2.59591	0	0	0.0599455	0.0494225	0.0589388	1.29929	0.98797	0	1.68727	0.0667707	0	1.21076	2.47291	0.0352501	0.196255	0.575206	0.224834	0.52857	0	0.174922	0.143936	0.545447	0.981774	0	0.0469339	5.45894	0.0854862	0	1.69307	0.14199	0.0750154	0	0	0.470361	0	0	0
55108	BSDC1	BSD domain containing 1	gi|221316578;gi|221316581;gi|221316586;gi|221316584	0.390622	0.081736	0.290601	0	0.760588	1.45651	0	0	13.2824	6.00824	0.246317	0.292291	1.12042	0.347814	1.19958	1.27025	0.342832	0	0.293126	1.06879	2.04085	0	0	0	0.297797	0.0820163	0.673257	0.12516	0	0.263515	0.07782	0	0	0	0.631165	0.176957	0	0	0	0.148495	0.100019	0.242944	0.839479	0.680812	1.30359	0.660647
5611	DNAJC3	DnaJ (Hsp40) homolog, subfamily C, member 3	gi|5453980	3.72187	3.54747	5.59154	2.84566	5.47331	3.579	1.13318	0.187726	5.46596	7.72243	1.96285	1.81107	5.76627	1.03312	1.26331	6.06633	9.34103	3.20164	18.1804	9.60532	0.68609	6.14857	3.12891	14.9394	1.89279	2.75195	8.03241	9.39575	17.4272	3.8407	23.2096	3.08263	2.1754	13.5418	3.57211	4.60045	15.3178	6.62429	6.84719	8.80246	105.536	7.0955	5.92208	1.74325	1.13146	2.66918
51118	UTP11L	UTP11-like, U3 small nucleolar ribonucleoprotein, (yeast)	gi|156415994	8.2943	0.382587	6.48013	0	0.789927	3.09569	2.36995	12.8508	13.0202	1.49525	0.6666	0.398154	6.6223	0	0.844623	0	12.1931	1.12144	0.460315	0	0.816519	0.206565	0	0.784994	1.35222	0	18.1218	0.561555	0	0.187086	0	0.112325	0	3.67721	0	0	0	0	0.0941666	0	0	0.948495	2.55744	14.2156	0.61089	0.477832
284161	GDPD1	glycerophosphodiester phosphodiesterase domain containing 1	gi|260763878;gi|260763876;gi|260763880	1.6031	6.44037	1.08869	0.724696	15.7787	2.14798	1.93785	0.376016	5.9149	34.6212	2.57692	0.80664	13.943	7.52692	2.23245	0.598089	8.14709	0.294106	8.21441	1.28006	0.677666	0.723075	0.722696	2.32518	12.0847	0.70218	0.756478	0.971269	0	0.614814	0	0	0.626848	15.8356	3.07052	1.51648	3.59851	2.84285	14.8684	3.85403	5.45277	1.73591	2.41371	5.35365	2.33288	0
4668	NAGA	N-acetylgalactosaminidase, alpha-	gi|4557781	31.5708	34.5438	21.2935	7.98101	1.12141	8.78217	2.70131	0.299072	5.52467	103.743	3.61377	0.98472	5.26215	3.86647	1.46052	12.3441	3.71536	1.56441	4.70758	3.28414	1.28759	7.67677	4.68718	6.82403	6.62887	3.10843	2.59394	1.55581	3.48379	2.13924	1.34573	1.29749	18.4186	4.08079	4.20679	0.859101	0.900694	4.05964	0.983222	4.44047	2.85178	1.96089	2.70124	1.07202	2.36719	1.21137
23264	ZC3H7B	zinc finger CCCH-type containing 7B	gi|27881484	0.935578	0.275813	0.444339	0	0.483497	0	0.704699	0.17226	0.565949	0.770572	0.523649	0.564016	0.622663	0.322921	0.334953	1.62465	1.18613	2.22414	0.272496	3.56454	0.573848	0.144994	0.158053	0.0910331	1.69678	0.265004	3.47094	0.556907	2.23004	0.160998	1.6205	0.666878	0.292566	0.447291	1.63388	2.7961	1.98202	1.76006	0.255013	1.0324	0.572915	0.173323	0.235875	0.528445	0.751292	0.201493
23265	EXOC7	exocyst complex component 7	gi|62241044;gi|223718046;gi|223718050;gi|62241046;gi|223718053	1.10339	0.925099	1.06078	2.02089	1.08018	1.02989	3.14518	2.63345	1.17882	0.600628	0.938485	1.00649	0.0696075	1.97188	0.905716	0.416107	6.19003	1.09487	1.30507	1.25692	2.57107	0.422095	4.15467	2.10995	0.538574	0.817547	1.19494	1.06658	0.249623	0.285741	1.42843	1.12438	4.33303	1.10457	0.502052	1.41258	0.88922	0.340983	3.05426	0.481178	0.587185	1.56189	0.921198	0.902096	1.24141	1.48757
23262	PPIP5K2	diphosphoinositol pentakisphosphate kinase 2	gi|443287655;gi|41281583	1.70408	0.0656635	1.51253	0.572329	0.284222	0	0.564514	1.32451	5.0517	0.0778276	0.10896	0	0.217948	0.134516	0.454674	0.153107	0.317942	0.680443	0.381537	0.128626	0.0794807	0.441435	0.106247	0.917753	0.196481	1.03203	0.118006	1.57606	0.0653174	0.0775223	0	0.0906365	0.839632	0.126742	0.041072	0	0.0521281	0	0	0	0.0779737	0.224526	0.313172	0.818073	0	0
23263	MCF2L	MCF.2 cell line derived transforming sequence-like	gi|339276002;gi|339276000	0.0617254	0.0614255	0	0.317633	0.228726	1.09989	0.50972	0.615541	0.223314	0.0866355	0	0.106317	0.0693625	0.0684885	0	0	0	0	0.189958	0.449362	0.0730659	0.133053	0.0590314	0	0	0.0831783	0.0539232	0	0	0.035815	0	0	0	0	0	0	0	0	0.0452602	0	0	0.255789	0	0	0.182037	0.310657
23269	MGA	MGA, MAX dimerization protein	gi|256017163;gi|256017159	0.0141518	0	0	0	0	0	0	0	0	0	0	0	0	0	0	0	0	0	0	0	0	0	0	0	0	0	0	0	0	0	0	0	0	0	0	0	0	0	0	0	0	0	0	0	0	0
23753	SDF2L1	stromal cell-derived factor 2-like 1	gi|56243533	18.6593	1.23857	0	0	0.513105	0	0	1.66411	0	2.60354	0	0	0	0.126152	0	0	1.3338	0	0.1268	0.157142	0.6562	0	0.382577	0.647588	0	0	0	16.0516	0	0	0.534024	0.604614	0	2.5277	1.35819	2.28049	2.77867	3.84934	0.58063	1.3566	0.126929	3.55689	0.813992	2.5202	2.48367	1.14063
643246	MAP1LC3B2	microtubule-associated protein 1 light chain 3 beta 2	gi|148277548	0.579716	2.00519	0	0.211864	0	0.614685	0.112541	0.450698	1.37222	0.464411	0	0	0	0	0.357782	1.19725	0	1.07376	0.160144	0.165009	3.11344	1.19573	0	0.563851	0	0	0.32252	0.743779	0.907577	0	0.265649	0.38166	0	1.25656	0.567504	0	2.0759	1.04998	1.37831	0.924375	0.591611	0	1.25035	1.27699	1.38251	2.24813
9254	CACNA2D2	calcium channel, voltage-dependent, alpha 2/delta subunit 2	gi|54112394;gi|54112392;gi|291290994	0.941342	0.243779	0.032508	0	0	0.449179	0.171057	0	0.719158	0	0.0568279	0.291803	0	1.01657	0.708447	0.526559	0	0.930487	0.0232017	0.020451	0.852529	0.0711086	0.0368802	5.64137	1.3106	0.0039219	0.154573	0.052127	0	0	0	0.168765	0.0547056	0	0.289775	0	0	0.560371	0	1.82024	0.734827	0.0318156	0.0200359	0	0.314244	0.312509
9527	GOSR1	golgi SNAP receptor complex member 1	gi|55770858;gi|55770856;gi|4758456	8.20473	15.907	4.29387	14.7175	17.4091	2.89495	3.8576	6.36289	5.10967	5.87022	7.79057	17.6976	7.06921	6.40038	4.45481	1.22356	9.94519	1.30742	36.8256	11.8684	0.569599	6.79472	6.30331	6.58072	1.32326	10.1987	3.39947	3.72845	8.72495	5.20306	6.68575	6.28503	10.8014	12.0345	7.72139	3.87891	13.3461	12.2853	14.5053	7.13158	6.26937	10.2415	7.53597	9.5545	6.47741	7.96089
9520	NPEPPS	aminopeptidase puromycin sensitive	gi|158937236	12.4435	13.2884	12.0871	12.5723	13.2427	7.75916	9.67299	6.1868	8.01057	15.0994	12.9053	8.672	19.1611	12.7429	10.5671	6.64027	9.49575	16.9593	7.22898	5.78944	7.37927	6.35032	13.7445	9.94822	10.0441	16.202	9.30201	8.27438	8.24072	9.03424	5.05774	8.07561	18.6787	12.0738	7.34739	10.5367	9.33443	8.41725	12.5583	11.8883	7.61018	13.8228	11.0124	17.4645	12.7636	13.9445
9253	NUMBL	numb homolog (Drosophila)-like	gi|10863899	0.283531	0.100616	0.330408	0.378025	0	0	3.01774	0	0.258696	0.0909914	0.253862	1.4755	0.100717	0.0835596	0	0	0.355513	0.41262	0	0.832311	0	4.51044	0.347354	0	0	0.142741	18.3261	78.2427	0.487971	0	0	0	0.165105	0.093791	0.164918	0.176494	0	0.099352	0.123668	0.750744	1.53885	0.564311	0.481455	0.11799	0.222764	0.185046
57472	CNOT6	CCR4-NOT transcription complex, subunit 6	gi|28872863	0.0801563	0.422257	1.37286	0	0	0.0501385	0.13227	0	0.0462826	0.891537	0.075165	0.584371	0.149162	0.0709134	0.0249948	0.241477	0.174657	0	0	0	0.199183	0.0831954	3.95383	0.118691	2.72296	0.591322	0.0314882	0	0	0.178688	0	0.202426	0	1.44892	0.0960498	0.956145	0.2475	0.134732	1.05014	0.0170149	0.487086	0.15338	0.109027	1.21969	0.341004	0.20721
6778	STAT6	signal transducer and activator of transcription 6, interleukin-4 induced	gi|296010866	2.8393	21.3789	5.23067	2.74472	17.5492	1.52526	11.4538	5.66474	2.67975	1.11788	42.5293	7.04474	1.25179	4.9707	8.40769	16.6439	30.5637	8.08796	3.36094	12.7877	3.43683	8.35483	1.60931	0.602154	4.00039	0.58166	0.837522	28.0796	0.879425	1.38216	3.01935	0.706342	3.96126	18.8301	0.192521	5.72906	2.5697	1.70663	1.95174	4.50378	15.7165	1.9889	11.1733	23.645	1.88211	11.6258
6774	STAT3	signal transducer and activator of transcription 3 (acute-phase response factor)	gi|47458820;gi|21618338;gi|21618340	20.4388	6.73335	11.6168	7.81305	12.3494	3.77455	5.47739	7.74433	6.3771	11.7713	15.2589	10.5906	5.08719	7.16334	7.61891	6.95861	12.695	6.85974	3.85607	6.30189	5.52729	3.33448	7.17595	2.62451	22.429	5.81024	6.60082	2.10066	9.35133	5.53634	4.54166	9.7425	18.8075	6.41169	6.3943	10.0537	8.31798	7.25124	7.59038	4.7666	5.81682	13.2573	13.5663	7.60459	8.21025	19.2423
6776	STAT5A	signal transducer and activator of transcription 5A	gi|21618342	2.60395	1.29356	4.64188	0.423353	1.80875	3.77566	6.60383	7.78941	7.46022	3.25865	2.20398	6.57063	11.2953	14.3726	3.82558	2.80246	3.34805	15.9047	1.82814	1.32192	14.8779	1.26551	1.73228	0.497333	1.26098	0.319204	3.16429	1.91817	2.34443	0.744651	2.89607	3.42079	2.76174	3.07824	2.33612	2.62482	2.0109	1.98386	13.5814	0.215836	0.289197	8.94487	0.263133	1.22083	0.983177	1.78886
6777	STAT5B	signal transducer and activator of transcription 5B	gi|21618344	5.24739	1.62513	1.25821	0.227137	0.218044	0.435266	6.03207	0.465187	2.24826	1.41698	5.00223	1.35727	1.5032	0.197098	0.815469	0.896824	1.15399	0.42801	1.9814	0.22084	13.6002	0.836962	1.0317	0.824992	2.26987	0.393896	3.3839	2.19931	2.39896	0.430934	0.270506	0.109578	1.02736	0.769336	0.984971	1.44708	1.75113	1.44496	0.868185	0.269087	0.297946	8.43004	0.912118	1.47984	0.883555	1.32852
6772	STAT1	signal transducer and activator of transcription 1, 91kDa	gi|21536301;gi|6274552	43.4305	29.0571	31.3083	19.4721	39.3962	43.237	20.3322	69.2097	14.9638	8.15764	32.9094	16.5323	18.5594	23.4589	34.4431	9.19342	28.7317	20.9404	16.5235	37.2264	13.3618	17.8932	56.0129	32.6327	22.3729	15.3442	24.1094	57.3759	10.4769	53.8306	9.19016	13.6164	26.733	29.1865	32.3472	20.5998	18.0259	23.8583	31.5441	7.86012	3.91453	43.8373	30.4152	22.1702	21.4461	29.5127
6773	STAT2	signal transducer and activator of transcription 2, 113kDa	gi|4885615;gi|291219924	2.5803	3.23953	1.93045	16.4773	5.14382	1.82813	2.40081	2.52934	3.59906	2.35624	2.36212	1.53369	2.87722	1.06278	1.50915	3.11597	3.72488	2.60086	14.9412	2.72718	3.61745	3.69626	4.31771	3.17163	1.54299	2.45389	3.05051	1.73707	1.39958	5.89117	1.37953	2.67913	4.54533	2.51734	1.6191	1.2804	1.46974	1.5188	7.5843	2.08687	2.73713	8.84377	5.06403	9.62326	6.16949	3.96645
92745	SLC38A5	solute carrier family 38, member 5	gi|193788624	1.04487	0.0147889	0.297839	4.39856	0.494489	0.239966	0	0	0	1.66172	2.42518	0	0.612175	0	1.10008	0.826756	1.85977	1.91557	1.9358	0.141416	1.33241	0.133688	0	3.97438	0	0.215373	0	0	0.122678	0	0	0	1.5213	0.602472	0	0	0	0	0.784575	0.0440108	0.143869	1.34729	6.44332	2.35977	2.64256	0
92747	BPIFB1	BPI fold containing family B, member 1	gi|40807482	119.689	7.43329	4.47952	22.5391	37.3569	23.1369	8.03581	56.4165	7.18669	14.1464	15.4645	32.2431	8.42113	175.952	39.5218	62.0301	60.1812	54.8257	14.1582	7.46465	34.5648	4.45346	3.43782	32.9431	4.70527	13.2787	2.65014	2.89912	8.97277	8.49866	9.33492	27.3216	10.3224	124.336	28.4736	71.0409	10.7976	69.889	11.3277	32.6885	80.1911	22.8457	18.1084	23.2527	18.4567	10.273
9967	THRAP3	thyroid hormone receptor associated protein 3	gi|167234419	1.93547	6.13495	1.31457	6.14245	4.08736	5.33587	4.73204	3.07675	5.73121	0.805634	0.76902	3.75139	14.2869	4.43663	5.65978	4.73865	1.93215	3.59514	7.47483	3.48362	8.6158	3.06171	3.41474	2.76275	4.92803	2.53078	7.57569	0.956061	5.683	3.23638	8.27348	10.9169	3.38098	2.78308	7.98136	2.7208	15.5917	11.7691	3.39441	9.74348	3.99545	3.30285	0.503275	1.58616	2.46877	2.70946
9960	USP3	ubiquitin specific peptidase 3	gi|375493565;gi|55770886	0.633974	52.4352	1.17111	5.27535	9.52139	0	0	0.293708	0.378707	0	1.2033	1.12166	1.72025	0.121393	0.255327	0	1.08183	0	19.5649	0.672335	0	0.247739	12.0748	0	0.565432	6.48737	0.222315	1.82394	0.979477	0.397888	0.441756	0.113342	0	0.655745	3.26228	13.7882	0.575833	0.309569	1.66043	0.199274	0.261853	1.67643	2.60352	0.278328	0	0.173622
9961	MVP	major vault protein	gi|19913412	73.9534	52.3366	54.1047	55.4563	51.4321	80.163	138.86	91.994	82.7475	77.5174	114.829	66.9066	81.4425	38.8155	58.6636	63.5222	84.1444	128.268	48.9808	79.4461	85.7149	27.5205	24.1444	40.3676	46.8634	40.5381	48.1472	33.7765	37.5644	28.6654	48.7531	44.5221	86.4916	64.1365	51.4968	33.7138	33.4047	53.8485	34.4768	50.8219	34.1412	61.997	50.1992	92.14	59.148	73.0583
9968	MED12	mediator complex subunit 12	gi|110347429	0.925721	0.155167	0.524307	0.504006	0.379393	0.826591	0.421387	0.783761	0.259256	0.345314	0.641644	0.338161	4.92966	0.832221	0.42124	1.01386	5.82651	0.0808982	0.0480546	0.036123	1.10245	0.05319	0.152784	0.382365	0.158897	0.871039	0.199758	0.117405	0.0866001	0.0491238	0.905745	0.11254	1.51489	4.69525	0.0706639	0.0178539	1.15114	0.465579	0.153046	0.103547	0.0687401	0.567104	2.343	7.94941	0.113338	7.00404
386617	KCTD8	potassium channel tetramerization domain containing 8	gi|38198663	1.4764	0.783851	0	12.0766	6.66333	0.261902	0	0.417578	0	0.0544702	0	0	0	12.6831	0	0	0.0989293	0.19791	0	0	0.133868	1.28712	0.30721	0.882763	0	0.188189	0	0.185351	2.14856	1.05676	0.41658	0.531606	0	0	0.189322	0.468895	0.581042	0.435596	0	2.03725	1.61562	0	0	0	0.0903553	0.132226
5981	RFC1	replication factor C (activator 1) 1, 145kDa	gi|32528306;gi|325296984	1.04125	1.5074	2.59867	1.41988	1.83972	0.6454	0.165221	1.78848	0.526687	9.17459	0.888565	1.57671	0.476519	0.986661	0.869524	0.183643	0.251014	0.863569	0.217266	0.333656	0.0840179	0.0526549	0.32411	1.23098	0.361942	1.1976	2.15325	0.59852	1.70314	1.14071	0.261544	0.319006	3.05979	0.637696	0.414954	0.33256	0.151812	0.746067	0.996995	0.320502	0.459861	1.74719	1.17687	2.60932	1.16506	1.06973
259	AMBP	alpha-1-microglobulin/bikunin precursor	gi|4502067	26.035	7.52894	39.8407	6.32839	13.9149	13.2859	14.1102	6.4037	22.966	7.60321	7.8185	13.4981	5.71305	24.6484	5.63208	8.11188	4.45167	13.8424	1.52322	16.8966	16.9026	9.36795	18.325	17.9919	7.05366	40.083	5.4157	15.1838	2.28796	15.4536	3.35288	5.10732	12.8308	12.5385	25.8805	18.8169	8.95195	18.0247	7.41535	11.8141	2.72537	5.14797	5.86079	2.31049	3.30159	31.9653
55818	KDM3A	lysine (K)-specific demethylase 3A	gi|226442779	0.113372	0.0312734	0	0	0.0158134	0	0	0	0	0	0	0	0.0350228	0	0	0	0	0	0.131527	0	0	0	0	0.0519263	0	0.00977904	0.121648	0	0	0	0	0	0.0452057	0	0	0	0	0	0	0	0	0	0	0	0	0
10049	DNAJB6	DnaJ (Hsp40) homolog, subfamily B, member 6	gi|17388799	6.62773	1.09439	3.00862	4.06413	5.08645	0.157106	1.43247	6.68304	0.843409	9.49958	2.69059	2.63643	5.43602	7.90404	1.32086	0	2.65213	0	4.24976	4.99517	1.05137	2.72054	3.39909	0.811203	3.94883	3.28276	3.29608	0.955746	2.49807	2.08769	1.09608	0.76028	0.97109	9.27453	4.15938	0.203731	13.3962	4.65546	14.4187	1.75967	1.43474	9.53612	0.615137	4.70799	1.41221	8.07781
250	ALPP	alkaline phosphatase, placental	gi|94721246	24.884	5.71349	74.0341	4.8446	1.34992	2.38037	10.3728	5.94771	4.49121	3.19497	1.25236	17.6343	3.80677	34.9408	1.21442	0.098756	0.569378	2.23646	2.75353	2.08447	2.70349	6.34364	3.37266	2.95983	1.72423	17.1515	1.21642	0.626856	0.603332	2.03052	2.85498	1.69549	5.90694	9.38547	0.0521033	0.385826	0.984838	0.711781	0.25401	0.816613	5.40556	0.209335	1.31905	0.291851	0.496066	0.279459
251	ALPPL2	alkaline phosphatase, placental-like 2	gi|157266296	25.4251	6.30545	78.8487	5.54889	1.59264	8.18309	5.0533	3.43661	23.8618	6.15274	7.17302	2.33769	14.0333	36.2167	4.1008	2.52549	1.73303	3.83402	2.23208	2.12468	6.15316	8.05953	5.59843	7.20319	3.54598	0.981807	1.64657	1.1601	14.7454	2.66205	3.58988	2.66115	6.57925	10.3538	0.476032	1.47251	0.8302	5.77766	1.1084	0.821231	5.27161	1.00122	1.80382	0.9123	1.15656	1.00399
55813	UTP6	UTP6, small subunit (SSU) processome component, homolog (yeast)	gi|49574529	0.524365	0.690795	0.913955	1.64236	2.65717	1.19476	1.07904	2.36228	0.641606	0.338951	0.0840602	7.59017	0.301779	0.785123	1.74095	0.33617	1.3392	0.462434	5.54949	4.0562	3.88204	0.361824	0.353175	0.901674	0.368764	1.98771	0.561998	14.5644	0.469491	1.21178	0.479224	0.785644	4.2633	1.01787	0.12095	0.511233	0.31649	0.568568	1.35417	0.227555	0.0712702	3.71131	0.146549	0.250946	0	0.183847
100529097	RPL36A-HNRNPH2	RPL36A-HNRNPH2 readthrough	gi|316983130;gi|316983132	0.0551451	0.00903683	0.0819661	0	0	0.376227	0	0	0	0.0666267	0	0.0171913	0	0.00969861	0.353707	0	0	0.337993	0.129537	0	0	0	0.0115153	0	1.84305	0	0	0	0	1.21764	1.74069	1.78903	0.330096	0	0	1.17846	5.01952	0	0.892386	0.181178	0	0.146934	0	0.211476	0.0704238	0.298799
84552	PARD6G	par-6 partitioning defective 6 homolog gamma (C. elegans)	gi|14210518	0.031323	0.0759184	0	0	0.0271015	0	0	0	0.0467966	0	0	0	0.0498824	0.0852056	0	0	0	0	0.0583001	0	0	0.0755807	0	0.0404003	0	0.307198	0.0709093	0.0129422	0	0	0.0322089	0.0363257	0	0	0	0	0.0286688	0	0	0.49533	0.485369	0	1.01209	0	0	0.486636
57418	WDR18	WD repeat domain 18	gi|56243583	0.196183	2.84964	0.374245	2.30377	0.522496	0.0602586	0	0	0.0958233	3.51492	0.500608	0.263104	0.982275	1.88804	0.0367458	0	0.992552	0	0.323688	0.639809	0.0383504	1.01293	0.0663861	0.122276	0.714551	0	2.17007	0	5.47161	13.446	0.575018	1.91738	0.343602	1.08227	0.893062	2.83814	3.84495	2.18658	2.01013	0.967752	3.26104	1.69338	0.956425	1.10783	1.08255	1.12145
9500	MAGED1	melanoma antigen family D, 1	gi|52632379;gi|52632381	0.69561	0.393732	9.37871	0.455622	1.66261	0	0.470278	1.08863	0.841091	0.472472	0.56399	0.636146	6.94947	1.07091	1.44729	2.48979	1.85303	5.07491	1.22482	0.792307	1.04339	0.368923	0.364935	0.117816	0.120339	2.01038	3.15059	0.358852	0.687241	0.508006	0.259541	0.0579191	0.164545	1.29045	0.531325	0.842514	0.920746	1.27382	0.277307	0.939319	0	0.373023	0.64409	0.947801	0.151089	0.370607
9507	ADAMTS4	ADAM metallopeptidase with thrombospondin type 1 motif, 4	gi|157427675	0.978217	0.73871	0.182611	0.108699	0.078898	0	0	0	0	0.426585	0	0.541112	0.276031	0	0.0964374	0.0754987	0.150474	0.0620716	0	0.374552	0.159834	0.0970572	0.0880524	1.45968	0.250997	0.112272	0.251491	0	0	1.78058	0	0.154343	0.329221	0	0.298966	0	0.741899	0.723485	1.10567	0.621173	0.222103	0.622245	1.73079	0.680438	0.334158	0.189532
84108	PCGF6	polycomb group ring finger 6	gi|37655165;gi|58761530	1.99515	1.86996	13.1996	51.5583	58.3198	9.32129	2.49335	0	53.3471	1.07823	0.24275	23.3695	1.41841	7.70173	0.739962	0.860401	1.06193	0.209366	49.8857	64.2072	0.716547	2.05853	0.265118	5.56753	0.496642	0.757818	0	0.256665	3.29669	8.05282	0	0	0	0	1.49095	1.1224	0.989723	1.29135	3.75866	0.588222	0.773917	6.20684	1.36829	5.05244	1.18927	1.28199
3689	ITGB2	integrin, beta 2 (complement component 3 receptor 3 and 4 subunit)	gi|188595677	3.31487	2.8798	3.2349	12.6631	10.2569	1.1883	13.2396	11.9738	4.51109	3.85237	5.78113	12.683	6.1989	8.39001	6.43776	1.27	14.3658	1.87071	5.32872	17.9943	4.20189	8.0932	5.24076	1.29454	1.93132	1.19293	2.66758	10.3638	3.51591	8.87522	9.06551	8.18973	0.930542	10.8188	4.73275	3.78783	5.00965	4.21532	13.5327	11.0388	8.83329	4.6713	11.7277	20.7458	45.9677	36.3311
3688	ITGB1	integrin, beta 1 (fibronectin receptor, beta polypeptide, antigen CD29 includes MDF2, MSK12)	gi|19743819;gi|19743823	47.6516	6.17143	12.1162	12.8925	9.1555	32.7089	41.5671	19.9979	50.8905	10.6725	6.89188	6.76394	12.4472	6.91099	18.5952	8.64437	10.1322	29.1506	47.418	12.2983	22.1069	12.8543	7.42653	13.5807	24.0844	20.1579	21.4488	26.1095	17.2762	9.08127	6.24165	9.9782	12.2887	13.6341	15.2694	14.4857	10.0669	14.1134	7.51172	12.9068	4.60131	12.9365	10.983	8.94345	11.6447	11.5385
3683	ITGAL	integrin, alpha L (antigen CD11A (p180), lymphocyte function-associated antigen 1; alpha polypeptide)	gi|167466217;gi|167466215	0.940762	0.635932	0.154071	0.902808	0.926137	0.300263	0.6619	0.2286	0.262469	0.171502	0.0585178	0.262215	0.314268	0.10895	0.531114	0.353998	0.04168	0.951706	0	0.566692	0.409486	0.0715213	0.520919	0.284049	0	0	0	0.192238	0	0.0817892	0	0.147058	0.516621	0.420731	0.202458	0.121979	0.400972	0.347157	1.24266	0.0527382	0.40715	2.16443	2.70397	17.2135	1.80049	7.95308
3682	ITGAE	integrin, alpha E (antigen CD103, human mucosal lymphocyte antigen 1; alpha polypeptide)	gi|148728188	0.0977358	0.520891	0	0.0788832	0.0828112	5.9038	3.74038	1.88361	7.26375	0.402124	0.397253	0.0656123	0.1741	0.174646	1.96423	5.25569	0	5.10343	0.802903	0.33437	2.4346	0.405129	0	0.0396671	0.251036	0	0	0.176013	2.94851	2.39013	0.0814195	0	0.0565903	0.13051	0.1111	0.0996425	0.264863	0.126731	0	1.19923	0.166207	0.483662	0.360301	0.0731403	0.131499	0.172942
84102	SLC41A2	solute carrier family 41 (magnesium transporter), member 2	gi|207444687	0.099494	0	0	0	0	0	0	0	0	0	0	0	0	0	0	0	0	0	0	0	0	0	0	0	0	0	0	0	0	0	0	0	0	0	0	0	0	0	0	0	0	0	0	0	0	0
3680	ITGA9	integrin, alpha 9	gi|52485941	1.87882	2.86469	0.295118	0.649971	0.457435	0.406297	0.132895	0	0.722847	0	0	0.213968	0.576861	0.380943	0.237023	0.365129	0.0798764	0.481108	1.50892	0.862771	0.239736	0.87722	0	0.0721431	2.58805	0.154141	2.93422	11.9983	1.59328	1.37134	0.352871	0.0885989	1.97356	0	0.0278421	0.50451	0.757079	0.214388	0.856898	0.954974	0.306022	1.12318	1.25646	0.339774	0.120845	0.724235
3687	ITGAX	integrin, alpha X (complement component 3 receptor 4 subunit)	gi|34452173	1.62241	4.51967	1.343	2.21709	8.07747	56.1741	6.55155	2.03692	2.44438	2.94061	10.0926	2.15749	1.60113	1.94441	5.5892	122.525	2.32151	9.80462	0.287335	1.50037	49.9063	1.16427	3.8311	1.60671	0.411007	17.6618	0.241131	1.25121	1.15646	1.52882	1.14603	0.543537	1.10014	1.88011	1.96734	1.63128	1.49668	1.23873	1.70713	1.11223	2.89826	3.06086	2.90513	2.18823	2.51882	2.67212
84105	PCBD2	pterin-4 alpha-carbinolamine dehydratase/dimerization cofactor of hepatocyte nuclear factor 1 alpha (TCF1) 2	gi|134133240	0.419467	1.15472	0	0.362636	0.336874	0.564475	0	0	2.39021	4.56486	0.434627	0	0	0.382221	0	0	0.474461	0.200766	1.50197	0.198378	0	25.233	0	3.03839	1.5251	0.0220155	6.6029	0	1.94158	6.38008	0.22346	0.411394	0	0.537637	2.56643	4.3053	2.74775	5.46153	0	0.149453	4.82079	0.143915	0	0	0	0
3685	ITGAV	integrin, alpha V	gi|223468597;gi|4504763;gi|223468595	6.76628	7.52176	3.43106	2.7229	2.60282	8.42824	10.237	6.01794	5.30181	5.48522	4.02046	32.6778	3.01286	13.6291	6.09848	15.8996	4.77993	10.6414	8.21152	2.11947	12.9075	2.32661	3.07467	2.34356	3.56621	5.32615	2.58534	55.1205	2.39637	9.59721	9.33795	10.792	6.30069	3.41605	7.02842	4.5594	11.545	10.0676	27.2044	2.03309	2.63288	3.36246	5.52587	3.05985	3.18183	9.275
3684	ITGAM	integrin, alpha M (complement component 3 receptor 3 subunit)	gi|88501734;gi|224831239	15.9552	14.9175	7.93547	17.0293	6.86291	13.087	7.47463	10.3476	9.5277	3.39418	11.8978	5.39101	9.4014	6.9057	4.64496	13.5474	10.1631	3.01099	6.05864	11.1753	18.3623	22.5756	2.72824	5.63365	4.33266	5.27632	4.07493	11.1979	22.1631	4.08728	10.2649	7.88371	17.5259	4.66231	9.07738	12.6126	8.9545	14.3032	12.9101	4.73513	9.26555	8.61296	14.7827	7.9333	7.75466	10.0967
90480	GADD45GIP1	growth arrest and DNA-damage-inducible, gamma interacting protein 1	gi|31543415	18.4408	2.25799	13.5041	43.0992	5.09284	12.2995	14.495	31.071	10.3114	29.7295	29.3736	23.1384	6.25576	21.2229	44.7885	6.85954	16.0874	19.7442	4.3732	5.17456	14.9068	2.78469	8.72651	3.14311	1.42753	51.6113	4.85575	3.6278	2.14256	3.89744	0.803031	0.927026	8.90081	10.2249	18.2915	9.04613	33.4637	16.6198	10.634	2.70115	3.17651	20.8684	10.3269	15.1181	10.103	11.6512
64928	MRPL14	mitochondrial ribosomal protein L14	gi|55769543	9.05777	24.2705	2.6265	3.98085	0	6.62012	8.54306	5.90472	2.20141	1.65657	6.67622	5.56827	1.37465	3.57422	7.70688	1.03581	5.58385	6.34822	4.21801	1.16866	0.757658	2.65586	3.39282	6.12959	100.314	3.96089	36.4766	1.62831	0.804952	5.57861	41.7281	59.7042	7.69497	4.93729	8.5009	2.85697	33.9285	10.3633	20.53	3.47365	6.72209	3.06484	3.40424	11.9042	5.94875	5.13501
2519	FUCA2	fucosidase, alpha-L- 2, plasma	gi|40068512	2.07442	1.19821	8.53812	2.75859	14.0556	3.11742	3.34068	4.19284	5.35696	1.82735	4.72439	4.21287	1.54305	6.54079	0.346937	3.91891	11.6637	5.42234	0.275054	12.9557	1.77634	0.030084	3.91088	5.32957	2.69542	2.07656	1.35694	2.86782	1.08475	1.13326	0.525616	0.222852	1.97869	2.63394	0.351505	0.457331	0.610966	2.16663	0.678527	2.66327	1.35587	2.77831	4.49557	3.18913	6.35678	2.58422
113178	SCAMP4	secretory carrier membrane protein 4	gi|17738287	0.505381	0.893165	0.911947	1.51643	3.88639	1.54466	0	0.921192	2.82152	0	0	1.34086	0	2.27937	1.13195	1.49191	0	0	2.17798	3.51914	2.78693	10.0071	0	0.891617	0	0	11.1514	2.18607	0	3.13023	0	0	0	0.749744	0	0	0.669193	0.464048	0	0.301265	3.34281	0	0.611081	0	0	0
90488	C12orf23	chromosome 12 open reading frame 23	gi|22748615	4.39768	5.1491	8.04475	19.1469	9.45719	12.0909	0.329912	20.172	4.82297	1.48875	2.77816	0.527981	9.31324	6.18337	2.00306	0.383517	25.7016	0	4.66203	10.089	21.81	7.68661	15.4718	5.39682	15.595	7.75954	2.49468	5.18583	1.57655	6.25572	2.03228	3.18403	1.33497	23.549	7.14037	6.85341	3.02773	10.59	5.09663	41.7709	4.86442	7.3881	27.945	10.1789	2.4772	0.812917
26043	UBXN7	UBX domain protein 7	gi|149944496	2.7746	2.81911	1.16089	0.604148	1.41901	2.65916	2.89908	1.35641	0.17819	3.18292	1.69756	3.74586	2.06891	1.11647	0.908636	3.00011	2.15722	3.78353	1.09934	0.761911	3.25958	0.886613	0.296332	0.333027	4.33565	8.87806	1.32002	0.169961	42.0947	8.61671	1.56612	0.262396	2.4695	0.399813	3.04822	3.13675	6.01439	4.23686	5.87417	0.381025	0.846781	3.26675	8.75261	4.37569	1.60973	4.49189
64927	TTC23	tetratricopeptide repeat domain 23	gi|98961156	0.0506493	0	0	1.83702	0.468389	0	0.329878	0	0.294594	0	0.179839	0.0591247	1.00298	0	0.397331	0	0.0807073	0	0.161924	0.299868	0.176514	3.85777	0.760358	0	12.03	0	0	0	1.27999	0	1.21054	0	0	0.482243	0	0	0	0.11402	0.106288	0	0	0	0.0491971	0.396447	0	0
64922	LRRC19	leucine rich repeat containing 19	gi|12597641	1.57391	1.348	0	0.499473	0.394034	0	0	0.972779	0	0.242919	0.496024	0.323784	0	0.118741	0.580279	0	0	0	0	0.271227	0	0.833755	0	0.479409	0	0	0.231516	0.114195	4.90628	7.83869	0.331458	0	0.215357	0.272613	0	0.781457	0	0	0	0.0925314	0	0	0	0.521138	1.91155	3.21296
26046	LTN1	listerin E3 ubiquitin protein ligase 1	gi|231573214	0.221817	2.45128	0.208289	7.09554	1.56676	1.35335	0.729921	0.0606288	0.223335	2.47883	9.73005	0.0888175	15.1151	1.22213	1.02053	0.811205	12.7921	2.17815	1.82236	0.156152	5.18468	1.00741	0.28051	0.473227	1.08009	0.899554	0.0280334	0.0773191	2.9464	1.33276	0.851564	1.03853	33.8172	10.0957	2.39748	1.29061	1.10626	1.97441	1.1559	0.141128	4.42154	0.58466	0.170421	1.09576	0.582599	1.46956
345778	MTX3	metaxin 3	gi|267844826	5.79725	1.72399	0.178076	0.679248	0.393598	0	0	4.47331	0.815984	0	11.8709	3.42925	6.28822	0	2.78546	3.37918	4.68699	11.1663	0.465074	3.36835	0.269643	0.67603	0.416373	1.45082	0.423661	0.295666	21.4021	11.3816	1.47538	8.04666	1.70972	0	2.1249	4.98	0.398379	0.751551	0.817163	0.25563	0	0.113717	5.51147	0.167867	7.48941	18.0341	40.7239	1.90273
5058	PAK1	p21 protein (Cdc42/Rac)-activated kinase 1	gi|190886457;gi|42794769	7.22126	4.29085	23.4218	6.82947	39.3496	8.27712	20.999	117.186	41.0476	4.23778	3.49212	32.8009	6.55124	13.6515	3.79089	8.12103	4.30351	2.30365	3.74866	34.5975	8.63503	2.13606	2.01062	3.14828	11.2207	1.35971	2.95094	1.9881	12.7526	9.33435	3.73089	2.39043	5.22296	6.5728	0.707102	2.75688	0.936475	2.30765	11.6286	44.8509	43.6558	0.90663	1.19754	1.93255	0.910464	2.54595
645027	EVPLL	envoplakin-like	gi|223468634	0.840874	0.134522	0	0	0.221707	1.37982	0.314029	1.33447	0.308777	1.82121	0.191738	2.00502	0	0.14118	0.24714	2.13451	0.672006	7.47382	0.0298403	2.21437	0.35759	0	0.0402386	0.0686007	0.100944	0	0.478975	0.139733	0	0	0	0.0653826	1.49722	1.22558	0.137212	0.354798	0.51036	0.144218	0.491324	0.132412	0	0.720392	0.330811	0.239869	0.614193	0
5054	SERPINE1	serpin peptidase inhibitor, clade E (nexin, plasminogen activator inhibitor type 1), member 1	gi|10835159	1.21984	1.57436	0.595333	1.25695	0.148887	0.283115	0.690969	0.420736	0.0986718	1.55911	1.25981	1.90345	2.43614	0	0.513658	0.617421	2.37687	5.52636	0.412346	0	0.351641	20.5493	1.15795	0.568011	1.11905	60.0349	1.79411	15.0838	0.285272	0.236664	2.30868	0.638278	1.64972	4.18662	0.845717	0.543231	0.158673	0.359796	0.677053	0.337958	0.15607	1.04192	1.21652	0.110656	0.479672	1.02023
5055	SERPINB2	serpin peptidase inhibitor, clade B (ovalbumin), member 2	gi|219689110	2.3821	9.65434	14.3479	0.364251	1.22188	0.274874	24.4741	3.25729	0.501186	0.175663	2.18564	1.30848	19.218	0.0798357	1.39858	0.207693	12.5755	2.76033	0.131609	0.772939	1.74534	0.835791	3.31874	2.04224	0.124846	0.127062	14.6241	47.6163	27.5771	4.92317	0.185968	0.282625	1.6355	1.80778	27.8284	0	9.37592	19.4959	55.0616	0	0	0.688268	3.37325	2.39249	0.956405	1.80973
22818	COPZ1	coatomer protein complex, subunit zeta 1	gi|7706337;gi|414144870;gi|414144872;gi|414144867	59.064	19.2118	43.4907	26.2896	44.6765	128.363	83.3149	69.1438	55.1342	75.2513	69.4414	22.1269	44.9834	28.5859	62.6478	55.8651	65.7941	74.1369	30.9745	54.1699	92.4631	11.3296	20.7737	39.4281	26.7587	56.4127	26.7492	20.1829	8.29503	11.5203	9.45589	15.7364	43.0902	40.6645	20.897	24.4474	21.8991	24.0071	18.1087	22.2656	22.2775	49.167	28.2029	41.4491	31.1202	60.2256
5050	PAFAH1B3	platelet-activating factor acetylhydrolase 1b, catalytic subunit 3 (29kDa)	gi|225543099	92.9869	199.279	11.0729	6.30894	16.3981	37.4294	36.0067	38.4012	82.0331	58.3061	36.7831	14.2414	3.29317	4.51221	23.9123	33.5718	7.58824	100.24	7.81631	2.65265	26.9502	1.26528	4.20814	109.821	52.4562	1.56693	1.71413	0.40218	40.2797	33.8745	8.05251	78.477	0.588565	6.38476	2.70631	11.2049	32.2712	4.88252	26.9798	6.69129	171.47	22.9347	7.2736	18.19	19.4042	0
5051	PAFAH2	platelet-activating factor acetylhydrolase 2, 40kDa	gi|4758878	1.70209	2.11174	2.70571	2.8395	0.545066	1.69624	0.106075	8.39617	0.330422	1.40809	0	0.865184	0	0.868109	0.220684	0.370881	0.176121	0	1.35306	1.03541	0.426816	0.246942	1.15426	1.68089	0	1.19501	0.574285	0.786494	0	12.6206	1.16022	5.18167	0.688588	0.209578	0	0.297028	0.582874	0	0.599774	1.90436	0.175159	0.627108	0.368482	0.51924	0.130789	1.80683
5052	PRDX1	peroxiredoxin 1	gi|320461711	62.4412	137.052	29.4768	63.661	66.1243	38.6371	44.0421	32.6412	79.0054	29.8877	63.5896	46.0711	87.5381	36.1037	36.2993	21.3775	68.0067	29.0131	79.0782	55.9145	22.12	116.293	67.6622	123.887	154.594	13.4018	194.274	69.8103	231.676	215.83	118.257	118.152	43.359	44.0427	113.617	132.524	129.921	108.851	81.3688	180.201	144.772	74.1164	160.033	75.0793	81.9779	71.6717
10763	NES	nestin	gi|38176300	5.01681	6.33701	9.49113	5.14665	7.64829	4.21742	7.41546	6.89839	4.72795	2.38085	7.10989	3.63175	5.04025	3.76344	3.72532	5.52338	4.36456	5.20898	3.87829	10.7872	3.79292	2.54064	3.09357	5.94588	3.57143	5.89607	3.75687	2.48332	2.33548	4.52633	8.1155	8.54079	2.3039	3.7829	4.70811	4.15689	5.40481	5.03156	4.32193	2.71961	1.91699	5.98171	2.57854	8.85846	4.66266	7.08082
10762	NUP50	nucleoporin 50kDa	gi|24497451;gi|24497447	1.28769	1.43316	50.7614	0	8.89076	1.9494	99.4264	118.746	15.5966	3.24711	1.72088	1.85803	4.92822	1.9592	92.7509	8.09946	79.8402	5.4599	3.59141	5.41922	1.58602	1.3008	0.364049	0.354756	0.188663	7.85489	1.45533	0.587698	0.20822	2.56586	1.15759	0.710707	1.5444	0.380153	2.39265	0.806826	0.865044	0.735971	0.681001	1.58229	0.262789	3.67076	0.809879	1.57923	1.05943	1.16192
10767	HBS1L	HBS1-like (S. cerevisiae)	gi|5729864;gi|223633995;gi|223555963	6.92823	1.04022	3.32776	0.830405	1.3893	0.391971	10.7991	4.89779	2.93531	6.52946	3.09366	2.96849	3.91371	4.02015	13.5815	6.81259	1.40871	6.56405	1.18634	0.575149	2.52205	1.46475	1.94322	1.649	1.15182	9.69051	1.73077	1.86256	0	3.70502	0.494893	0.71106	1.21595	3.15728	0.562283	0.82977	0.317144	0.591376	3.43041	4.71133	0.0631356	0.522739	1.6089	0.836567	1.33771	0.685172
10768	AHCYL1	adenosylhomocysteinase-like 1	gi|21361647	6.85848	7.00777	8.91163	5.20693	7.36208	3.02157	0.847645	2.47672	4.56167	2.76098	2.8523	2.05543	1.34994	4.18427	8.52212	64.8526	2.70114	9.14484	3.09313	4.27309	9.20464	14.4574	6.14558	3.88688	515.709	2.21271	4.60194	4.21936	3.61344	7.73854	58.1923	189.802	9.39531	1.56158	4.80144	8.80722	3.05758	4.34854	3.71536	2.60719	7.3205	0.896259	1.35016	11.2473	15.7439	16.7704
54996	MTARC2	mitochondrial amidoxime reducing component 2	gi|31542713	6.05187	11.4866	5.7922	2.86466	11.6171	5.07217	0.645781	3.5763	0.697059	4.48639	4.85542	2.24805	2.80849	4.34666	4.3996	1.41412	3.97977	1.14374	0.675009	2.92541	1.17556	0.88108	6.42979	3.82957	28.922	6.13844	3.95108	1.36619	7.86241	2.67517	8.39303	1.25645	2.10151	1.71874	5.00997	3.97748	8.54744	4.83316	3.11693	0.732214	0.686891	6.93042	2.32339	2.48865	2.48753	2.11582
54997	TESC	tescalcin	gi|269996002	10.255	109.779	16.5681	23.2752	16.4059	6.17677	16.0257	10.7158	7.15416	6.39311	21.3955	6.10588	14.2185	16.7221	8.20469	18.7667	1.84428	16.5578	21.3709	10.8578	2.18656	7.23521	22.0116	8.28801	3.33494	34.4726	17.608	1.4065	2.76967	5.65266	9.08264	1.9219	7.08286	15.3234	23.3902	4.0914	6.90029	5.53667	1.08007	2.4602	11.6431	15.0191	5.44103	8.49837	6.55137	10.2109
54994	GID8	GID complex subunit 8 homolog (S. cerevisiae)	gi|8923557	6.87678	3.80859	16.8921	5.68955	6.97882	7.53053	2.87079	49.869	4.65722	10.8109	49.6841	3.02447	1.99936	8.57468	23.2489	5.96085	16.4467	10.5878	2.56282	5.71331	8.84388	2.41156	1.60326	2.22922	5.27661	30.0757	14.0379	4.19305	1.74656	2.94321	2.37149	3.64452	6.25085	13.1915	7.12193	2.07821	1.42885	1.11628	2.13817	0.974344	5.21312	3.15137	9.89272	2.04731	4.43003	7.90012
54995	OXSM	3-oxoacyl-ACP synthase, mitochondrial	gi|8923559;gi|223972627	5.44258	0.058439	1.53651	0.916929	0.899047	3.18921	2.75012	3.84143	1.13084	1.1978	2.34353	0.68063	0.652707	0.845613	4.1821	2.63177	1.06269	4.15969	0.106228	1.4534	2.09423	0.0682476	0.979571	0.940461	0.0731712	1.04669	1.98853	0.077155	0.326884	0	0.374648	0.417452	0.77832	0.611534	0.130676	0.311823	0.162741	0.361998	0	0.0854146	0	0.690563	0.565174	0.809375	0.395546	0
112936	VPS26B	vacuolar protein sorting 26 homolog B (S. pombe)	gi|16418381	4.64143	2.20587	4.52101	1.63175	2.70654	2.55256	0	3.59325	0.523995	7.79888	1.37336	3.31499	28.8685	9.36821	0.967118	0.286059	3.83597	0.850271	10.9862	18.2469	1.74333	3.76495	10.56	1.61751	2.79879	6.24733	1.98483	2.83319	1.75933	8.51302	2.17186	1.50267	3.05306	7.97172	0.254913	1.2799	1.38189	1.08431	1.57146	4.00797	32.4237	2.05652	1.19533	1.74072	2.09999	2.26923
112939	NACC1	nucleus accumbens associated 1, BEN and BTB (POZ) domain containing	gi|16418383	0.431066	0.761016	1.39004	0.487603	0	0.298151	0.471347	0	0	1.33888	0.107935	0.143397	0	0.0968072	0.497752	2.39324	0	1.24881	0.766091	0.269708	0.787026	0.28659	1.68294	1.62894	1.35319	0.103514	0.140326	1.28646	2.06875	0.230737	0.0702496	0.124638	2.32189	0	0	0.228256	0.0906746	0.852561	0.200408	0	0.0798917	3.63412	0.328029	2.41372	2.18042	2.83139
122011	CSNK1A1L	casein kinase 1, alpha 1-like	gi|269846834	0.845716	0.617031	0.326222	0.394093	1.15097	0.397237	0.548573	2.60581	2.75027	6.19996	0.0887912	11.9055	0.51847	0.582333	0.644477	1.05738	0.359552	1.04216	0.11418	1.10089	0.170849	0.349166	0	0	0.638318	0.342263	0.280658	0.514153	0.131001	0	0.145036	0.398119	11.562	0.467858	0.909915	0.783098	0.724776	1.12281	1.39039	1.16004	0.780492	1.12145	0.666299	0.924593	2.02684	1.72009
254122	SNX32	sorting nexin 32	gi|72534838	0.27952	0.561376	0.0441529	0.09768	0.164881	0.116284	0.0824835	0.42377	0.18238	1.03927	0.0562496	0	0	0.0932749	0.0792838	0.168213	0	0.142368	0	0.196425	0.229857	0	0	0.151791	0	0.313591	0	0	0.0206405	0.378628	0.0637812	0	0.303386	2.39231	0.904798	0.211642	1.0238	0.874008	0	0	0.0405594	0.450513	0.709673	0.341895	0.527584	0.820415
83452	RAB33B	RAB33B, member RAS oncogene family	gi|13786129	0.61449	0.543392	0.0914489	1.29675	1.2736	0.832922	1.9498	0.933621	2.94552	1.31524	1.17728	1.77633	1.0467	0.215714	0.682529	0.88368	1.99709	1.3768	1.77533	0.306446	1.6784	0.912031	0.5919	0.76926	0.542147	3.65466	0	0.462995	0	1.54462	0.228101	0.769974	0.647498	1.53416	0.204027	1.30818	0.656953	0.887736	0.598152	1.12111	0.308372	1.03925	0.59812	1.52991	2.89539	1.935
83451	ABHD11	abhydrolase domain containing 11	gi|23200008;gi|223941839;gi|23200012	30.0543	10.8737	19.3206	17.6039	17.4967	7.27823	24.7406	9.98588	23.4857	39.5558	29.9396	2.99771	397.301	14.1726	6.39059	7.75494	417.089	49.6256	16.7216	21.3149	5.38472	11.5557	5.98306	25.1769	315.886	5.8587	14.6214	14.1922	22.4623	14.1696	160.545	101.777	15.0674	180.723	23.8494	14.5408	13.33	15.367	23.3175	9.11883	2.90187	4.56455	40.4438	11.8336	7.63309	8.81946
255520	ELMOD2	ELMO/CED-12 domain containing 2	gi|24308456	5.96619	14.9243	30.995	32.967	36.3847	0.452766	0.104225	0.575131	2.9342	1.83557	1.47624	3.92801	4.20003	14.6943	0.52234	0.745374	15.7146	2.11706	2.52235	5.90135	0.792277	44.777	8.73428	3.06415	1.48332	1.83826	3.89372	3.84528	23.1441	24.418	1.42905	0.572503	1.62252	11.0484	4.49222	4.39678	15.0082	12.5916	14.0714	0.854647	2.11665	42.2756	22.6912	33.2471	2.07924	0.931985
89941	RHOT2	ras homolog family member T2	gi|20270303	2.03046	3.87801	3.80643	15.1489	14.8987	2.91779	3.73255	2.85714	2.17969	3.1416	4.32959	1.07165	3.51744	2.4695	2.35024	11.8033	2.11353	9.77768	2.54779	6.78982	1.76237	3.21503	4.78544	1.60546	1.93934	4.99067	7.52022	5.83297	6.24969	4.52449	3.76678	2.91579	3.97136	2.08513	2.9494	6.25417	3.96357	2.36899	3.27431	5.46936	2.00158	6.54851	7.35612	22.7777	28.268	22.0664
89944	GLB1L2	galactosidase, beta 1-like 2	gi|31543093	0.219195	0.187099	0.108171	90.3043	5.98743	0.627909	0	6.01732	0	0	0.567655	3.86504	0.108548	0	0	0	0.165322	0	77.2905	6.0045	0.073563	1.33931	40.3515	9.01263	1.08476	0	0.186488	0.284903	2.16941	0	0.53	0.6	0	0	2.0342	2.0072	0	2.23295	2.64726	1.12767	0.414423	1.28537	9.55459	1.83161	2.07891	1.77939
100534599	ISY1-RAB43	ISY1-RAB43 readthrough	gi|325910836	0.914567	4.97561	1.58943	6.22359	0.813953	0.117039	0.45534	0	0.330252	0.73928	0.191491	1.58462	0.279231	0.124407	1.45561	0.533038	0.992412	0.893017	0.328841	0.0907067	0.978665	0.199296	0.130475	0.637296	0.281483	0.25487	0.32888	0.331051	0.453015	0.675454	0.19853	0.203297	1.43385	0.306586	0.26026	0.33817	0.0845249	0.701498	0.657097	0.0928493	0.0925054	1.06858	0.782139	0.662152	0.199196	0
347734	SLC35B2	solute carrier family 35 (adenosine 3'-phospho 5'-phosphosulfate transporter), member B2	gi|30026034	0.813149	0.59907	0.631094	2.6839	6.59399	0.589931	1.94223	0.578685	0.510776	18.2393	1.04234	2.94878	1.24326	2.72072	0	1.51191	1.9352	2.10367	0.51802	0.573855	0.188371	6.21343	1.43793	0.693741	6.8803	0	2.77394	0.38984	5.79817	0.992291	0.651846	0.749723	47.635	0.639897	1.02234	0.473207	0.845579	0.451996	0	0	0.682642	0	1.43994	4.66995	0	0.753145
10181	RBM5	RNA binding motif protein 5	gi|5032031	1.28287	1.99344	1.23293	1.49729	2.83781	0.989152	2.08794	0.513529	1.50159	2.1702	0.898222	0.509507	1.01931	0.658165	0.914546	0.417623	0.945773	1.38309	0.124681	0.795831	3.53284	0	2.30224	1.4466	24.5074	0.852228	2.26839	0	0.228042	1.15062	0.426229	0.652845	1.15744	0.982186	0.213638	0.433773	0.694501	0.250844	1.11625	0.0390175	1.45705	2.18472	1.94325	3.19148	3.95878	0.388389
10180	RBM6	RNA binding motif protein 6	gi|5032033	4.41006	0	0.068242	0.710225	0	1.81451	2.14555	0.798453	0.631511	3.26182	0.548695	14.1359	10.4424	0.546483	0.696071	0.409966	0	0.391973	1.50993	0	1.25636	0	0.447329	0.362894	0	1.4429	0	0	5.03481	0.232369	0.330218	6.37084	3.60474	0.533551	19.3078	0.0908453	0.207101	5.54079	0.624406	0.0614185	0.170829	0.666067	0	1.08121	1.56969	5.85909
347733	TUBB2B	tubulin, beta 2B class IIb	gi|29788768	100.365	64.0541	36.7647	20.1306	31.0131	54.4803	33.0426	79.6527	54.9314	73.69	37.6545	16.9712	44.8992	27.2506	43.8492	40.4793	76.6525	33.7301	33.2527	39.5116	47.8154	26.1758	49.9822	33.1522	47.2662	62.6509	37.4552	32.2823	25.5195	29.0774	33.8877	39.3698	100.37	31.801	57.3718	51.1162	68.2698	55.9967	79.3968	30.6413	35.2633	76.328	69.0931	100.945	81.0499	104.148
10189	ALYREF	Aly/REF export factor	gi|238776833	29.7361	26.2831	25.1869	31.0506	32.7223	10.6219	26.4911	43.4735	9.58141	18.7424	50.7203	8.52807	23.1423	19.0038	21.1161	10.8488	39.8916	20.7614	20.3155	22.2956	11.5582	28.3639	21.3769	19.1607	14.7141	50.1694	22.7112	8.77764	5.76677	20.0979	14.1699	25.2772	14.1279	24.809	28.8633	26.6575	56.1172	31.0165	21.2682	7.75144	25.4361	30.2304	15.2313	31.6172	23.417	32.1021
83638	C11orf68	chromosome 11 open reading frame 68	gi|208431769;gi|208431771	1.3005	0.695664	4.5254	3.38806	7.64273	0.681809	0.71478	6.57127	0.889258	0.360245	0	1.68233	0	0.221374	5.28044	0.350257	0.0791522	0.575792	2.46886	1.60911	1.30271	1.23818	4.29671	4.40347	3.36145	7.33851	1.76819	0.768939	19.5297	1.63614	1.70225	0	0	0.176071	0	0	0	0.107926	0	1.12029	1.76841	1.39804	6.86083	1.9752	0.122169	2.61919
29995	LMCD1	LIM and cysteine-rich domains 1	gi|506325413;gi|506325440;gi|7657309;gi|506325748	17.8809	12.9857	8.57432	24.6988	23.9035	5.32443	15.5213	5.91644	8.10399	3.50076	7.31887	1.05872	6.94866	9.12962	12.1864	3.01794	5.73114	18.3505	8.89243	5.77812	23.3239	6.15674	3.54214	3.28957	12.5512	11.854	3.97464	33.1943	6.21764	5.00814	4.31838	4.31964	6.72244	15.0505	11.3838	8.21281	4.01087	8.1379	3.00031	9.10365	22.0217	4.25184	28.2242	3.45732	5.46057	14.6406
23078	VWA8	von Willebrand factor A domain containing 8	gi|57863271;gi|57863273	13.0406	2.94417	6.50988	12.4244	13.9082	1.27345	5.63304	3.9025	2.72981	3.31526	8.50858	6.51031	4.42196	8.27087	1.68352	0.919523	10.3459	0.821715	1.14554	4.95295	3.45572	5.07062	1.97941	5.22983	4.26827	1.75129	2.05326	1.35849	3.66611	1.30241	2.70927	2.70029	0.38905	6.67668	3.6806	2.47291	6.80194	5.1295	1.36308	1.76584	1.72665	6.68882	15.9955	1.99116	2.25397	1.47446
1159	CKMT1B	creatine kinase, mitochondrial 1B	gi|410173011;gi|10334859	22.0743	23.9108	63.5548	63.4007	42.3231	15.4379	62.0946	17.763	36.1907	28.6023	63.2571	34.104	38.5487	21.6553	32.2916	11.4709	36.6932	31.9252	36.1391	32.7739	85.6493	20.9353	4.07026	37.9778	60.2155	17.7037	15.8013	2.52739	84.6774	4.98669	28.2515	6.23454	18.1914	29.3273	60.7625	19.8591	17.1692	35.8201	10.891	11.7856	13.4046	20.0885	19.8487	25.5016	5.97876	15.3361
1158	CKM	creatine kinase, muscle	gi|21536288	9.84647	4.322	4.79653	2.52188	4.84789	2.1891	2.18422	6.93077	9.80963	0.906334	2.31186	0.64877	0.316765	1.75906	2.42776	1.79764	1.7325	3.82783	1.4818	1.10659	3.74175	1.16591	3.58926	0.693674	6.34342	2.12929	0.253404	1.22516	1.61649	1.50808	13.0838	4.0235	0.729005	1.42651	9.1706	2.55748	9.33219	6.47656	0.481751	1.04029	0.823873	0.838354	8.33748	1.41938	1.41215	0.974312
1155	TBCB	tubulin folding cofactor B	gi|50428925	0.877525	1.49403	0.515654	2.66063	6.34019	9.28499	1.45472	2.31693	14.0788	63.7822	4.41121	9.4833	2.26329	9.08974	7.52886	10.8443	3.5585	5.73011	2.30814	0	10.4576	6.50084	1.48502	4.17443	3.58126	1.73936	4.37112	6.57988	0	11.4708	10.0453	15.3875	44.3223	3.37137	1.86369	2.6698	4.56507	4.39949	0.697021	0	10.2287	0.471813	1.94551	0.389968	0.947531	1.42171
23071	ERP44	endoplasmic reticulum protein 44	gi|52487191	9.32436	11.721	9.91617	22.4876	25.9752	5.71763	5.89629	9.64226	3.84905	41.3296	7.33418	9.0747	10.3513	18.3668	6.97125	8.04735	7.59434	2.76462	18.0982	7.35248	6.39832	9.73585	12.4689	16.2296	14.7277	14.6057	23.903	11.6299	118.604	8.65728	116.774	11.0293	35.1096	17.6576	44.6299	41.8487	11.3025	34.4688	14.9749	14.1004	21.6039	9.98251	18.2424	15.5682	4.5969	13.9417
23070	FTSJD2	FtsJ methyltransferase domain containing 2	gi|24307983	0.538349	0.711805	0.643491	0.112921	0.148755	0.25779	0.901284	10.7078	0.935978	26.2777	0.446762	0.457768	1.20957	0.54364	0.385977	0.606895	0.516607	0.672044	1.70047	1.64219	0.220303	1.69855	2.26032	0.978357	0.231828	0.878464	1.33757	7.60977	1.56542	1.81886	1.64455	2.19311	0.606702	0.488276	1.2784	0.874694	5.08086	1.14692	0.499549	0.519351	0.191737	1.05225	3.16042	3.18386	1.35205	3.57833
23077	MYCBP2	MYC binding protein 2, E3 ubiquitin protein ligase	gi|291190787	0.159017	0.11644	0.320699	0.487791	0.481243	0.106096	0.0682724	0.179147	0.0321922	0.369414	0.776148	0.042059	0.167353	0.45511	0.302635	0.124945	0.65129	0.455211	0.237695	0.180984	0.0412479	0.0601839	0.17438	0.0720412	0.408862	0.0515153	0.73593	0.0337868	0.582464	0.0888812	0.0498443	0.102531	0.384505	0.371995	0.0709745	0	0	0.0138383	0.637501	0.0801386	0.199112	0.457041	0.202064	0.831188	0.201037	0.31229
23076	RRP1B	ribosomal RNA processing 1B	gi|57863269	0.833089	1.43209	7.04035	0.353609	0.215764	0.18461	0.597501	0.296716	0.6243	0.393317	1.06482	0.55763	0	4.13511	0.967217	0.552469	0.112208	0.522248	1.38524	0.335985	0.142423	1.12754	0.966048	0.109442	0.345021	0.892647	0.441891	0.765747	0.303448	0.239121	0.47781	0.132555	0.20872	0	0	0.186223	0.42627	0	1.38272	0.191668	0.155044	1.35196	0.387184	0.364222	0.245014	0.391044
23075	SWAP70	SWAP switching B-cell complex 70kDa subunit	gi|93102364	7.05862	2.26381	3.3173	2.27913	2.95383	3.68908	2.33815	2.8581	6.09932	0.860587	1.67682	1.7355	3.70607	2.17277	1.94618	2.89777	1.75152	2.81	1.67973	1.68945	2.12173	7.02138	9.00428	1.84883	3.38907	4.15107	1.70742	13.2415	3.27639	10.7415	6.44337	8.14155	2.86942	0.9559	11.656	10.7261	3.32547	8.73932	1.11593	1.00544	2.72809	1.91856	1.66356	1.56027	1.63018	1.44486
1152	CKB	creatine kinase, brain	gi|21536286	188.815	60.2746	13.0451	23.028	159.113	514.977	93.3581	14.87	46.3331	40.3799	27.9109	20.1254	36.5016	68.0995	131.574	10.3178	18.3111	20.6302	120.845	43.035	54.4	22.2921	16.5705	27.8439	51.6436	121.12	70.304	62.5553	26.405	134.926	409.256	6.85266	15.5434	34.0983	20.7737	25.3469	58.2563	28.8292	17.7404	54.1993	14.6562	49.7198	8.75237	17.4123	19.891	30.8169
1178	CLC	Charcot-Leyden crystal galectin	gi|20357559	24.7868	33.0309	70.0596	4.18183	35.0777	36.7294	9.89414	22.7812	15.9123	33.4439	19.5857	7.32684	58.36	61.7239	46.234	66.4617	107.226	11.2777	13.6106	44.3263	68.9369	27.834	5.04045	27.2065	30.049	26.0891	25.4401	24.1922	47.0357	7.36925	30.1845	16.4375	86.1862	18.1664	21.388	53.1976	2.43538	53.8511	13.7237	70.3902	60.7822	70.8978	6.92447	23.9521	11.9412	58.0841
29126	CD274	CD274 molecule	gi|7661534	1.24196	0.142797	0.532387	0.144859	0.28319	8.85982	4.41681	0.616678	1.81687	20.1055	0	0.262263	0	2.29167	1.33162	10.5904	0.5502	0.330475	0.526517	0.580128	3.1098	0	0.488477	0.387643	0.263119	0	0	0.395945	0	0	0.146284	0	18.0818	0.118556	0.364052	4.42202	0.421338	0.641179	0.276895	0	4.41226	0.81309	0.171591	0.54967	0.98264	1.29967
25890	ABI3BP	ABI family, member 3 (NESH) binding protein	gi|33667044	0.83766	0.622244	4.64183	0.666948	0.53227	1.43	0.131217	0.425423	2.08183	0	0.68596	0.86708	2.97916	0.334508	4.3953	0.427052	0	0.686213	0.394374	0.391798	3.91661	0	0.213415	3.072	2.87673	0.240274	0.773622	0.766111	0.540547	0.800887	0.786342	1.12324	0.130998	1.97929	1.45707	0.4526	1.58711	1.1375	0.641562	2.22797	0.272734	2.69905	1.45488	0.660624	0.356849	0.262369
25896	INTS7	integrator complex subunit 7	gi|315259086;gi|315259084;gi|7661566;gi|315283203	9.57943	3.78998	0.547042	0.765011	3.18828	0.870739	2.84595	1.03958	0.833274	3.29364	2.26901	9.4533	1.27045	1.60811	2.41241	1.54843	0.930723	2.73781	2.88203	0.523323	2.32413	0.235219	2.83491	0.469622	2.49532	2.30518	0.769915	2.07666	1.62666	0.549816	0.254221	0.938534	0.841738	2.55336	0.901508	1.02454	1.66716	1.39078	38.0486	1.19326	1.28723	77.8029	3.02374	1.85525	56.9828	12.8543
29128	UHRF1	ubiquitin-like with PHD and ring finger domains 1	gi|115430235;gi|115430233	1.60878	0.894576	3.02506	1.70753	1.46177	0.0259621	0.935733	0.285759	2.55801	0	0.638518	0.588253	0.804603	0.530893	0.223244	0.0459859	0.778633	0.672889	5.67803	0.361621	0.124535	2.11322	2.80926	17.9791	3.78468	0.919149	0.143296	0.103329	1.6712	0.154911	1.23007	0.0492103	0.0631397	0.285204	0.138478	1.4247	1.81466	0.196945	0.112339	0.433194	0.324752	0.333392	0.749724	0.870622	0.373359	0.723112
10384	BTN3A3	butyrophilin, subfamily 3, member A3	gi|338797729;gi|5901908;gi|261490684	0.80997	3.4177	4.91513	9.1411	3.87828	1.60131	1.91783	1.09263	0.765172	0.604202	2.68998	9.30522	3.3402	1.44706	2.25452	0.81381	1.25343	0.981125	2.78374	11.3429	0.735314	5.98914	4.40517	2.91393	0.517365	0.768007	0.804881	8.51952	1.73537	0.833781	0.452782	0.648383	0.849404	0.383922	1.36129	1.60027	0.579788	1.10092	0.741376	0.79525	9.5823	1.22894	16.6769	1.34167	0.364536	1.92161
10382	TUBB4A	tubulin, beta 4A class IVa	gi|21361322	121.096	106.715	40.7749	28.7988	28.6893	97.3042	77.4806	63.7898	58.8244	82.3635	75.6939	54.0558	47.9633	40.1549	175.609	113.275	73.3939	70.5857	23.1562	44.5679	96.4794	28.6551	46.8016	33.2631	22.1154	94.1138	48.6696	39.4826	28.3918	26.0871	56.902	56.6117	66.307	59.464	67.2049	56.0725	72.4122	73.9112	103.57	33.5814	41.1582	131.668	123.17	161.63	111.955	141.079
8034	SLC25A16	solute carrier family 25 (mitochondrial carrier; Graves disease autoantigen), member 16	gi|27544933	0.367605	0.953222	0	0.914933	0.52678	7.75985	1.85656	0	1.75633	4.35256	0	0.314266	0	0	0	0	1.42823	0.338667	0	0.80853	0.785033	0.292187	0.181152	0	2.87546	1.47479	0.457858	0.631564	0	0.0357261	0.64848	0	5.53689	0	0	0.338198	0.261071	0.131182	0	0.0558395	0.232839	0	0.369349	0	0.137369	0.340188
8036	SHOC2	soc-2 suppressor of clear homolog (C. elegans)	gi|392841224;gi|41281398	0.192394	0.477309	3.45426	6.1485	4.45382	0.122525	0.249248	1.29377	0.581811	0.256111	1.01944	0.395101	0.51053	0.81736	1.17723	1.54641	0.559998	3.00887	0.750907	3.57016	0	0.661232	0.401774	0.74179	0	0.202222	2.21943	0	0.78993	1.63434	0	0	0.472858	0.908303	0.491232	0.742955	0.147395	0.843109	0.185172	0.163691	0.457851	0.832494	0.182124	0.47554	1.1649	0
8030	CCDC6	coiled-coil domain containing 6	gi|46852390	10.3863	11.7983	10.4881	21.3879	12.6182	9.12008	8.39709	6.13521	5.75529	6.58865	8.76052	3.31756	5.30194	4.34594	9.84252	4.74367	8.27196	9.39229	4.34731	9.83776	3.66714	2.68314	8.06095	5.5572	4.46197	2.48071	29.5765	1.58596	7.08959	6.84071	1.01008	5.31339	4.79801	8.6727	4.65027	3.25335	10.1324	10.1691	1.92142	49.1525	52.7185	10.436	0.788821	3.7318	7.26834	3.70415
283638	CEP170B	centrosomal protein 170B	gi|163644261	2.56634	0.846037	1.17762	1.51411	0.559451	1.15962	1.42876	1.45017	8.90709	0.532781	1.41467	0.452293	3.22294	0.778337	1.24051	1.56723	0.241838	1.35204	0.318258	0.888971	1.35473	0.88468	0.252833	0.556055	1.05384	0.509587	0.999012	1.25733	0.388199	0.492503	0.0998171	0.104453	0.61575	0.434879	0.868282	0.0229932	0.638062	1.28361	0.268905	0.381254	0.0591023	0.368465	0.474803	1.7061	2.29031	4.17067
8520	HAT1	histone acetyltransferase 1	gi|4504341	16.8758	3.71777	9.2303	9.3605	5.6958	1.41212	1.29998	13.0094	1.17663	2.37857	6.48385	3.77864	3.0444	6.86263	30.8522	0	2.4143	3.37033	4.41515	7.32863	0.818419	4.98648	3.02866	0.971009	0.465777	2.4839	3.38247	13.1341	5.64104	7.58254	0.77072	1.46396	5.86556	0.638406	1.44035	1.44022	5.27287	2.28149	3.22934	0.597223	1.56118	7.34458	15.6265	4.30388	8.4122	7.66116
8525	DGKZ	diacylglycerol kinase, zeta	gi|313102999;gi|41872507;gi|313103001;gi|157688564;gi|313102997;gi|41872522;gi|313102995	0.544871	0.382073	1.97714	1.17532	1.70645	0.0376348	0.034738	0.0416936	0.993367	0.358669	0.270692	0.155119	1.14987	1.66233	0.447184	0.557444	1.66228	0.584371	0.093696	0.786803	0.240394	0.251056	0.908419	0.323567	1.62027	0.60046	1.2514	0.241083	0	0.799231	1.35832	3.06083	1.06344	1.00326	0.0883176	0.162525	0	0	1.8928	0.286866	0.22073	0.725641	1.27122	0.534054	0.814277	0.117702
283635	FAM177A1	family with sequence similarity 177, member A1	gi|118498366;gi|118498371	0.994919	1.72515	1.99032	3.11006	6.85823	1.0489	10.7735	4.20968	0.76441	2.37268	2.89577	4.94766	3.32029	8.32845	2.80602	1.92374	6.28605	0.91116	5.5202	4.38247	5.69144	2.02759	2.31476	2.11742	2.10982	0.886551	3.45507	0.330539	0	15.0726	0.547661	0.499457	0.64883	5.62569	1.07574	0.652933	2.06062	1.69293	2.32229	18.8966	0.726892	1.19862	0	2.70696	2.91018	0
92241	RCSD1	RCSD domain containing 1	gi|217035154	0.468983	1.26244	0.535658	2.69305	1.28546	0	0.616723	0.363646	0	0.704969	0.767879	0.621988	5.44967	1.96387	0	0.194757	4.56812	0.118573	1.30319	1.04713	0.267547	0.528695	0.604053	0.525402	0.407031	0.803406	1.73059	19.9212	0.969601	0.747117	0.14157	0	0.254201	1.58857	0	0.177401	0.297032	0.232933	0	0.479135	0.273028	0.376949	0.365751	0.8585	0	0.314314
26608	TBL2	transducin (beta)-like 2	gi|7549793	11.9461	6.73229	5.70981	7.64474	5.21344	2.51362	1.35483	1.84472	1.94066	3.47323	1.97411	1.95688	7.36726	2.63403	1.04514	2.48894	6.24755	2.3574	13.0943	2.49551	2.67117	3.87894	3.07124	6.31681	5.89744	2.1757	7.50975	1.11272	1.89887	12.0834	3.53315	3.61878	2.19158	3.28235	3.33523	2.68007	4.68951	2.44089	2.49766	1.50265	2.89499	4.81232	4.38165	3.79909	1.7222	1.84222
728489	DNLZ	DNL-type zinc finger	gi|124249392	0.946227	0.0341095	0	0	0	0	0	0	0	0	0	0	0	0	0	0	0	0	0	0	0	1.33193	1.67199	0	0	0	0	0	0	0	1.40148	0.725623	0	0	0	0	1.15091	0	0.410798	3.2979	0	0	0	0	0	0
127281	FAM213B	family with sequence similarity 213, member B	gi|307691182;gi|307691184;gi|307691188;gi|307691194;gi|307691186;gi|307691192	1.35547	3.36107	0.182436	0	0	0.397167	0	0	0	0.460014	0	0	0	0	0.442101	6.51153	0	6.47698	0.129963	0	1.08105	0	0	0	0	0.407694	0.278632	0	2.64549	0.410369	0	0	1.7214	0	0.604056	0	0.555565	0	0.930025	0	0.0407027	0	0.545186	1.01272	0.229588	0.635361
127829	ARL8A	ADP-ribosylation factor-like 8A	gi|20270343;gi|371123783	37.6993	32.0139	1.74506	14.3699	30.509	2.68258	5.77579	2.83116	10.8747	17.586	5.66133	10.0954	3.15309	6.47102	2.06378	7.31227	10.796	8.59632	14.4809	4.37011	24.9718	5.8591	3.99882	5.08927	8.5743	5.72675	4.22918	2.97174	10.5273	14.6064	1.79196	3.36421	11.951	9.36413	54.6678	6.06745	39.9208	42.8475	74.7754	2.71575	27.7514	14.9918	9.02901	5.34757	12.8327	8.26124
103910	MYL12B	myosin, light chain 12B, regulatory	gi|222144326	52.0939	73.1608	23.0638	19.742	83.7559	22.0602	18.7643	24.8001	37.0742	49.2733	28.8852	36.5585	69.6369	50.477	21.4939	33.7216	54.1418	45.3418	55.0403	97.92	33.3644	93.745	97.9344	58.0986	111.717	29.4202	92.7485	70.3141	37.2186	55.125	47.6147	61.2716	29.9851	64.0044	84.9664	62.0233	52.8673	65.0622	51.96	33.9618	56.5387	33.3177	71.0619	52.0254	92.5163	62.1301
65065	NBEAL1	neurobeachin-like 1	gi|224451124	0.176402	0.0297691	0.0635263	0.0903584	0.0788035	0.650043	0.341855	0.199278	0.0358955	0.227711	0.842345	0.29465	0.238488	0.356651	0.0288853	0	0.58862	0.0911881	0.193647	0.0384783	0	0.0117167	0.179109	0.0320906	0.468181	1.21415	0.0782265	0	0	0.139402	0.126874	0.116986	0.32131	0.29727	0.152235	0.025174	0.346346	0.151476	0	0	0.00618069	0.042611	0.249123	0.327695	0.146311	0.326414
4298	MLLT1	myeloid/lymphoid or mixed-lineage leukemia (trithorax homolog, Drosophila); translocated to, 1	gi|21361272	0.919004	0.195951	0	3.6148	0.117819	0.282071	1.0069	0.140116	0.391341	0.339799	0.281404	0.354901	28.4368	0.218065	0	0.144212	0	0.41745	0.898301	0.866634	0	0.514428	0	0.368325	1.51695	0	0.375457	0	0.10333	0	0.381251	0.217336	0.19458	0.214305	2.99921	0.434817	1.02612	0.425691	0.997294	2.14022	6.73679	0.262187	5.76415	0	0.18843	0.122881
4295	MLN	motilin	gi|296010792;gi|4557034;gi|92091580	0.532497	1.84002	2.7827	0.424311	0.166601	0	0.866343	2.1489	2.85482	0	0	0.784211	0.882788	0.753185	3.56681	0	0.939644	0.812956	0.952307	0	0	4.83243	0	2.0437	12.0616	0	0.382396	0	2.36628	0.57372	0.749242	0.449743	0	0	0.427452	0	0	0.294091	0	1.15059	0	0	34.1487	1.85021	0.432065	0.898283
4297	KMT2A	lysine (K)-specific methyltransferase 2A	gi|56550039;gi|308199413	0.0197715	0	0.0101042	0.0119072	0	0	0	0	0	0	0	0	0	0	0	0	0	0	0	0	0	0.0631153	0.017365	0	0	0	0	0	0	0.185273	0	0	0	0	0	0	0	0	0.125736	0	0	0	0	0	0	0
55687	TRMU	tRNA 5-methylaminomethyl-2-thiouridylate methyltransferase	gi|31542641	0.105537	0.0800343	0	1.11335	0.176496	0	2.49819	0	0	0	0	0	0	0.233797	0	3.77779	0	3.8926	0.875105	0	0	0	4.0097	0	0	0	0	0.406131	0.225072	0	0	0.700197	0	0	0.33903	0	0.199256	0.389131	0	0	0.0857916	2.31659	0	0	2.33547	0.514276
4292	MLH1	mutL homolog 1, colon cancer, nonpolyposis type 2 (E. coli)	gi|384871676;gi|263191589;gi|4557757	0.440882	0.0152608	1.09407	5.96543	0.459702	0.18709	6.64558	0.485715	5.57288	10.024	0.264137	0.264288	0.154644	0.515901	0	0.337503	0.502062	0.669825	2.48765	0	0.402583	0.0755657	0.644094	0.1071	0.125377	4.09242	0	0.115077	0.571316	0.834492	0.117378	0.0410896	6.74777	0.455632	0.241821	0.0991996	0.434142	0.406196	0.3614	0.0298325	0	0.425936	0.628661	0.260064	0.0804746	0.499977
23381	SMG5	SMG5 nonsense mediated mRNA decay factor	gi|187960090	0.0999558	0.0969041	0	0	0.0118309	0.0705733	0.268672	0.172704	0	0	0.298131	0	0.0375176	0.101686	0.305194	0	0.128281	0	0	0	0	0	0.0703631	0.152362	0	0	0	0.423853	0	0.083183	0.323526	0	0	0	0.139247	0.0513723	0.170517	0.150252	0	0	0	0.231487	0.135327	0.324259	0.0545803	0.103426
23380	SRGAP2	SLIT-ROBO Rho GTPase activating protein 2	gi|282165721;gi|112363100	0.19916	0.335524	0.0501346	0.123342	0.52443	0.283305	0.32386	0	0.240288	0.217642	0.201516	0.483325	0.348052	0.110372	0.139334	0.0272881	0.49916	0.0939326	0.0889786	0	0.121657	0.0511741	0.0743106	0.043477	0.421364	0.0585094	0.310078	0.0263819	0	0	0.098455	0.0423765	0.251719	0.392284	0.144996	0.0912657	0.147535	0.140372	1.05817	0	0	4.05884	0.872524	3.49798	2.44136	0.890678
23383	MAU2	MAU2 chromatid cohesion factor homolog (C. elegans)	gi|133922609	0.855145	1.64651	21.3397	0	6.579	0	4.6222	40.5517	1.18716	1.6272	0	9.26717	2.7416	0.0595313	0	2.5072	0	3.22781	2.17905	2.72507	0	0	2.92573	0	1.94448	0.8626	0	0.108213	0.091521	0	0.6801	1.15277	0	0	1.61424	3.03246	0	1.77148	0	0.467946	0.918546	0.298667	0.541475	1.69375	0.4568	2.3635
23382	AHCYL2	adenosylhomocysteinase-like 2	gi|24308043;gi|195539349;gi|298286489;gi|195539337	3.86366	4.84413	9.73844	14.0772	12.5329	5.64343	6.74403	2.73558	11.1809	26.148	9.08423	3.46846	7.52163	2.68619	3.02628	1.89327	18.3826	5.64194	7.6508	9.53411	2.46567	8.90901	2.21053	5.12343	4.21756	1.29598	4.101	4.75785	1383.65	6.4856	4.22561	3.8046	13.6689	5.65447	6.78757	15.1888	3.828	4.83186	4.7541	8.01618	14.1992	5.20342	4.0467	3.94995	6.70842	7.85797
23385	NCSTN	nicastrin	gi|24638433	2.71585	19.841	4.28133	3.59336	4.78841	4.39423	5.88486	1.70908	3.23112	7.68533	2.6485	5.37367	3.27457	2.70796	1.77144	2.27483	2.33705	3.83904	3.71686	2.42029	2.6268	16.3488	15.9966	20.6236	3.95169	15.0504	3.04264	2.89885	12.4926	5.3239	0.66181	1.53804	4.09042	2.42988	4.05296	6.7376	4.21952	3.40259	5.49263	2.47391	1.48069	3.3898	5.9038	3.19633	2.2568	5.10264
23387	SIK3	SIK family kinase 3	gi|38569491	0.365935	0.0574675	2.72102	0.169412	0.0323134	0	0	0.286324	0	0	1.13606	0.646276	0	0.765843	0.0307122	0.0696788	0	0.266756	0.159146	0	0.080734	0	0	0	0	0	0	0	0	0	0	0	0.49154	0	0	0.0247538	0.0264813	0	0.118454	0.0245289	0	0	0.0833614	0.0550609	0	0.0255259
23386	NUDCD3	NudC domain containing 3	gi|122939165	4.12491	1.47078	3.46393	4.97159	2.02121	2.61927	4.08927	1.12758	3.05059	0.978688	4.79994	1.05988	5.35129	1.25339	1.62764	0.990259	0.78531	2.10189	1.81061	2.06197	0.845276	1.06085	5.07023	2.44251	11.6184	1.91621	3.61444	0.75119	0.206154	1.83947	0.225145	0.608414	0.650372	0.814408	0.695854	0.872578	2.09284	0.663608	0.988172	0.783268	0.10998	7.09535	1.15177	3.79675	0.962278	0.505828
23405	DICER1	dicer 1, ribonuclease type III	gi|307133775;gi|404312696	2.05598	1.21283	3.57391	0.620396	1.84277	0.690981	1.28472	2.14502	0.199007	0.421392	0.749641	0.673698	0.345104	2.61078	0.67615	3.34479	0.695737	4.67151	0.618604	0.485206	8.90133	2.03148	0.727136	3.79247	0.117691	1.47704	1.23003	0.843918	0.538027	2.1078	0.637617	0.127533	0.776549	0.293931	0.13874	0.346427	0.0459223	0.298174	0.392398	0.309742	0.888477	0.489055	0.159305	0.329555	0.33258	0.347136
101060453	LOC101060453	fatty acid-binding protein, epidermal-like	gi|410172827	2.08293	11.2932	1.71419	2.57282	0	7.6699	6.21257	2.14247	12.7722	2.7289	2.90424	28.4295	2.61097	6.19608	6.08636	4.07315	1.41211	3.30504	54.4249	2.737	3.43168	44.2229	4.72964	5.93964	17.3616	0.275819	14.8321	0	24.4969	3.71024	17.8225	5.69569	2.87259	0.89898	10.8147	5.20446	3.08676	6.16699	1.35437	14.5753	27.6961	0.959863	17.856	0.279543	0.363433	2.18091
155465	AGR3	anterior gradient 3 homolog (Xenopus laevis)	gi|28827801	42.2208	261.38	280.899	163.992	307.499	163.148	70.6404	397.633	49.8544	82.9984	601.047	282.196	579.16	509.183	960.331	47.3899	1937.67	98.2412	129.053	577.265	181.792	44.901	19.8107	200.088	87.8564	139.035	206.886	98.9413	24.4607	30.7696	34.4109	34.0471	44.265	327.866	329.008	161.395	214.758	545.439	223.509	41.4335	340.443	801.281	59.936	318.285	189.315	247.132
81562	LMAN2L	lectin, mannose-binding 2-like	gi|13540594;gi|214010240	1.12945	0.197162	0.305027	1.93404	4.34123	0	0	1.7599	0.208892	5.24204	4.52184	0.102869	2.40942	0.353924	10.4935	1.08223	0.950914	6.00403	0.18177	6.14873	0.293668	0.530452	0.841847	1.68686	0.764148	0.198422	0.109538	1.52873	0.435322	0.829489	0.556999	2.4944	5.48772	0.427552	30.5107	13.9994	2.25554	7.85312	0.959587	2.55492	1.77746	7.49193	3.94109	1.38101	1.64448	7.66517
81565	NDEL1	nudE nuclear distribution E homolog (A. nidulans)-like 1	gi|13540600;gi|71284108	0.390828	0.234855	0.119099	0.0332829	0	0.0909742	0	0.102574	0	0.748363	0.17895	0.203197	0.551447	0	0.343712	0.157814	0.482834	1.40092	0	0	0.57881	0	0	0.267869	0	0	0	0	0	0.0280272	0	0	0.610336	0.150469	0.151482	0	0	0	0.240359	0.0433924	0	0.198197	0	0.213365	0	0.470035
81567	TXNDC5	thioredoxin domain containing 5 (endoplasmic reticulum)	gi|42794771;gi|224493972	35.9874	32.6582	10.3098	47.3492	73.302	64.383	41.1842	14.4991	71.1821	105.778	23.8881	10.5082	10.3191	39.8599	69.7701	48.5312	45.3004	43.5096	34.6997	19.8681	53.4194	153.109	38.6931	29.7018	40.4491	13.5395	17.4234	12.6391	30.4562	15.3476	51.4501	34.5076	83.5937	37.8386	21.1097	68.7306	20.2994	61.2031	32.5417	26.0715	18.9891	104.888	26.0909	45.9926	49.8836	31.3505
81569	ACTL8	actin-like 8	gi|227498241	0.391056	0.789352	0.538349	3.40986	0.936437	1.29958	1.38348	1.04681	4.45048	1.29263	1.02464	0	0	1.97139	1.5646	2.18588	0.252838	1.04734	0.820887	4.00556	0.34648	28.6232	37.3828	34.1141	3.15587	1.05227	0.135506	0	0.106202	0.972083	0	1.84524	2.91261	0.717982	1.11127	1.21696	1.02676	0	0.933956	0	0	0.142507	0	0.810747	0.25118	2.37491
4741	NEFM	neurofilament, medium polypeptide	gi|157738649;gi|157738641	4.50735	9.05117	1.53678	10.893	6.07027	2.44325	1.78931	1.72942	6.01886	2.89664	1.56932	4.19898	1.54346	9.59962	1.46654	2.38511	3.16809	2.97269	19.2116	4.24154	4.5244	18.5881	46.4299	28.2686	32.0857	1.89095	33.1218	32.6629	26.3535	9.9197	12.9659	4.73398	1.78301	3.39826	4.48239	8.97411	4.77914	5.4235	1.70528	36.9586	19.6848	0.691128	20.6195	0.592307	0.858935	2.36271
4747	NEFL	neurofilament, light polypeptide	gi|105990539	1.64122	3.63462	0.65506	2.34286	1.48369	1.04145	0.897797	0.997619	2.8237	1.75436	0.668932	0.992012	0.684096	3.54149	0.625122	0.887214	0.587471	2.13269	6.70926	0.831781	1.92855	6.81493	15.7348	10.2365	13.6767	0.782051	13.9046	13.9012	8.85492	4.24785	5.58792	2.1219	0.692656	0.55068	1.55114	3.60545	1.73921	1.75588	0.662339	15.4914	8.34355	0.234226	8.73958	0.134483	0.267188	1.00712
4744	NEFH	neurofilament, heavy polypeptide	gi|32483416	1.96008	4.34158	0.794921	2.68944	1.55143	1.24302	0.834988	0.673499	2.81004	1.31828	0.798403	1.13655	0.776705	3.85748	0.746113	1.05893	0.701175	1.28531	7.89619	0.992771	2.30181	8.13395	18.7802	12.1624	16.3238	0.933416	16.5958	16.5917	10.7409	5.00101	6.99863	2.42911	0.826719	0.657264	1.87169	4.24821	1.75965	2.13021	0.790534	18.4898	9.95843	0.27956	10.4367	0.160511	0.318901	1.20204
55317	AP5S1	adaptor-related protein complex 5, sigma 1 subunit	gi|325053630	0.805533	3.68543	1.31052	1.08846	0.36989	0	0	0.502918	0.141582	0	0.139512	1.87039	1.20222	0.345748	2.47192	0	0.704962	0	0.562837	0.575205	0	2.33931	5.28572	16.0419	0	0	0	0	4.1024	1.40884	0.709794	0.788088	0	0	0.63663	0.603231	0.668164	0.483351	3.16031	1.02226	0.922584	1.87048	11.1639	0.455902	0.475929	1.50838
55316	RSAD1	radical S-adenosyl methionine domain containing 1	gi|8922911	0.467181	0.846566	0.775361	0.407267	0.346192	0.250545	0.390797	3.43655	1.59137	1.82876	1.48867	6.78384	0.635539	2.21569	0.11179	0.0937719	0.495831	1.13886	0.434738	2.06611	0.915106	0.982184	1.06606	7.28081	21.0645	0.182389	0.513972	0.341364	4.47675	0.525378	1.95581	1.61936	2.23468	0.223103	2.36846	1.2845	1.36377	5.82025	2.00624	0.368114	0.0436718	0.733404	0.22089	0.17768	0.62457	0.161944
55643	BTBD2	BTB (POZ) domain containing 2	gi|20127580	0.0920119	0.180328	0	0.471875	1.9473	0	0	0	0.140792	0	0.0745197	0	0	0	0	0	0	0.062291	0.561636	0	0.0594719	0	0	0	0	0	0.453784	0	0.0931274	0.213436	0.30772	0.999452	0	0	0.482602	0.345573	0.826771	0.95474	50.1972	8.0157	3.72008	2.44462	3.17616	0	0	0
6207	RPS13	ribosomal protein S13	gi|4506685	68.0257	128.865	95.7225	3.52145	26.902	44.6344	116.521	129.116	148.259	151.503	199.305	71.519	93.8312	94.252	126.078	54.3076	144.782	104.035	20.6366	91.4117	56.8726	136.94	42.9137	111.642	140.843	101.137	24.8622	26.2217	79.6622	35.5723	89.7659	78.9176	148.336	98.297	116.235	121.587	170.045	154.554	159.476	90.5623	179.125	189.073	90.9049	212.495	146.046	243.461
5869	RAB5B	RAB5B, member RAS oncogene family	gi|354725902;gi|354721179	9.4714	11.5844	3.89168	18.0121	16.4649	5.18237	10.4035	8.88232	15.4076	5.89209	10.9827	12.145	5.31364	14.2098	3.61867	7.52102	7.6534	9.1721	30.3199	14.7175	198.397	12.5753	41.893	43.9195	10.2801	15.3344	12.1584	14.6033	32.2236	25.1158	30.0846	59.1785	9.85847	10.9937	23.1172	18.5351	13.0815	16.1729	15.7694	27.0828	13.7145	24.7596	47.7265	107.053	119.25	14.6278
55644	OSGEP	O-sialoglycoprotein endopeptidase	gi|8923380	6.69326	4.38043	5.91576	4.83333	7.86832	4.63689	6.22717	1.65336	4.65833	4.06754	4.75344	1.73284	2.51338	4.4525	4.59382	3.08946	3.61749	7.17135	4.4298	3.64726	4.31436	3.31281	9.4992	14.0513	11.8434	7.36964	14.7872	2.93928	8.12513	6.34593	2.44505	5.78879	5.31035	3.78473	1.35656	2.90657	2.74731	2.33316	6.54666	2.34012	6.20245	25.0676	14.5512	138.727	11.3835	37.6885
55647	RAB20	RAB20, member RAS oncogene family	gi|8923401	1.80018	4.85405	0	22.6993	6.0721	0.358895	1.89205	0.856968	4.27674	4.17382	0.485964	0.469295	2.68803	1.74395	0.697002	0	2.02813	0	7.09688	0.759113	2.08472	0.386249	15.79	23.0471	2.36311	4.09242	0.22802	2.2826	11.1577	0.873603	0.815178	0.897866	1.27664	2.29495	0.490158	1.09056	2.42416	1.03759	5.76575	0.656855	0.463699	1.68174	5.40965	3.31717	2.70612	1.54391
55646	LYAR	Ly1 antibody reactive	gi|224591430	0.8327	1.67803	2.57954	2.42	0.461244	3.54053	4.02551	5.28634	1.90318	5.39648	6.93959	2.24774	2.90713	1.82379	4.20071	3.87047	3.9736	6.64676	0.147326	1.28136	3.25394	0	0.380377	0.339459	8.40867	2.60874	0.968608	1.14134	0.206582	0.0549575	0.475758	0	4.43376	3.27376	33.0581	5.12384	3.08813	2.35888	0.787399	0.860882	0.494511	8.17174	0	9.68394	3.73995	10.8101
5865	RAB3B	RAB3B, member RAS oncogene family	gi|19923750	0.750967	0.258247	0.577711	0	1.80733	0	0.964023	0.73792	0.458418	0.41535	0.960082	0.0806064	0.344159	1.00784	0.34266	0	0.47324	0.443547	0	0.694095	0.426546	0.540644	1.57268	0.302575	0	2.12336	1.23038	0.583458	0.0782576	0	4.71245	2.58946	1.09683	0.705536	1.32009	0.888176	0.822849	1.34956	0.304894	0.342064	0.405851	0.761939	0.559111	0.888943	1.99877	1.91513
5864	RAB3A	RAB3A, member RAS oncogene family	gi|4506367	2.43134	0.916133	2.69944	2.97996	2.54192	1.72762	2.73136	2.30173	6.24518	0.070086	0.742907	0.806692	1.4647	0.944396	1.18193	4.01415	0.927499	1.01058	0.500524	1.72601	1.17272	5.98451	0.663598	0.721728	0	0.293031	0.272451	1.18634	1.30087	0.0474515	0.950456	0	0.773963	3.8399	0	0.0725858	0	0.339282	0.122734	3.93133	0.565747	0.972909	0.337864	0.654328	0.571781	0.818019
5867	RAB4A	RAB4A, member RAS oncogene family	gi|19923260	3.18786	12.9589	1.74513	0.983795	3.94671	7.17958	3.48395	2.57126	3.23508	3.25447	2.71509	2.19796	3.67617	1.25177	29.7096	4.88055	2.68526	1.21346	8.6541	2.54342	3.75178	4.16806	2.55153	5.57128	8.03564	11.1485	5.46766	5.98758	0.475655	3.78633	2.09501	0.972562	3.50546	2.72494	3.1768	2.24527	10.616	1.39379	2.50225	2.48577	8.60173	2.6251	1.65481	3.26191	3.16672	4.41836
5866	RAB3IL1	RAB3A interacting protein (rabin3)-like 1	gi|410991936;gi|21361440	0.187217	1.45895	0	0	0	0	0	0	0	0	0	0	0	0	0	0	0	0	0	0	0	0	0	0	0	0	0	0	0	0	0	0	0	0	0	0	0	0	0	0	0	0	0	0	0	0
5861	RAB1A	RAB1A, member RAS oncogene family	gi|4758988	19.7784	15.0118	27.1725	5.98919	11.4764	42.7921	34.8256	38.3568	37.2606	58.0876	41.6003	13.4745	35.6956	16.1825	24.2424	64.5212	37.0022	49.2031	15.8333	15.6592	51.4133	6.42451	7.34821	6.11111	4.31762	17.3694	14.6567	9.66211	17.7403	22.0071	35.4015	17.388	39.8947	41.331	23.7302	15.4137	28.9762	26.8436	9.08425	14.5617	22.2671	29.2338	20.4183	25.5235	30.3781	39.4709
5860	QDPR	quinoid dihydropteridine reductase	gi|208973246	20.9393	2.85587	2.06366	11.6066	6.02745	1.79298	1.39751	0.797505	3.86885	2.1962	41.9209	14.642	30.792	6.50923	0.99354	0.510907	11.9975	1.15064	6.82877	15.9138	0.415591	16.5675	1.51992	1.67913	5.49644	3.60573	1.93416	4.13059	5.60212	76.6327	1.0005	0.978574	0.482831	21.1681	1.97454	3.82597	1.53335	3.97429	4.95791	3.97327	148.012	9.59457	5.17883	26.0406	3.70589	3.997
55319	TMA16	translation machinery associated 16 homolog (S. cerevisiae)	gi|153251297	4.16412	4.06038	1.00023	65.8503	4.30848	0.382258	0	0.876426	0.265087	2.00258	2.29467	0	4.33425	3.43341	0.64102	0	0.53337	5.03231	49.3339	3.89428	4.81377	0.701207	2.24068	64.9222	0	5.04276	17.0726	1.68615	0.543823	0.425718	0.324305	1.21495	4.40576	0	0.484042	10.8985	0.332821	1.13123	1.92026	6.94709	2.22384	1.4406	4.70628	1.30437	0	0.767056
5862	RAB2A	RAB2A, member RAS oncogene family	gi|336391093;gi|4506365	40.7562	47.3439	32.1441	29.3783	42.0314	13.13	31.6509	43.9637	6.75193	82.4762	19.1367	32.5086	13.1414	46.0738	32.597	15.0417	23.3228	17.7512	27.7039	48.6717	63.0203	15.7466	34.5959	35.1472	19.7432	16.1087	19.6977	11.0755	29.7662	73.7764	32.741	26.3338	53.5071	25.357	40.5515	48.6106	33.9612	30.4784	25.0854	19.1725	24.4147	35.6246	37.7641	48.1459	34.5305	48.5652
56941	C3orf37	chromosome 3 open reading frame 37	gi|54607106	1.41133	6.27076	1.86612	62.8222	3.31732	12.6091	1.5872	2.04648	1.41641	2.31886	1.63197	22.7545	0.195641	39.7642	0.483855	0.282245	0.833068	0	26.1202	21.8316	29.7895	0.495572	1.01886	0	2.4516	10.4961	0.619225	0.640349	0.253639	5.96508	0.206096	0	0.258755	13.3828	0.322185	0.491025	0.991466	0.105368	3.5324	0.830653	2.17558	2.77453	5.66791	7.5917	11.0807	13.078
2182	ACSL4	acyl-CoA synthetase long-chain family member 4	gi|12669909;gi|4758332	11.3124	3.0725	3.6413	3.41656	1.61238	12.0819	3.99247	3.63559	3.75068	8.97411	8.6612	3.44641	3.491	6.59198	6.04136	53.5892	5.53738	129.607	3.19659	0.730644	6.13937	8.64325	14.9386	6.49727	1.85215	11.9839	2.8977	3.8732	16.0515	1.40316	3.27275	3.68876	10.3544	4.2666	2.77588	3.75221	2.64073	3.95661	3.07216	1.69164	7.23187	7.36256	2.67232	6.8625	2.56646	8.26082
2181	ACSL3	acyl-CoA synthetase long-chain family member 3	gi|42794754	25.1221	2.49018	6.21265	4.64186	7.82722	7.1038	5.04899	5.4915	5.60249	4.34403	3.4308	2.6095	6.86709	4.83917	7.77366	3.4262	3.6527	6.07477	4.08362	4.87038	6.12234	24.1863	7.65784	9.74633	1.4403	9.00936	2.97009	4.35959	6.55834	3.23976	4.28945	6.01667	6.91511	4.21252	4.86313	3.45868	3.05996	2.15104	1.83261	4.03619	5.50466	4.57189	1.40134	1.99084	4.53497	4.03602
2180	ACSL1	acyl-CoA synthetase long-chain family member 1	gi|40807491	4.37996	6.79068	21.269	7.8388	7.80357	23.1934	16.9	12.1366	81.1195	20.2219	6.08079	3.36437	5.69596	8.83697	5.92107	3.24104	2.93835	4.18096	4.46353	10.4666	9.10171	9.4532	5.2487	4.7981	8.07479	1.05608	5.90044	4.72642	1.45963	3.77476	4.72013	3.83249	7.44419	9.33166	3.85529	4.55803	3.0399	3.87629	6.87205	17.9065	21.3143	2.50926	8.55762	4.98477	5.55151	5.10568
2186	BPTF	bromodomain PHD finger transcription factor	gi|38788260;gi|38788274	0.423136	0.0424268	0.52644	0.613902	0.753446	0.0166493	0.0190787	0.0149135	0.178373	1.22571	0.0954874	0.245272	2.47165	0.654908	0.0821655	0.0357399	0.976737	0.266025	0.232263	0	0.0230433	0.016575	0	0.21741	0	0.0541791	1.46228	0.0912676	0	0.0549741	0.0275216	0.0704459	0.140199	6.25939	0	0.0292729	0.0187103	0.0103204	0.0374814	3.43397	2.78311	0.0388058	0.0283913	0.0264458	0	0.0940221
2185	PTK2B	protein tyrosine kinase 2 beta	gi|27886590;gi|27886588	5.33031	1.9837	2.62222	1.39392	1.91575	0.81157	1.0439	1.72548	3.24293	8.06887	3.49592	0.410708	1.0533	1.15551	1.47131	1.39809	1.72789	1.36452	0.838825	0.920601	2.48866	1.50924	8.07722	2.79078	1.72321	0.746016	2.13638	1.81156	1.51395	0.801267	2.00745	1.43244	1.73541	0.342036	0.344437	0.57668	0.737744	0.558718	1.95121	0.27757	0.408942	5.98997	1.19921	2.38947	0.987974	0.760633
2184	FAH	fumarylacetoacetate hydrolase (fumarylacetoacetase)	gi|4557587	3.46379	4.28368	2.03933	13.9156	37.6784	2.85574	4.30929	13.4874	2.7092	4.77378	4.07097	0.880579	2.20239	7.20352	10.2537	12.1183	3.39702	3.73507	14.8196	69.0421	6.13506	1.83622	2.25726	3.34893	12.3919	1.17206	1.546	1.81769	4.52479	2.01542	37.8331	40.2677	11.012	8.96349	30.4187	12.0294	3.40393	19.4406	4.4094	7.78581	4.21307	4.35072	16.9731	4.43875	7.63888	9.21644
100286914	LOC100286914	putative uncharacterized protein C20orf69-like	gi|239742767	1.06601	17.4585	0.960654	2.64192	0.787088	0.0902464	0.0818932	0.0834855	0.344866	0.382651	0.343424	0	0.370276	0	0.326137	0.106595	0.135356	0.065073	0.142816	0.0543186	0.128951	0.663138	0.721197	0.140943	16.0426	0.0174352	0	0	0.146465	1.75666	27.3407	30.2004	0.27206	0.098355	2.59245	1.18864	0.375587	0.615634	0.855964	1.69372	2.4278	0.248715	0	0.432984	0.0899495	0.392134
4600	MX2	myxovirus (influenza virus) resistance 2 (mouse)	gi|11342664	6.19322	8.39257	5.00784	2.73429	3.27671	15.0617	15.3501	3.55055	8.10427	10.8468	7.655	10.8798	13.2408	6.08373	3.76628	2.11454	2.30759	11.8421	10.3569	11.9857	4.09909	1.62497	6.23283	4.17659	1.79916	1.68702	1.03243	3.24912	3.35981	5.42278	1.13054	1.96005	11.4285	7.7605	3.68662	0.865168	9.27043	6.80709	2.50208	0.74423	0.682594	5.60608	3.31277	6.65487	2.26185	23.0832
6451	SH3BGRL	SH3 domain binding glutamic acid-rich protein like	gi|4506925	41.1548	21.0474	19.5985	38.107	26.4266	28.9379	21.6305	60.4288	33.9914	30.2041	25.1273	14.4396	25.3935	21.3549	12.0178	6.08004	61.6888	4.15419	18.5072	44.6355	29.2889	80.8382	41.8684	57.0919	35.506	32.6979	44.0038	24.6315	31.6534	32.6963	21.3743	25.9471	18.1353	60.5978	21.9404	29.5137	18.5946	31.1702	21.7861	21.6111	65.3008	20.1365	19.0975	50.9004	27.3865	27.0438
8683	SRSF9	serine/arginine-rich splicing factor 9	gi|4506903	1.93835	8.61873	20.8019	38.7726	21.7877	3.90833	13.558	22.9064	1.90164	0.95019	20.0599	13.7101	12.6301	22.0959	14.1086	0.131767	13.7658	1.13027	25.3126	24.2105	4.1095	29.0608	29.3789	16.832	7.31379	25.4204	16.8636	7.5828	9.2035	21.683	10.0629	8.13972	2.5318	14.1016	10.4321	23.9597	19.3325	13.5814	17.6907	12.2561	13.022	14.268	15.5818	12.888	9.46085	14.3508
57647	DHX37	DEAH (Asp-Glu-Ala-His) box polypeptide 37	gi|29029601	1.09122	0.178485	2.03348	0.0403804	0.205712	0.462622	0.616673	0.0392485	0.102305	14.8226	0.168999	0	0.440074	0	0.482226	4.34391	3.93147	4.67499	0.216384	0.145223	0	0.0625956	0.229112	0	0.121162	0.293426	0.604908	0.219876	0	0.220005	0	0	9.95171	8.97999	0.0439294	0.130403	0.059622	0	0.0917795	0.0432936	0.0656101	1.20664	1.1051	1.73136	0.773354	0.190493
57646	USP28	ubiquitin specific peptidase 28	gi|16507200	0.837964	0.214563	0.16796	0.116152	0.826614	0.124444	0.244499	0	0	0	0.159504	0	0.164847	0.0565108	0.125466	0	0.205409	0	0	0.141038	0.163403	0	0	0.0789135	0	0.13704	0	0.027494	0.0260157	0	0	0.0396014	0.2542	0.289699	0.0416204	0	0.207548	0	0.272492	0.155469	0.0313332	0.305889	7.6815	1.21929	0.357178	0.730103
284297	SSC5D	scavenger receptor cysteine rich domain containing (5 domains)	gi|305410878;gi|222352122	0.00165489	0.0278612	0	0.0505744	0	0	0	0	0	0.553236	0.177614	0	0	0	0	0.284073	0	0.304715	0.314686	0	0	0.133341	0	0	0.0235499	0	0	0.177623	0	2.238	0	0	0.537178	0.0762635	0	0.0659682	0.186638	0.0592658	0	0	0	0	0	0	0	0
27237	ARHGEF16	Rho guanine nucleotide exchange factor (GEF) 16	gi|163792208	2.9576	4.78597	3.52898	10.923	8.66422	6.81424	4.50907	1.09043	4.79594	3.76007	26.5682	4.24157	2.58114	5.17779	0.981997	2.49008	3.35989	6.38034	9.96521	6.2812	1.175	8.75244	5.07381	10.9206	1.53512	5.07738	13.7645	6.7077	4.1307	14.3918	6.28718	12.2752	12.5525	8.8572	1.67231	13.0452	2.3343	1.36993	7.9724	3.60605	7.32251	9.23764	8.43618	1.72388	1.15424	2.54845
27236	ARFIP1	ADP-ribosylation factor interacting protein 1	gi|71040092;gi|71040094	12.6142	2.33652	16.4313	20.7472	26.2113	7.6518	6.59929	4.98869	14.2567	11.5252	10.5588	6.10224	7.63314	9.839	12.4196	2.79412	8.6645	6.40075	10.5239	8.67279	2.86174	12.6088	10.1796	5.75297	8.55614	14.367	4.57264	9.90705	2.08673	2.87166	15.3236	3.38287	12.0646	10.1122	4.42503	7.095	3.39782	5.96768	4.11451	5.20637	4.16379	9.10015	6.05779	9.18289	4.9717	8.12724
51128	SAR1B	SAR1 homolog B (S. cerevisiae)	gi|75709204	5.16197	7.54195	5.17405	2.43798	0.209405	8.323	23.676	0.938712	10.6405	21.0422	9.90246	3.97011	3.53676	8.69372	15.8119	11.3962	3.93601	2.15343	7.88226	11.0696	10.4409	9.78505	5.66203	3.86124	7.93968	3.25859	3.21263	4.41849	3.63117	27.9094	10.2131	7.4202	12.9812	20.6535	25.5976	17.0346	9.19881	13.7293	13.9946	9.61688	7.70024	5.23569	10.5242	3.19177	1.04566	0.951087
51124	IER3IP1	immediate early response 3 interacting protein 1	gi|7705819	1.55706	5.31905	9.65067	3.44899	9.96736	2.8806	10.5528	9.62012	2.11882	2.616	11.1391	3.46675	9.58077	3.88269	9.27368	0	7.47982	0.405505	2.09461	6.10979	2.87301	0	3.8885	3.84968	3.14437	12.1804	3.98733	24.7974	0	11.0292	2.67955	3.40313	5.01237	5.90861	5.36645	4.61012	4.74784	6.77299	2.60208	40.3182	8.01625	5.11313	0	3.03804	3.94578	7.88077
51125	GOLGA7	golgin A7	gi|291621680;gi|50541950	0.122065	0.923218	2.2538	0	0.238137	1.31179	5.68554	1.29901	1.91506	0.747208	1.64109	0.203794	0.522732	5.12667	0.856327	0.835491	3.07321	1.45616	8.33582	0.239911	0.580641	1.68074	0	0	3.8136	0	14.8128	4.64301	4.79394	3.34268	0.162799	0	0	3.16242	2.44058	1.18672	2.16954	3.5931	0.85094	9.4091	14.2278	1.53169	0.392703	0	1.62156	2.66827
51121	RPL26L1	ribosomal protein L26-like 1	gi|7705813	8.09868	22.6247	2.28615	2.01366	1.14482	1.45685	3.35085	0.58848	3.79493	2.64518	3.89644	0.871438	2.26854	2.20529	1.76881	3.36468	2.16474	2.66402	3.65384	0.379199	0.230677	5.94244	0.747047	6.10932	2.12131	0.477102	14.6253	0.326238	20.2904	26.0999	24.6668	14.031	5.71487	1.26537	31.1102	25.1678	35.3752	31.5983	9.28535	13.1005	37.8664	2.77484	16.7461	1.68559	1.58716	5.32886
51122	COMMD2	COMM domain containing 2	gi|45545435	3.7484	2.5909	1.10913	0	0.253251	11.38	168.75	2.37833	35.711	7.12769	11.6135	0.191264	3.83946	0.270003	8.07271	36.453	10.8696	3.5892	1.86648	0.293586	8.56693	0.690798	1.98012	0.396682	0.792136	9.74214	3.99495	28.0624	0.107814	0	1.3475	2.83691	4.07827	5.06356	3.09467	4.13748	3.84053	0.952224	7.59322	1.34035	3.00707	2.85376	3.57238	11.5487	2.82873	5.34818
51123	ZNF706	zinc finger protein 706	gi|390979662	4.98223	4.48515	4.63209	11.8694	14.9402	1.63894	2.88111	2.97998	0	0	2.01052	8.35552	9.2489	2.60663	0	0	9.14581	0	4.40158	16.3105	2.69404	25.1654	27.8776	16.0462	5.14554	62.0532	1.66503	0.240637	10.653	37.7533	0	0	1.51635	6.45849	0	3.16641	0	0	1.01489	7.00041	1.62912	5.00319	9.43046	29.2578	24.6143	40.3519
124583	CANT1	calcium activated nucleotidase 1	gi|229577444	3.75638	4.16861	56.0082	3.46346	4.1451	4.96659	41.4298	12.1931	13.6031	7.41097	23.3054	0.88753	3.62378	3.53647	9.53998	3.73886	7.47426	8.39584	1.8906	5.36571	5.60575	2.20826	4.34354	1.97115	4.30153	6.09347	8.62946	14.5946	0.755641	1.2405	0.927255	0.460162	3.24772	7.03393	2.20465	2.96003	2.95813	2.91294	0.44011	1.02516	1.19668	4.45116	44.8236	35.5494	3.66771	15.0548
64005	MYO1G	myosin IG	gi|239582755	1.70514	2.24188	5.72323	2.6712	7.46801	0.31286	6.7743	2.71895	1.25662	4.91373	1.3136	2.19714	1.91523	6.31028	4.81444	0.8068	3.43686	1.9012	3.24165	2.89955	1.19248	0.691812	2.31238	3.58372	1.00014	0.614129	1.29809	5.52683	1.51117	3.9257	1.88347	3.34832	5.49662	5.37484	0.853127	3.09459	1.46959	7.66657	4.778	1.23102	1.7849	4.3351	19.185	7.05317	4.50541	5.0415
156	ADRBK1	adrenergic, beta, receptor kinase 1	gi|148539876	0.418485	2.41596	0.945601	3.44161	2.65009	1.35622	1.71068	0.593858	0.4285	1.96956	1.0751	1.21999	1.36102	2.62281	0.757807	0.0339637	0.683954	0.615072	6.40574	1.56637	0.354995	3.77616	14.8208	12.7084	1.43668	0.882061	2.05533	1.90154	4.17992	1.86839	1.17717	1.20218	1.33518	1.51364	1.30804	0.863138	2.65133	2.12861	0.0568583	0.848481	0.340513	0.445737	1.24424	1.24769	1.73609	0.690692
159	ADSS	adenylosuccinate synthase	gi|34577063	11.1081	10.2065	31.5668	10.245	13.894	7.56302	3.90278	182.93	57.2267	12.8235	11.621	6.80152	12.371	67.3621	12.7961	4.81049	16.3746	14.3262	36.2068	15.7867	5.42037	12.0438	14.9587	13.3334	6.26017	17.5677	13.2308	21.914	4.87122	37.0582	12.4414	11.5325	13.2959	6.85496	5.25839	12.0274	9.90453	9.48376	12.5938	6.34347	6.82901	23.8596	7.64071	28.2607	20.5302	35.0614
158	ADSL	adenylosuccinate lyase	gi|4557269;gi|183227688	8.94221	6.72414	8.46403	1.73881	12.1217	8.16619	31.312	398.569	36.0738	18.5423	8.80886	9.20628	42.0293	35.6162	6.25807	4.33216	8.27143	4.80879	0.583584	7.15761	8.34829	3.06659	1.51722	2.93643	6.00964	10.9533	17.3125	1.99468	5.38821	4.40629	9.63137	5.94102	8.72313	6.74956	4.05034	7.13735	9.30241	8.29833	6.04192	5.26227	8.62285	5.6322	3.62638	8.26778	7.20386	7.35626
148423	C1orf52	chromosome 1 open reading frame 52	gi|37620206	3.20844	3.32374	0	0.648837	0.61964	0	0	0	0	1.5304	0	0.309949	1.84969	0.22519	0	0	0	0	1.06257	0	0	55.0689	7.49265	1.71449	0.59997	0	0.595289	0.3879	2.90741	1.02197	0	0.329552	1.41216	0	1.08476	3.36704	3.71834	2.2125	5.63678	3.93075	3.69604	1.3394	0	0.233551	0.148414	0.341123
85440	DOCK7	dedicator of cytokinesis 7	gi|431822381;gi|431822377;gi|54112429;gi|431822379;gi|431822375	4.83175	1.04655	2.94123	1.67172	5.35115	2.28442	2.52803	11.7112	3.44583	3.58588	8.23958	6.52816	5.55115	3.32917	5.38344	3.11663	4.59372	3.91756	2.17496	4.06161	3.63075	1.45909	0.781033	2.21648	3.21583	2.31545	0.653321	1.22679	2.54802	0.78334	1.12427	1.24146	3.489	2.92419	1.89473	0.809995	2.40249	1.07733	0.740469	0.675626	1.07071	1.8707	3.38348	2.29926	1.12031	3.18896
8689	KRT36	keratin 36	gi|4504927	1.26045	2.0846	12.756	6.2548	5.05632	1.72931	1.93974	3.77475	3.61794	1.18605	9.92829	3.8979	2.02063	4.66845	20.2262	0.856537	1.19942	4.51272	8.43259	1.95096	1.4167	6.29896	2.08353	1.13742	1.62832	2.37267	19.9391	0.603524	5.70778	6.03456	3.66667	2.96676	2.8175	6.26618	3.7876	2.41461	2.83384	4.0507	3.12191	6.65548	5.26775	6.12726	5.25779	6.10768	1.05716	10.5205
6187	RPS2	ribosomal protein S2	gi|15055539	8.77122	38.8323	53.9097	32.2654	59.721	15.1683	15.9139	58.8275	27.2602	16.9264	44.4188	52.5784	37.4237	74.2632	20.4284	18.7389	41.8751	21.5398	42.5572	71.1399	28.755	87.829	50.328	45.7048	82.4497	36.4193	38.9851	29.2257	32.1006	48.1736	46.6055	34.3212	20.5212	51.6639	69.9119	85.5912	65.0209	63.8486	53.5987	43.4334	44.9583	57.0384	50.4824	52.3297	37.4385	36.1624
6185	RPN2	ribophorin II	gi|209413738;gi|35493916	49.3238	33.529	34.3283	12.869	35.7745	74.1974	69.3466	43.3538	59.3894	88.5451	42.4917	21.6241	34.8552	46.4707	67.312	67.1585	33.1209	37.2182	16.3533	33.7177	105.591	6.42046	18.8022	26.2453	22.0563	60.8426	17.3626	14.9751	8.16809	8.91563	24.4144	25.0617	60.2847	41.8007	23.4696	35.1755	40.6844	35.71	28.0411	8.27064	12.3947	71.6912	28.0829	44.7511	54.696	73.1309
6184	RPN1	ribophorin I	gi|4506675	39.4603	42.0391	54.0926	47.1503	80.667	54.6056	28.6207	50.7612	41.4596	70.5604	37.4026	31.6505	52.8811	53.289	41.4926	43.1223	66.3149	25.7805	46.5113	58.3416	53.2411	13.9999	42.6657	33.3565	34.6752	19.2285	79.4419	26.6343	22.549	33.5179	29.6717	49.7409	59.1409	64.4964	55.6592	69.3216	56.3606	68.9876	46.2727	20.4791	14.3085	68.9948	33.3499	45.7018	46.0757	40.0759
6182	MRPL12	mitochondrial ribosomal protein L12	gi|27436901	5.54017	3.07535	13.2854	6.04644	10.2492	27.6879	6.15662	5.97231	9.34675	20.3893	7.21837	7.58493	7.79917	7.39934	5.55785	22.417	11.1041	1.88212	10.0197	4.82269	15.9778	55.5408	21.3425	12.5113	12.4934	1.60687	26.6756	1.20662	13.911	10.7783	7.2774	13.2217	11.4467	13.4811	12.114	13.1812	6.76804	5.23404	3.91553	3.55035	5.06481	0	11.6484	2.35392	1.05213	5.92293
6181	RPLP2	ribosomal protein, large, P2	gi|4506671	115.811	249.564	408.372	361.748	552.282	103.165	123.411	431.845	102.499	84.2837	377.872	214.897	304.813	334.925	262.629	53.1624	335.533	106.622	304.479	286.247	95.3826	222.281	449.531	299.897	204.382	737.555	152.898	104.498	125.938	359.34	157.842	118.694	97.8832	403.869	263.272	229.827	184.16	278.752	227.59	105.943	91.9382	312.594	156.574	293.33	210.191	279.362
200576	PIKFYVE	phosphoinositide kinase, FYVE finger containing	gi|121583483;gi|295789162;gi|22749359	0.0221988	0.129184	0	0.10969	0.077854	0	0	0.0435941	0.0292972	0.0277573	0.078562	0.237192	0.160097	0.0338647	0	0	0	0.0898608	0.0695193	0.156954	0	0.17968	0.264181	0.312875	0.105398	0.0146879	0	0.0706407	0	0.233192	0	0	0.0282058	0	0.0260154	0.0171986	0	0	0.0655107	0	0.0302586	0	0.251912	0	0	2.21809
6908	TBP	TATA box binding protein	gi|4507379;gi|285026520	3.47817	0	0	0	0	4.28058	0	10.6222	0	0	0	0	0	5.60027	4.83514	12.7356	0	14.5115	0	0.634936	1.40013	4.12813	0	0	1.93357	0	0	0	0	0	0	0	0	0	0	0.432377	0	0.488775	0.865522	0	0	0	0	0.494824	0.188918	0.567812
6189	RPS3A	ribosomal protein S3A	gi|4506723;gi|390608657	28.2854	45.6871	7.40377	1.67856	2.75157	15.3943	24.9629	7.56147	13.1924	19.805	15.1782	13.6553	9.46539	8.72297	9.43335	20.9033	11.1614	14.8348	22.0431	13.5199	12.5417	48.8785	7.17222	37.0647	78.1021	6.18136	193.585	28.0218	88.7589	51.3282	25.9714	32.166	35.342	11.4976	42.7202	46.3879	52.0718	66.3395	28.9264	66.0009	56.9575	36.5199	20.4311	38.8824	33.3511	41.2544
6188	RPS3	ribosomal protein S3	gi|386869506;gi|386869503;gi|378548190	78.065	68.5199	221.547	180.484	269.15	90.9629	102.838	151.145	101.681	132.836	153.636	145.427	135.445	220.598	103.36	76.2825	178.059	159.11	213.018	197.123	109.029	163.99	251.407	228.504	159.51	128.18	106.138	70.0091	105.624	138.008	130.83	89.309	115.462	197.072	181.317	182.805	191.227	191.548	170.193	123.317	130.583	193.84	147.377	153.051	121.744	131.567
134429	STARD4	StAR-related lipid transfer (START) domain containing 4	gi|21040247	0.56264	1.37289	0.393993	0	3.5521	1.04218	1.94366	0.43022	0	0.327005	2.74964	0.0712948	1.14716	0	2.48463	0.52665	3.64967	3.71604	0	0.958742	4.3396	0	0.251564	0	0	0	0	0.265271	0	0	0	0	3.28224	1.45227	0	0	0.715946	0	0.375202	0	0.0973465	0	0.725072	0	0.394795	0.604731
2720	GLB1	galactosidase, beta 1	gi|119372308;gi|208022658;gi|119372312	63.2448	10.3887	5.1716	12.4753	16.7995	115.951	11.3548	5.54352	12.4362	13.774	9.56441	3.82257	50.0146	36.3429	10.8482	11.4292	64.1849	8.55747	9.22009	4.98622	15.5105	16.0303	8.53617	21.2879	7.63689	18.3141	4.92001	1.78865	6.61384	16.8763	8.43893	1.94823	5.7068	9.23613	14.3733	9.90707	14.9359	11.4618	12.3723	3.37142	10.7677	20.2946	59.1318	20.8748	19.3321	21.7796
2729	GCLC	glutamate-cysteine ligase, catalytic subunit	gi|4557625	4.02791	5.47231	6.03525	4.72549	3.73765	6.70885	9.41563	4.1253	16.2942	0.871193	4.34671	3.70714	7.02801	7.61797	3.67383	0.967035	4.39747	6.42573	3.42463	7.65829	4.50724	8.58025	23.2839	22.6085	4.60207	4.39215	5.39938	5.34364	13.6779	14.6876	5.92816	8.996	0.723857	9.99529	2.85872	11.3398	4.2359	6.47394	31.9427	2.27013	19.6662	36.8207	3.79197	37.7875	28.775	6.22926
7940	LST1	leukocyte specific transcript 1	gi|262118322;gi|262118326;gi|262118183;gi|262118328	0.990416	5.37724	4.25271	4.21044	14.8621	0	0	0	0	6.07694	0	0.976466	0	5.8634	0	1.3807	0.898974	0	1.34296	1.4455	1.12085	0	3.55846	10.6832	15.1618	2.9478	1.87892	15.8203	1.44867	0	1.34271	1.39457	2.56347	0.579615	0	1.22456	0	0.384582	0	38.7088	0	1.14442	2.88002	1.20926	0	4.31051
9194	SLC16A7	solute carrier family 16 (monocarboxylate transporter), member 7	gi|397739033	0.143859	0	0	0	0	0	0	0	0	0	0	0	0	0	0	0	0	0	0.224161	0.0453241	0.0479154	0	0	0	0.322634	0.0350092	0	0	0	0	0.425218	0	0	0.139075	0.224595	0	0	0	0	0	0	0	0	0	0	0
7942	TFEB	transcription factor EB	gi|429836871;gi|429836865;gi|429836867	1.35155	0.0407976	0	0.991617	0	0	0.551367	0	0	0.916496	0	0	0	0	0	0	0	0	0	0	0	0	0	0	0	0	0	0	0	0	0	0	0.335225	0	0.720244	0.0895016	0	0.336284	0.138712	0.820201	0.594143	0.544245	0.546385	1.05164	0.530307	0.66445
10376	TUBA1B	tubulin, alpha 1b	gi|57013276	59.722	47.2934	30.3376	24.1711	28.836	72.7028	48.0833	52.375	14.1259	54.4934	63.3856	44.0117	31.2262	45.1233	77.5604	51.9664	49.377	62.3824	21.1072	20.9187	66.0206	20.0292	40.114	24.1774	25.8089	65.156	24.8938	24.5365	16.5981	19.8738	53.0481	54.768	64.8694	41.4002	87.2142	70.7572	134.488	74.5492	85.0856	36.2599	36.4427	110.132	92.9512	106.94	73.9965	202.023
9744	ACAP1	ArfGAP with coiled-coil, ankyrin repeat and PH domains 1	gi|7661880	4.55464	1.375	1.23691	2.34756	0.926479	3.59921	0.832483	1.83246	1.71538	4.13061	7.93484	1.32103	3.30955	0.297711	1.73109	2.68729	2.29005	3.44295	0.12678	1.86819	2.62047	104.557	1.82273	0	5.95907	1.36827	4.46772	0.95237	7.38862	1.41513	1.21351	2.51472	9.91391	2.25163	1.2797	1.01957	1.06541	1.60153	1.54912	0.0599076	0.401831	0.986304	0.608676	0.300886	0.747903	0.9545
80381	CD276	CD276 molecule	gi|67188443	0.404599	0.788626	0	0	0	0	0.434301	0	0	0	0	0	0	0	0	1.37185	0	0	0	0	0.477845	0	14.2159	0	0	1.78693	4.82829	13.3525	0	0	0	0.128635	0.128473	0.67842	0.230833	0.212046	0.103733	0.165881	0	0.498832	1.3751	0.374366	2.13795	0.120239	0.31056	2.48002
6238	RRBP1	ribosome binding protein 1	gi|110611220	17.933	29.9328	68.6616	22.4414	37.1811	49.1237	33.2031	47.5218	56.18	38.5263	42.7078	16.7173	56.5296	42.0386	103.893	57.0671	33.8943	84.9627	36.8466	37.1417	41.6032	8.28166	16.5758	30.5281	28.2363	39.9526	24.35	12.0267	13.9084	18.2244	16.8625	35.0289	20.8605	59.7547	30.9538	35.0981	32.1506	32.3582	11.6708	10.9596	11.2076	28.5796	12.4154	14.1543	21.5837	18.9711
6235	RPS29	ribosomal protein S29	gi|4506717	4.96363	2.38401	0	0	0	3.09205	0.903929	1.82663	1.43745	3.62634	0.985604	4.45598	0	0	0	0	0	1.15858	0	0	1.27388	12.1024	0.37777	0	0	0	0	6.77633	2.47791	0	3.67104	7.47573	0.872908	0	6.55494	0	0	0	5.80312	0	18.9162	26.5728	6.66711	41.4791	23.9122	2.29917
6234	RPS28	ribosomal protein S28	gi|4506715	19.9323	84.9783	212.035	59.6591	143.075	113.788	170.032	178.015	79.9216	104.61	551.599	215.004	171.506	190.125	375.254	66.3621	375.084	22.5823	126.42	198.615	106.08	174.525	257.126	114.261	72.5128	421.172	154.876	76.7823	77.6409	3.78266	167.331	139.408	74.94	194.865	300.411	193.667	385.261	307.38	289.483	60.1254	92.311	329.561	141.156	318.844	288.707	590.98
6237	RRAS	related RAS viral (r-ras) oncogene homolog	gi|5454028	21.8331	9.24868	22.5383	19.1549	22.6163	19.5216	5.49877	9.94876	9.02154	12.7619	20.9369	9.08081	23.6191	16.0195	20.6296	13.9711	28.0173	34.966	3.76677	19.913	33.4027	12.93	6.72244	6.80214	12.1815	20.4681	13.9297	28.9994	12.629	8.72904	5.138	8.36534	22.3759	21.057	21.9085	24.5261	3.59872	19.2554	11.2287	14.0863	2.34242	26.7486	15.6069	10.2778	17.5346	17.4135
6236	RRAD	Ras-related associated with diabetes	gi|192807327	0.278334	0.655588	0	0	0	0	0	0	0	0	0.656744	2.07143	0.276555	0	0	0.890288	0.388756	0.480513	0	0	0	0	0	0	0	0	0	0	3.94417	0	0	0	0	0	0	0	0	0	0	0	0	0	0.212297	0	0	0
6231	RPS26	ribosomal protein S26	gi|15011936	59.1161	47.2693	82.4115	9.88467	65.1292	190.155	9.53372	154.775	205.871	264.472	190.96	6.63559	104.262	74.893	149.894	158.265	9.26807	266.899	82.5826	96.9908	224.465	64.7788	67.3114	67.9781	72.0728	67.8642	90.4028	41.4556	54.5799	26.4793	36.9611	20.9025	226.583	89.2631	38.0529	41.7167	56.0463	52.1917	71.0008	20.3113	15.0196	112.724	47.5492	89.8272	99.8241	161.698
5566	PRKACA	protein kinase, cAMP-dependent, catalytic, alpha	gi|4506055;gi|46909584	8.15673	10.0573	4.56015	3.19043	18.3456	4.21217	2.74357	3.04553	0.567975	5.35517	2.43915	1.08296	1.23946	2.37886	2.70973	4.25176	1.73067	3.44089	1.54163	1.52109	4.53315	0.760789	3.30667	3.29518	2.14092	1.65377	1.30963	1.53722	2.27246	6.33529	1.97191	2.22369	1.08221	3.3417	2.06495	3.0014	2.24237	6.02297	2.13883	0.871614	1.03431	4.26692	3.7708	4.67465	0	0.0227881
6233	RPS27A	ribosomal protein S27a	gi|294459921	248.594	227.701	439.364	19.3906	245.766	85.3879	112.396	382.157	341.411	479.49	559.593	129.436	347.467	218.175	62.7092	330.444	51.9185	706.334	21.7237	283.549	451.973	238.613	336.218	161.234	16.8472	520.407	136.642	13.462	186.461	126.061	112.153	161.967	124.358	29.5897	173.691	96.8335	127.412	115.482	88.5269	66.8121	136.462	95.602	76.8907	24.7603	92.725	188.019
6232	RPS27	ribosomal protein S27	gi|4506711	10.0508	31.9485	22.1908	11.1066	3.42695	7.56464	8.22323	10.2793	13.0812	6.11453	10.0267	21.8562	10.8688	24.2557	14.0242	8.06956	15.2011	10.9117	29.0038	28.7032	12.6522	54.6587	3.79838	65.7489	43.8634	6.51671	34.4743	85.1902	32.2246	28.3055	10.3508	12.4977	22.2216	6.91564	18.5059	38.1324	28.0457	28.7649	50.4517	12.0034	23.2815	54.5612	17.1533	56.4692	24.0193	6.68413
90121	TSR2	TSR2, 20S rRNA accumulation, homolog (S. cerevisiae)	gi|24308388	1.20882	0.815414	1.66676	4.32488	18.448	5.62667	11.3594	2.34103	0	1.66407	0	7.8464	1.11865	3.29474	0	1.64012	0.857996	1.21583	1.06397	2.05056	2.08661	0	0	0.90263	9.52473	1.804	1.30859	3.45197	0.758589	3.12793	0.348624	0	1.55979	0	4.06732	3.50524	3.13521	1.29014	0.433566	0	0	4.08405	4.95807	1.9422	2.04929	12.7638
10564	ARFGEF2	ADP-ribosylation factor guanine nucleotide-exchange factor 2 (brefeldin A-inhibited)	gi|150417986	13.7142	0.625358	8.07314	0.705813	0.958163	7.40948	1.51454	4.56007	14.115	15.2894	11.6888	0.589491	12.0953	1.10964	8.65656	8.14562	15.7323	1.5628	3.48404	1.66396	21.6707	0.543824	1.53617	1.12861	0.27056	4.28892	0.629171	0.560781	1.20536	1.74806	0.716908	1.32422	15.7031	14.6247	11.6287	6.19592	7.97127	6.87145	2.08598	0.785523	0.267399	3.5828	18.6848	3.77107	3.04669	5.487
91	ACVR1B	activin A receptor, type IB	gi|298231236;gi|4757720;gi|298231233	0.097297	0.448202	0.0765457	0.580538	0	0	0	0.269878	0	0.485749	0.907586	0.100064	1.36397	0.337385	12.8645	15.1567	1.93974	50.0792	1.06388	0	10.4659	0	3.15496	0	0	1.90669	0	0.065433	0.125247	0.145594	0	0	0.328191	6.49573	0	0.0235791	0.0330946	0	0	0.0454936	4.8049	0.187997	0.195007	0.274335	0.0665666	0.392485
10519	CIB1	calcium and integrin binding 1 (calmyrin)	gi|163644313;gi|480540325	7.29814	7.56773	6.10897	5.21284	1.91985	5.33136	5.22617	2.60596	10.2857	9.34789	0	2.59393	6.96259	11.6647	5.46457	5.59895	6.12115	10.6759	0.208501	4.80631	7.35093	0	0.935071	4.34343	5.66653	23.497	3.06864	0.336141	0.0627617	4.84246	11.0364	22.1476	8.06459	1.43068	4.35749	3.74304	7.37536	6.42238	5.13605	0.691376	1.34262	5.28032	1.85036	2.59913	4.70124	5.44783
9779	TBC1D5	TBC1 domain family, member 5	gi|197304775;gi|197304777	1.10665	3.16349	26.298	4.14134	2.47932	5.9561	4.41141	0.738555	2.54087	0.566378	2.67225	1.5014	3.95783	3.71046	0.431481	0.445962	1.39913	0.803921	4.62406	0.855837	2.47814	1.05483	1.76761	4.24935	7.8931	9.55259	1.62868	1.13273	27.8145	4.47502	1.09522	1.43686	20.1317	8.23121	0.0683245	0.302836	1.2435	0.78495	0.703437	13.5289	15.1295	3.56222	1.08319	3.38897	3.02953	2.22658
10512	SEMA3C	sema domain, immunoglobulin domain (Ig), short basic domain, secreted, (semaphorin) 3C	gi|5454048	7.11229	0.901898	0.408233	0.228661	0.536478	0	0	0.43526	0.447314	5.40679	0.345638	0.369617	0.158786	0.573866	0.153191	0	0.137461	0.124782	0	0	0.235935	1.07702	0	0	0	0.0786956	0.103673	1.55262	0	0	0.236715	0.189156	1.92699	0	0.531725	0.939002	0.634076	0.419113	0	3.03133	0.761608	0.092015	4.55541	0.568364	0.260137	2.78666
9774	BCLAF1	BCL2-associated transcription factor 1	gi|117938254;gi|7661958	10.9074	2.18906	0.526822	5.30293	4.87583	3.44141	1.03257	0.369935	0.670984	20.173	1.24941	3.74091	1.5264	2.10911	6.9016	0	1.05906	27.2385	3.02196	3.06138	5.26418	0.41619	2.36663	1.07187	0.746338	0.370687	2.58931	1.0548	3.96128	10.4819	0.596209	15.5727	0.545042	1.25795	17.4703	2.7522	5.21712	1.94048	0	0.383437	0.235377	0.200674	0.474021	0.169691	0.322053	0.298343
9777	TM9SF4	transmembrane 9 superfamily protein member 4	gi|164519076	7.09266	12.3706	0.396068	10.8418	26.0464	10.7492	4.19677	3.36735	17.0482	16.9951	4.41494	1.72976	3.67307	27.9912	2.02376	8.07473	3.33371	14.3435	18.3835	7.40892	7.35861	2.56823	0.66099	3.65767	4.68153	7.35948	1.27399	3.36727	1.46135	6.48586	2.62436	3.6761	13.9738	2.51631	9.61455	5.29994	17.7988	11.4736	4.14003	1.32	2.75077	6.97771	2.90641	4.90767	8.9272	4.4711
9776	ATG13	autophagy related 13	gi|326806954;gi|326807039;gi|326806956;gi|326806958	19.6794	2.02863	1.27383	2.56739	1.18172	4.43555	3.51902	1.07371	1.42097	0.0996758	0.949594	1.51135	0.964779	0.224666	1.24732	0.124814	0.535663	0.933388	0	0.197659	2.42891	4.29052	1.30418	2.70366	0	2.29862	0.651939	0.399153	5.34244	0.906401	1.33239	1.76169	0.752724	0.736961	0.503394	0	0.523942	0	0.0596834	0.472501	0.0472758	1.12573	0.219155	0.175383	0.35569	0.682151
10516	FBLN5	fibulin 5	gi|19743803	12.3381	19.0756	13.2313	10.7969	13.0622	2.16397	5.47239	7.62629	2.51219	2.32726	4.1898	3.16936	15.6444	10.2444	1.82835	1.55487	27.7692	1.04404	5.41872	15.4656	1.74772	2.97958	11.6053	5.44222	3.36422	3.96732	11.0163	25.6622	20.8391	16.3683	7.01443	13.264	2.4345	15.1892	12.8624	29.7546	4.82625	13.573	19.6888	15.5887	6.02335	34.0171	49.6412	41.1259	47.5801	2.6135
9770	RASSF2	Ras association (RalGDS/AF-6) domain family member 2	gi|25777677	2.22532	1.8349	0.786782	4.32387	2.40419	0.812132	0.208008	2.20762	0.994728	1.89666	0.666126	1.99767	0	2.69283	0.919025	3.00731	0.376383	7.33356	0.608629	1.54055	1.02743	0.118452	1.61747	7.41218	0.25586	0	1.45885	0.168358	0.133899	1.92839	0.561379	1.77849	1.58292	2.78481	0.266879	0.549769	0.483682	0.334998	0.781147	0	0.205158	2.06153	0.0620769	0.755037	0.291879	0.895051
10514	MYBBP1A	MYB binding protein (P160) 1a	gi|157694494;gi|157694492	1.33863	3.51716	1.61528	12.2021	5.10209	1.77295	1.45164	6.18933	1.76471	10.7326	5.0825	1.50474	8.22837	2.93226	3.65639	3.10598	1.79233	3.72358	5.96501	1.26671	1.82508	1.27844	0.622959	1.30979	1.28768	1.71649	0.870668	3.66831	0.419149	2.60671	2.01775	0.161629	3.43845	2.99894	0.898596	1.17491	1.59047	0.558205	1.63661	2.47604	7.84813	2.09665	2.8849	2.58352	1.30799	2.37559
285362	SUMF1	sulfatase modifying factor 1	gi|257470977;gi|38202250;gi|257470975	29.148	39.8307	0.384198	0.815008	1.581	5.33313	1.30949	0.41676	1.30285	0	0.235689	0.284294	0.168435	1.03907	1.01663	0	0	0.429429	0.249804	0	0	0	3.37546	0	3.60091	0	0.292698	0	0	0.142529	0.434924	1.25591	0.529371	0.473975	0	0	0.195105	0	0	0	0.671168	0.255991	0.12702	0.951124	1.17946	1.32852
8861	LDB1	LIM domain binding 1	gi|4504969;gi|164663816	0.91398	0.270341	0.802364	0	0	0	0	0.235447	0	0.594563	0.369887	0.217167	0	0	0	0	0	0	0	0.146981	0.40789	0	0	0	0	2.0698	0.109014	0	0	0	0	0	0.768299	0	0	0	0	0	0	0	0.175021	0	0	0	0	0.689768
255738	PCSK9	proprotein convertase subtilisin/kexin type 9	gi|31317307	1.59598	0.182899	0.0861464	0	0.445255	0	0.116234	0	0.0974871	0	0.655073	0	0.254468	0.143805	0.298319	0	0.349944	0	0.0493234	0	0.356544	0.131775	0	0	0.724216	0.222504	0	0.553911	0	0.289409	0.107197	0.0846984	0.224825	0	0	0	0	0	0	0	0	0	0.0979827	0.0676385	0	0
810	CALML3	calmodulin-like 3	gi|4885111	10.5029	11.1589	3.0108	4.00176	12.1298	2.4352	3.01105	6.19703	1.51098	93.4561	1.29648	73.0346	2.81223	12.8734	1.54885	1.19087	2.91057	2.31819	10.5129	23.4275	0.847697	10.6452	18.2873	9.89015	5.02561	4.39237	7.38851	6.70411	23.8156	7.72433	14.7338	20.24	1.60961	5.60636	10.836	19.0716	20.712	14.0937	12.3904	12.7918	20.8774	5.35096	2.96236	2.73687	3.74448	1.50797
811	CALR	calreticulin	gi|4757900	77.4518	52.3888	46.5338	46.5208	61.796	54.7295	26.9926	20.2973	57.3762	54.5071	15.6834	14.0046	49.871	55.2139	26.4283	29.8117	25.2619	32.7289	28.5644	48.0197	42.2651	17.1628	43.2477	33.4123	28.1762	46.6686	40.9566	16.3908	51.33	31.9756	29.0565	37.4206	54.7559	76.0128	35.3296	40.9359	40.1938	59.3195	33.8492	24.8084	22.6541	49.2441	26.3701	31.5335	41.3365	28.2321
84717	HDGFRP2	hepatoma-derived growth factor-related protein 2	gi|48255931;gi|14249158	3.04984	2.19713	0.782541	6.09317	3.52016	0.434159	0.183765	1.08678	1.10271	0.626139	0.828527	12.5808	2.26515	4.66236	1.63549	0.738357	0.139816	0.870992	2.25104	13.3782	2.38405	0.977034	1.93288	1.13501	2.37346	1.69351	3.64656	1.17891	1.54902	3.80497	1.7311	1.9682	0.337289	1.64973	0.753663	2.75702	2.22088	4.15652	0.513566	1.31413	0.492731	1.38256	1.41412	1.09086	0.0622476	0.657727
813	CALU	calumenin	gi|194578885;gi|314122177;gi|4502551;gi|314122181;gi|314122179	35.3447	31.3592	29.3403	16.0849	26.6263	11.2833	12.715	23.6935	18.1041	16.211	16.5163	5.03453	11.8542	36.9037	23.1301	6.98454	16.857	14.6001	16.3671	8.41529	10.9085	15.4614	26.8731	28.8999	43.3131	51.1452	22.8043	7.51547	32.4683	46.1862	12.1995	16.7544	12.4458	27.2372	25.1901	13.7693	14.0263	15.9523	5.08561	13.2527	18.699	10.3385	11.3988	4.87787	21.4447	27.8352
815	CAMK2A	calcium/calmodulin-dependent protein kinase II alpha	gi|25952114;gi|25952118	0.629926	0.995195	0.873147	0.548733	0.758851	0.0336701	0.167083	0.160356	0.115193	0.0250301	0.170158	0.35367	0.0584348	0.619802	0.197874	0.00761567	0.102501	2.2761	0.297388	0.844108	0.0356989	0.134632	0.480038	0.242023	0.552783	0.182218	0.345625	0.27758	0.0470609	0.16891	0.167402	0.101153	0.0494	0.469879	0.284038	0.244637	0.145524	0.261259	0.265837	0.0323182	0.154603	0.21104	0.151069	0.136473	0.39437	0.127888
816	CAMK2B	calcium/calmodulin-dependent protein kinase II beta	gi|26051214;gi|26051204;gi|26051216;gi|26051210;gi|26051206;gi|26051212;gi|26051218;gi|26051208	2.41326	4.13238	3.66075	2.09454	2.89658	0.533476	0.845656	0.965381	0.439698	0.288465	1.03053	1.37495	0.789848	2.37024	0.982563	0.756354	0.391251	0	1.17871	3.29245	0.136265	0.606612	1.94029	0.992016	2.11001	1.13137	1.45208	1.42071	0.518801	0.692159	0.638985	1.06617	0.434516	2.03074	1.34954	1.7813	2.0355	1.13035	3.96969	0.221879	1.95224	0.805551	0.576638	1.8331	4.8576	3.38967
817	CAMK2D	calcium/calmodulin-dependent protein kinase II delta	gi|212549756;gi|26667186;gi|26667180;gi|212549753;gi|26667189	4.54643	4.10191	4.52982	28.9873	4.11175	9.93945	3.77803	3.89019	5.45411	5.86598	3.89843	20.662	1.94448	32.7528	6.99371	5.34133	2.52982	10.7589	2.45836	19.8721	6.73878	0.926682	1.97943	2.03431	2.80373	14.2607	1.31522	4.64761	3.24447	3.50177	12.6784	8.50798	9.46595	4.24663	10.3539	11.195	10.6306	13.5455	8.19472	0.972446	1.93325	1.92448	0.83631	1.75742	2.25443	1.58668
123283	TARSL2	threonyl-tRNA synthetase-like 2	gi|38570111	1.01456	1.29212	0.826982	0.473173	0.414224	1.11498	0.340671	0.641929	0.25137	1.08387	0.175383	0.0599333	0.501896	0.144094	0.450645	0.268937	0.358386	0.780941	0.222479	8.78514	1.28558	0.459146	0.41336	0.272782	0.012616	1.25012	0.0433643	1.90115	0.156137	0.108963	0.196875	0.331867	0.100041	1.47088	0.247222	0.18048	0.329974	0.137498	0.241913	0.240997	0.220745	0.595893	1.17755	2.41588	0.643853	1.22235
80833	APOL3	apolipoprotein L, 3	gi|22035650;gi|22035646	2.96749	2.51166	1.98681	0	1.29837	3.8075	0.322756	1.38774	1.51137	0.265529	2.20262	1.31945	1.42008	1.0887	2.78557	1.28417	0.335594	3.15115	1.39526	4.36935	3.41147	1.00385	1.86882	3.59366	2.91489	0.106424	1.00719	3.93973	2.19103	0.359321	0.36296	0.371687	1.56557	0.233981	0.527864	0.874912	9.17577	1.45653	6.23599	0.463876	0.4797	10.0522	3.6872	5.92318	5.23835	0.859203
5267	SERPINA4	serpin peptidase inhibitor, clade A (alpha-1 antiproteinase, antitrypsin), member 4	gi|21361302	11.7672	7.0041	7.58643	1.71367	18.7188	21.0542	9.13787	4.35289	32.9137	3.73284	4.56574	24.2075	25.6135	4.71291	4.53922	2.88449	11.1133	5.01221	6.69322	3.47406	3.76778	5.02186	4.35632	2.39318	3.58801	10.6656	7.8356	12.0602	5.36516	2.5048	2.07337	9.55241	9.20671	12.0127	4.78733	8.62368	2.7065	8.20982	0.645147	2.55434	1.85086	9.30606	6.91367	2.54713	5.19987	3.60103
5265	SERPINA1	serpin peptidase inhibitor, clade A (alpha-1 antiproteinase, antitrypsin), member 1	gi|189163542	168.38	78.585	28.1617	43.5767	67.1275	42.9683	42.8082	77.3772	112.561	21.6989	28.6147	59.7274	27.1287	36.0493	19.8999	47.5582	32.7252	73.9587	60.8125	9.46176	37.1131	51.7677	42.2813	45.3625	98.449	406.414	80.0117	247.562	83.391	27.6237	57.4451	47.7485	107.285	38.7124	25.8779	24.3934	43.102	30.1143	87.4056	31.1311	41.0612	62.1079	87.6252	48.6326	86.2371	37.0655
132864	CPEB2	cytoplasmic polyadenylation element binding protein 2	gi|293651595;gi|293651604;gi|293651602;gi|293651600;gi|293651593;gi|293651598	0.647398	0.159691	0	0.0613703	0.16543	0	0	0	0.261186	0	0	0	0.0282686	0.195542	0.0930117	0	0.0776549	0	0.0792114	0.41933	0.249616	0.134565	0.508168	1.12257	0.264312	0	0.853081	0.37866	0	0	0	0.0194196	0.0607369	0.0635173	0.206129	0.165768	0.294564	0.228013	0.0179589	0.252337	0.546075	0.173207	0.134953	0.531784	0.678311	0.26472
553115	PEF1	penta-EF-hand domain containing 1	gi|6912582	5.65063	13.5044	5.47996	12.8876	14.0746	3.32181	3.7538	3.49609	0.766829	10.7444	7.49215	18.2617	22.8742	3.15314	8.77402	5.02137	2.94338	4.46794	5.6235	0	4.17944	6.07204	4.09951	2.46642	0.124442	6.93997	0	2.72148	9.1318	3.37248	2.97154	1.61538	7.50587	3.57595	8.72689	2.11204	15.7445	3.52112	7.09477	1.63658	4.21752	11.1579	8.515	18.3862	16.0282	17.9241
5269	SERPINB6	serpin peptidase inhibitor, clade B (ovalbumin), member 6	gi|425876772;gi|425876796;gi|425876766;gi|425876768	24.677	29.6447	63.3961	60.7906	59.45	30.5314	45.4156	57.3233	50.5228	91.6754	147.277	20.5861	53.6332	53.9636	58.1908	49.9616	36.9319	65.9863	58.6407	68.3791	67.2361	30.0473	44.0124	49.3667	47.6831	59.1145	26.5463	37.0158	35.3224	19.6975	13.4717	22.1656	72.523	69.8611	53.0829	34.3244	31.542	48.4502	23.1068	16.6755	16.0785	38.3491	25.4247	52.5044	31.8086	45.2668
5268	SERPINB5	serpin peptidase inhibitor, clade B (ovalbumin), member 5	gi|167860126	5.73692	29.106	17.0865	17.4519	1.41341	2.84087	4.01779	29.8215	12.8998	8.21471	27.3428	23.014	10.729	9.00124	11.5065	2.40875	3.65921	17.9166	47.0788	10.6004	7.00521	3.12412	4.25735	5.64351	15.2017	8.10655	4.44281	8.39875	12.2844	14.9551	10.883	7.13741	7.79148	12.9962	10.439	6.68584	1.93455	18.3214	3.05721	5.25972	3.47022	50.3912	3.83691	48.1579	39.3289	4.34602
440193	CCDC88C	coiled-coil domain containing 88C	gi|148762940	0.167349	0.0463331	0.0443312	0	0.160998	0.755066	0	0.0771273	0	0.27608	0.152268	0	0.325461	0	0.364902	0	0.26424	0.0386164	0	0	0.784655	0	0.264053	0.339874	0	0.286366	0	0	0	0	0	0	0.137508	0.506293	0	0	0	0	0	0.0270744	0	0.0873171	0	0.0335512	0.0732698	0.0852202
23185	LARP4B	La ribonucleoprotein domain family, member 4B	gi|57634536	0.612075	0.920128	0.286052	0	0.89401	0.911611	1.9248	3.01766	1.99977	2.77013	1.44794	12.2097	1.05562	1.26221	2.08796	0.362841	0.832696	2.51257	2.94233	0.437521	0	8.04841	8.98181	5.01956	1.48873	0.795885	1.20926	0.179147	1.08845	0.487285	0.0709191	0.172163	0.190061	4.22385	0.642048	0.854582	3.17031	2.49033	2.94198	0.0940129	0.506977	4.51998	2.30863	3.97439	3.40958	4.22769
11137	PWP1	PWP1 homolog (S. cerevisiae)	gi|5902034	0.256259	0.163109	0.310146	0.69027	0.113765	0.712336	0.428361	0.60313	0	0.90565	0.743578	0.210276	0.370074	0.453895	0.471562	0	0.26034	0.176053	0.62575	0.489507	0.379085	0	0	1.17852	0	0	0.388764	0	0	0.0682008	0.0727315	0.136368	0.769097	0.345387	0.103799	0.297556	0.365988	0	0.191817	0.0524008	0.0752909	0.933182	0.684561	0.623432	0.549281	1.16415
11135	CDC42EP1	CDC42 effector protein (Rho GTPase binding) 1	gi|23238226	2.22607	4.37922	50.044	0.800017	3.82607	1.94804	8.09205	4.74318	2.41648	1.13709	3.96263	2.35031	9.6123	1.14465	3.77045	0	3.4198	1.2872	25.0196	5.10473	1.1834	1.24982	6.6382	4.47866	2.91186	0	3.2149	3.38465	4.02098	34.2104	1.43049	1.42156	1.12513	5.88408	1.17145	1.08377	0.913739	0.797403	1.70145	6.8349	7.84139	4.43205	12.7791	2.64885	2.46118	3.39106
54039	PCBP3	poly(rC) binding protein 3	gi|194306633;gi|194306631	2.53871	0.53068	1.62393	2.11391	3.1555	0.951873	1.67514	0.534161	1.90196	0.989593	1.46635	0.670926	0.989048	0.657624	1.39278	0.902936	2.27353	1.11295	2.32439	1.81444	0.936567	1.06905	2.40256	1.8057	1.27571	3.7693	1.88578	1.94695	3.74618	2.08311	1.82749	2.5555	1.25199	1.77405	2.42034	3.04277	3.09548	2.47048	0.472556	0.354522	0.302609	2.75489	1.31112	1.65418	2.72898	1.15961
101060622	LOC101060622	uncharacterized LOC101060622	gi|410172266	0.0174963	0.000815887	0.0199636	0.0400233	0	0	0.0243069	0	0	0.148725	0.0207195	0.0504133	0.00923234	0	0.0138338	0	0	0	0.170194	0.267712	0.250326	0.0983153	0.127662	0.0670535	0.0860117	0.307241	0	0	0	0.047766	0	0.0197105	0.0746523	0	0	0	0	0	0	0	0.00602087	0.0559417	0.0253729	0.0907039	0.0700308	0.0519884
79726	WDR59	WD repeat domain 59	gi|58331266	0.555288	2.25225	0	0.123266	0	0	0	0	0	0	0	0	0	0	0	0.401412	0	0	0	0	0	0.0593226	0	0	0.0734981	0.115316	0	0.217029	0	0.0714484	0.133562	0.0359407	0.449966	0	0	0	0	0	0	0	0	0	0	0	0	0
79720	VPS37B	vacuolar protein sorting 37 homolog B (S. cerevisiae)	gi|13375926	8.40753	1.20162	3.08676	2.78696	1.25025	5.12121	1.63525	6.95632	11.1517	4.89964	4.14835	2.47616	2.07617	2.40799	7.90921	5.69718	2.27324	8.32161	2.2237	5.75336	7.70857	1.63567	6.49886	1.84107	4.08036	2.2397	1.31179	0.349151	17.1409	1.87405	3.37963	1.61151	2.47123	0.843115	2.60846	2.13955	0.188802	2.80094	1.23829	0.739592	0	0.486731	1.45675	1.63255	2.22391	1.7288
91452	ACBD5	acyl-CoA binding domain containing 5	gi|407970996;gi|203098629;gi|109689720	3.32946	19.2174	7.51795	2.34747	2.36827	0.427675	1.39442	24.125	5.50349	2.21949	3.37595	10.6673	5.23266	9.84927	2.01488	0.856792	7.21709	1.16337	7.42502	10.0099	0.355942	3.54355	4.18126	5.15307	3.67916	3.57251	3.38133	0.761081	2.59016	0.273702	3.52745	6.4102	0.454328	4.56157	7.84227	3.07681	3.73704	12.1513	5.39454	2.72314	1.62549	7.62257	6.60668	1.99394	6.95269	5.11728
3028	HSD17B10	hydroxysteroid (17-beta) dehydrogenase 10	gi|4758504;gi|83715985	45.8443	35.5138	16.2845	21.9592	35.5043	25.34	18.9791	39.6966	13.1478	93.5735	35.9236	30.9238	41.5994	32.0021	27.4068	27.6707	75.4344	24.8978	24.6225	25.5835	18.4003	21.1621	39.3282	57.396	18.0348	33.857	53.0904	19.3395	20.375	25.1764	22.6136	17.0961	36.4898	114.745	31.7916	31.6487	31.7824	44.202	34.4785	43.0397	23.6498	58.2456	60.1428	86.6251	34.9103	61.3251
3026	HABP2	hyaluronan binding protein 2	gi|295054188;gi|4758502	0.00132185	0.00122703	0	0	0	0	0	0	0	0	0	0	0	0	0	0	0	0	0	0	0	0	0	0	0	0	0	0	0	1.68822	0	0.0712863	0	0	0	0	0	0	0	0	0	0	0	0	0	0
3024	HIST1H1A	histone cluster 1, H1a	gi|4885373	41.5144	32.0561	49.4344	14.2998	12.8504	25.9902	16.833	5.47873	0.312836	26.662	18.2879	1.0623	8.81094	6.53614	12.0371	14.3927	0.643803	19.2086	6.45912	6.21539	16.5324	14.5019	11.8779	3.19815	33.5912	16.7441	6.29173	2.24104	22.7689	32.8504	5.85013	18.7031	37.8631	10.9042	3.96397	10.992	17.5567	19.1293	4.90912	4.19327	11.5046	2.37268	6.21416	4.03696	5.18792	7.27364
3021	H3F3B	H3 histone, family 3B (H3.3B)	gi|4885385	23.5277	13.3	14.1025	85.705	14.282	32.5588	31.1935	18.8623	54.5586	13.825	42.2316	7.86847	19.6449	6.85099	42.898	18.5844	17.0683	34.7211	21.2509	9.75168	20.8039	179.388	8.38437	4.9465	79.996	8.57107	4.82313	4.521	95.7451	25.9785	57.7094	106.914	27.269	26.582	84.9911	105.131	108.503	73.2751	40.3777	11.4773	9.66496	2.71823	5.37111	11.2188	8.23774	5.55766
3020	H3F3A	H3 histone, family 3A	gi|4504279	23.5277	13.3	14.1025	85.705	14.282	32.5588	31.1935	18.8623	54.5586	13.825	42.2316	7.86847	19.6449	6.85099	42.898	18.5844	17.0683	34.7211	21.2509	9.75168	20.8039	179.388	8.38437	4.9465	79.996	8.57107	4.82313	4.521	95.7451	25.9785	57.7094	106.914	27.269	26.582	84.9911	105.131	108.503	73.2751	40.3777	11.4773	9.66496	2.71823	5.37111	11.2188	8.23774	5.55766
284361	EMC10	ER membrane protein complex subunit 10	gi|45580696;gi|89886466	6.3592	2.93539	1.13443	8.25969	4.99066	0	1.23699	18.7593	1.60861	6.83597	0.554153	3.26963	0.387804	0.789314	3.07165	2.40789	1.3016	0.681142	5.30328	7.32161	2.20044	0.93007	8.87764	52.3572	0.413071	1.83871	0.199538	0	0	36.7994	3.79445	0.901012	2.00097	0	0.90947	0.717389	1.0724	1.23065	2.05948	1.60347	8.61044	2.91969	0.905012	1.65184	0.995883	3.16192
55726	ASUN	asunder spermatogenesis regulator	gi|155030185	0.761149	1.91284	0.817256	1.54222	3.55126	0.260183	1.3296	30.777	1.79833	1.20364	1.51293	1.04354	0.623588	12.5366	2.82939	26.026	1.42722	5.28459	4.41802	1.70906	1.11315	0.375786	4.18331	2.30314	1.60493	0.477837	0.429289	1.38377	0.544905	6.34666	1.74142	2.67671	0.412568	2.28043	4.52644	1.95628	1.77843	3.64463	0.949654	0.168015	0.553777	4.03196	0.912872	1.1736	3.22367	3.00624
8737	RIPK1	receptor (TNFRSF)-interacting serine-threonine kinase 1	gi|57242761	1.61076	4.20718	1.51611	0.565469	0.835301	0.573627	0.904529	4.34764	1.49441	2.04294	1.75125	0.0520195	0.938298	4.00154	0.632051	0.105973	1.07205	1.62562	0.742761	0.857538	0.428847	1.55056	3.73906	0.995528	0.592571	0.330329	1.46313	0.459523	2.07855	0.693483	1.2158	1.0768	1.57724	1.94438	3.2678	5.66186	0.998492	4.04267	0.417657	0.795877	0.852028	0.131613	0.917144	0.0723055	0.101515	0.111328
8735	MYH13	myosin, heavy chain 13, skeletal muscle	gi|110624781	0.0581558	0.0137769	0.0278188	0.012173	0.0143689	0.0152425	0.0350327	0	0	0.0231464	0.0382733	0.0761429	0.0218255	0.0623002	0.0202213	0	0.00107565	0.0054436	0	0.013306	0.319144	0.148098	0.00997826	0	0	0	0.00841158	0	0.0265462	0.00228909	0.00221316	0	0.243147	0.00504959	0	0.330454	0	0	0	0.0999829	0.0134208	0.0406633	0.0172738	0.0253605	0.0430621	0.0587345
8733	GPAA1	glycosylphosphatidylinositol anchor attachment 1	gi|4504079	14.1938	5.44933	26.935	107.464	77.8292	1.83429	1.64849	9.71579	10.7904	0.543507	4.16202	27.1286	1.04192	38.9127	1.6212	0.888591	70.239	1.34221	50.4176	39.3659	2.27471	1.3905	2.48904	23.7263	5.43195	2.07244	3.11353	1.11435	15.5362	12.6863	47.8265	2.14009	1.32572	1.09935	1.98001	3.70339	5.10648	5.40653	2.11482	1.23666	1.97096	2.83768	0.83796	2.45297	10.7765	4.50583
8731	RNMT	RNA (guanine-7-) methyltransferase	gi|4506567	2.17226	1.17418	2.81084	23.8142	17.6318	1.94837	8.02143	0.755421	1.67261	0.110575	1.038	1.13283	16.7798	4.85852	1.50622	0.864765	2.91366	1.12548	2.30456	10.6634	1.58875	2.77471	4.94883	2.96805	3.01376	3.72811	1.91166	0.910489	1.12718	2.49522	0.267133	1.24856	0.696017	0.3682	1.59955	4.34035	3.53355	2.22141	3.09409	0.171708	1.32879	2.1125	0.235757	0.815897	15.1336	0.674465
4199	ME1	malic enzyme 1, NADP(+)-dependent, cytosolic	gi|4505143	5.84046	3.21819	24.4857	8.29293	6.88401	10.0059	46.2093	57.3548	5.62865	162.392	12.6444	5.46429	31.8827	171.1	44.5091	9.09709	47.7524	111.515	1.30777	5.93475	4.06707	4.08201	4.01672	40.3633	1.27392	4.70865	1.38281	1.08607	1.32792	7.94055	10.1942	8.59854	63.43	8.4592	15.0267	4.02034	1.29313	7.11242	2.98062	1.18572	2.61161	3.98802	7.76875	2.74351	2.50252	9.95849
50865	HEBP1	heme binding protein 1	gi|20336761	19.5914	5.82737	13.7903	17.6689	4.87701	5.06448	1.81174	7.40747	4.81319	17.9581	4.52914	1.24948	7.75188	47.5632	2.6446	2.92409	8.12784	0.82214	34.0073	33.7408	3.63361	3.63158	2.78198	7.89285	5.2955	4.60863	5.08353	45.449	21.4099	8.70172	11.4836	10.5953	3.54184	14.8388	11.8445	22.2905	13.6834	9.65165	3.69246	10.9825	5.80458	7.5427	24.7825	8.91586	7.02833	5.90817
4190	MDH1	malate dehydrogenase 1, NAD (soluble)	gi|5174539;gi|312283703;gi|312283701	28.197	38.842	24.1148	19.3108	28.2859	56.6994	23.8329	17.4471	21.0813	42.3479	35.321	19.7705	27.5549	22.139	36.9402	8.56439	28.4847	13.4308	9.48311	23.4328	24.0803	120.621	36.491	37.7401	26.254	70.8146	99.667	20.7462	19.0795	16.475	65.8459	26.7793	23.6687	31.8876	40.6828	38.3872	34.6785	58.8815	24.1239	17.495	10.9386	44.0318	26.0931	37.834	29.6042	38.665
50861	STMN3	stathmin-like 3	gi|444189299;gi|14670375	1.28419	0.0112439	0.0265131	0	0	0	0.0101399	0.0139647	0.00921899	0	0	0	0	0	0.0580808	0	0	0.0308701	0	0	0	0	0	0	0.050518	0	0	0	1.19156	1.26955	0.669666	0.238752	0.0275792	0	1.30461	0.463724	0.605288	1.99	0.188694	0.0759669	0	0	0.0241608	0	0	0.0433307
197258	FUK	fucokinase	gi|63175654	1.19142	0.734329	2.83644	0.047934	1.0139	2.58701	1.28084	0.758635	15.6734	14.4114	8.8492	2.01587	3.18363	2.12258	7.65119	1.21376	7.21134	2.9439	0.250358	1.26109	11.9347	0.0445492	0.53381	1.68285	0.684873	16.3783	0.110644	0.738125	0.384464	0.616316	1.2144	0.243363	11.9215	5.198	2.39747	1.71489	6.77161	0.165026	0.641939	1.71218	1.32628	2.72292	2.30386	1.47214	1.96252	4.15367
197259	MLKL	mixed lineage kinase domain-like	gi|22749323;gi|215820622	1.7208	1.70265	2.58873	19.1686	8.92592	1.68309	1.6827	1.35302	2.49716	2.96687	0.897207	6.81327	1.886	2.48363	2.79221	1.98563	1.56855	2.57895	3.44501	1.52172	2.88906	0.628717	0.545307	0.407834	0.677491	0.149672	10.9441	6.5545	1.46614	17.3542	1.1651	0.984526	2.12834	1.091	1.97415	1.58411	5.32891	3.47001	1.96305	0.734059	3.13615	0.681431	1.4365	4.41631	0.815202	1.51674
197257	LDHD	lactate dehydrogenase D	gi|37595756;gi|37595754	1.01946	4.01744	3.671	2.39082	4.76732	3.02418	0.862213	29.3466	2.45412	0.775001	3.03566	7.69053	3.70688	9.5794	3.02285	0.924772	2.41379	3.08782	0.711112	1.07948	3.50526	5.10658	0.722	0.767981	0.349993	3.11865	0.565767	0	1.14683	1.5103	2.64028	1.97556	0.451539	4.24592	1.78953	2.6047	2.64318	2.38013	1.0226	1.34423	1.0304	2.94177	1.0931	4.34568	2.38318	1.63553
55128	TRIM68	tripartite motif containing 68	gi|37622899	0.107372	0.663774	0.0381708	0.0487241	0.175381	0	0	0	0	0	0.0165048	0.0762362	0.0641321	0	0	0	0	0	0	0	0	0.0608665	0	0	0.019468	0	0	0	0.0511632	0.0997541	0.00871382	0	0	0	0.0192619	0.0249384	0.0204902	0.0243906	0.0199474	0.0057071	0.0382251	0.0293467	0.027691	0	0.0162395	0.0214523
55129	ANO10	anoctamin 10	gi|325651948;gi|94536803;gi|325651950;gi|325651946;gi|325651952	0.387089	0.578296	0.989264	0.523772	0.650309	0.476364	0.798799	5.87697	0.691765	0.933981	0.946124	4.78663	2.96413	4.56975	2.30103	0.707732	4.37996	0.862358	0.633566	2.73662	0.674134	0.118655	0	1.12991	0.0635818	1.88755	0.39297	0.848928	0.736748	0.412655	8.2438	0.494513	0.362857	3.09681	1.35218	0.927177	1.0968	1.45089	0.586066	1.77986	1.06599	1.02626	7.69561	0.982164	1.84094	0
55127	HEATR1	HEAT repeat containing 1	gi|73695475	0.612158	0.710375	3.94694	1.91714	1.55244	1.7647	1.01601	2.44932	3.91166	1.8381	2.42233	1.26922	2.24316	5.1524	0.843167	0.771259	2.26124	1.4857	0.909056	1.07945	2.88239	3.54239	1.81541	0.630497	1.45795	3.46414	1.01143	0.271947	0.154933	1.36336	0.192434	0.271381	1.97804	1.31157	0.621022	1.17925	0.741203	0.758375	0.654499	0.510969	0.391761	0.654602	0.723111	1.70776	0.529224	1.76246
115294	PCMTD1	protein-L-isoaspartate (D-aspartate) O-methyltransferase domain containing 1	gi|190360566	1.96804	0.157371	0	0	0	0	0.358747	0	0	0	0	0	0	0	0.0721837	0.357288	0	0	0	0	0	0	0	0.13126	0	0	0	0	0	0	0	0	0	0.117229	0	0	0.187871	0	4.63067	0	0	3.54751	0	0.280253	0.478075	0.163448
144195	SLC2A14	solute carrier family 2 (facilitated glucose transporter), member 14	gi|23592238	5.50821	4.30309	0.492482	11.7415	1.11165	1.79102	0.436177	1.56242	0.0361273	0	0.605898	0.621941	1.75873	0.0891275	0.439888	2.04341	1.28211	2.1077	1.01199	0.656226	2.37476	0.80775	1.73416	0.272343	6.32118	2.61231	15.6716	12.0962	4.44664	0.898551	3.80053	2.75133	3.30346	0.830519	2.81774	0.736561	1.74805	1.10914	3.80592	1.34239	0.62833	2.04615	5.58398	1.26481	2.35607	3.1587
23248	RPRD2	regulation of nuclear pre-mRNA domain containing 2	gi|183396804	8.13964	1.84862	5.1098	0.863612	1.37124	0.898877	1.7534	1.63393	0.563347	1.63349	2.92087	1.78421	1.47653	0.923011	1.29409	0.99555	2.77392	2.16024	3.3312	0.841115	2.17608	0.908964	6.83548	3.575	0.0565466	1.99111	3.08686	2.44298	10.5636	4.27797	3.24413	3.51756	1.3959	1.36115	2.27129	3.35001	1.92163	5.12345	0.563974	0.159915	1.5326	0.788738	2.01403	1.17627	1.81446	1.5648
23244	PDS5A	PDS5, regulator of cohesion maintenance, homolog A (S. cerevisiae)	gi|155030216;gi|155030220	3.47657	1.92599	1.36636	1.93986	1.59261	79.6816	8.33454	2.00518	1.28559	1.63644	2.55819	0.575516	23.5813	2.96036	2.45243	1.76871	2.06466	14.3088	1.78676	8.0725	27.5399	0.825897	0.285135	2.95999	1.04619	1.48742	3.11979	6.41297	1.95358	1.05436	1.54186	0.85564	0.412322	2.5111	5.02754	8.73359	2.4736	17.9429	5.47992	0.218551	0.304105	3.50615	1.94022	1.32185	1.16047	5.10734
23246	BOP1	block of proliferation 1	gi|21327667	9.1594	2.12077	0.892438	1.57548	0.452385	0.670593	0.545678	2.39445	1.96331	3.27852	4.19159	1.45591	5.08365	2.06009	2.3202	3.01662	4.24184	2.65706	2.95404	0.527804	0.352987	0.393134	0.212707	1.89887	2.93516	1.96837	3.86691	0.57717	0.25337	1.70214	2.91489	1.05823	0.225418	2.99859	0.489813	0.352121	1.41689	0.693182	0.958075	0.830008	8.35791	0.350239	0.783062	1.99741	0.971032	1.46181
23242	COBL	cordon-bleu WH2 repeat protein	gi|31581524	0.00590468	0.290177	0	0.246199	0.0516553	0	0.552858	0.0501317	0.155097	0.205982	0.163929	0	0	0	0	0	0.0416701	0.16579	0.0566019	0.0410871	0	0	0	0	0	1.89686	0	0	0	0.0191004	0	0	0.0622138	0	0	0	0	0	0.046205	0	0.125074	0.575856	0.778853	0	0.484864	0.120523
23243	ANKRD28	ankyrin repeat domain 28	gi|68131557;gi|304361760	10.3892	0.198795	1.44791	0.657655	0.942391	4.07707	11.8825	1.58336	3.00246	3.24216	10.524	0.930563	0.692977	2.72647	8.14946	0.308712	7.84876	1.92823	3.72756	1.65053	6.14697	10.3429	2.16264	5.15786	0.521192	1.20985	2.52658	0.632048	0.76503	2.37467	19.9385	24.8753	6.67837	13.7054	5.61607	0.647612	6.72568	5.6234	0.663846	1.17542	0.331449	4.91099	1.22957	1.46949	2.62435	0.95893
8192	CLPP	ClpP caseinolytic peptidase, ATP-dependent, proteolytic subunit homolog (E. coli)	gi|5174419	7.76167	3.7116	26.0811	14.7386	14.2717	10.0495	16.6635	10.3424	11.0613	5.53582	15.8171	4.92008	13.4577	10.8005	9.89612	5.94784	14.5811	10.0845	14.0766	14.196	9.25427	7.36743	8.29345	5.07925	69.6709	11.2555	6.66806	2.45654	3.33352	13.2122	7.77424	9.36681	7.86873	15.2264	3.49811	5.89862	5.15137	4.34593	15.2092	3.42209	1.94309	8.07305	1.44145	8.20735	3.09166	3.89454
64151	NCAPG	non-SMC condensin I complex, subunit G	gi|21359945	0.816154	5.09023	0.79725	1.80444	1.63172	0.424998	3.73298	1.15401	1.69867	1.40921	0.867358	0.917413	1.3999	1.77466	0.615066	1.29005	2.74418	0.45028	2.29013	0.40799	1.49848	0.0924122	0.519298	0.302455	0.787212	2.34212	0.0527704	0.341648	0.255603	3.15597	0	0.223912	4.35283	1.74258	0.474607	3.66239	2.28215	1.06804	4.83079	0.312692	1.27032	6.36885	1.21487	0.982469	0.263111	1.08015
8190	MIA	melanoma inhibitory activity	gi|321400133	12.1956	0.34718	0	8.40493	0	0	0	0	0	37.131	0	0	0	0	1.34319	0	0	0	0	0.916773	0	1.76916	0	0	0	0	0	1.75792	0.332198	0.935589	0	1.21491	19.0857	0	0	7.87196	5.4566	0	0	0	0	0	1.42768	16.0457	0	0
6434	TRA2B	transformer 2 beta homolog (Drosophila)	gi|4759098;gi|345197228	16.6378	18.6535	11.6901	3.85824	3.91121	14.4043	13.5376	0.584972	9.36183	38.5436	23.0997	10.3938	7.56536	7.97862	19.5395	20.2056	28.454	44.6243	8.9636	24.0493	35.0769	24.5691	6.0208	4.89976	16.2815	12.042	8.30271	3.78612	26.6616	7.73435	12.1402	19.1421	36.4307	10.8167	21.0319	24.6396	29.1415	29.2809	10.6687	7.27299	12.9106	25.3059	16.2801	20.2999	20.2266	38.9026
6433	SFSWAP	splicing factor, suppressor of white-apricot homolog (Drosophila)	gi|387157914;gi|23111062	0.342761	0.793931	1.21409	0.613424	1.78379	0.254697	0.336826	0.0649111	0.0514127	0.620367	0.42628	0.291054	0.0560914	1.06145	0	0	0.538517	0	0.056136	0.521082	0.453268	0.795917	0	0.132162	0.0530217	0	0.135742	27.3426	0	0.143939	0	0.128549	0.400072	0.589555	0	0.0264678	0.0713573	0	0	0.413005	0	0	0	0.150843	0.0915671	0
6432	SRSF7	serine/arginine-rich splicing factor 7	gi|306482694;gi|72534660	73.9562	59.5763	14.4957	4.07754	6.06161	12.0785	33.8585	13.7229	17.7366	100.832	58.5965	20.9064	16.7822	22.449	56.5644	82.4203	47.6483	66.5723	24.2598	15.4678	88.5038	48.9166	8.26194	14.2608	34.9196	52.1818	11.3467	7.01611	25.9664	29.1683	39.7714	44.4114	77.2973	36.5285	54.8826	40.0319	107.14	54.4788	48.4127	21.634	38.5471	51.4189	38.6616	58.6392	59.6271	106.855
6431	SRSF6	serine/arginine-rich splicing factor 6	gi|20127499	5.77418	1.26454	0.286444	0.35956	0.140319	8.24699	4.68939	1.2681	4.09591	2.68429	2.35875	0.190706	0.900487	0	2.52203	3.17773	0.539582	3.21943	1.09639	0.155342	3.42399	14.6763	11.9314	18.2813	25.2102	0.288234	12.9458	0.437629	20.6607	15.4893	7.65181	11.4975	1.16189	0.69976	14.114	20.0537	16.7281	21.8104	2.34729	1.53616	10.0622	1.27433	0.620702	2.4228	0.867346	2.76055
6430	SRSF5	serine/arginine-rich splicing factor 5	gi|86991440	33.0542	12.9747	15.6975	10.0332	2.87145	5.2737	6.58089	1.17956	7.83415	5.32764	4.48204	12.0247	14.5174	7.47549	10.7063	6.19142	3.34014	10.3898	8.7742	7.63305	4.72235	67.1396	9.84325	15.9991	22.2764	5.79708	10.8394	0	39.6821	14.7732	8.71675	15.1949	6.29279	5.03055	15.3719	10.343	20.9782	16.4242	4.46176	3.77601	11.1439	3.94966	3.31793	6.03684	10.1746	14.5719
27000	DNAJC2	DnaJ (Hsp40) homolog, subfamily C, member 2	gi|94538370;gi|193788632	11.483	9.96623	9.83083	0.66307	0.569485	1.62851	20.6255	11.3947	4.84269	0.810272	6.71179	1.38905	16.1157	1.67024	1.41437	9.50517	1.03111	2.80674	4.71397	0.373207	144.145	14.666	6.11425	1.35196	1.37493	0.356899	2.40173	5.96961	4.00102	1.06439	1.09817	2.3547	1.52876	2.49306	1.50015	2.68827	1.6835	1.36594	0.115673	0	0	2.21645	0.365007	1.40677	0.852009	0.888216
445815	PALM2-AKAP2	PALM2-AKAP2 readthrough	gi|22325356	4.92066	1.98052	39.7468	3.24674	5.42048	2.0907	1.49022	1.53705	1.77404	2.10706	1.18723	1.08873	2.51904	3.19199	5.98286	1.03554	1.76751	1.57704	3.10069	1.5703	2.25599	3.60942	1.02613	1.11048	0.434203	1.98828	1.76468	1.71994	1.44655	2.6062	0.610905	0.950862	1.53233	1.28354	1.00486	1.03192	0.862406	1.22406	0.626383	3.35708	2.63916	1.15822	2.03607	1.68587	1.07612	1.26145
341	APOC1	apolipoprotein C-I	gi|4502157	2.64714	6.07356	0	0	0	0	2.51157	0	1.85619	0	0	0.772405	0.862222	0	0	0	0	0	8.51517	0	0	5.75871	2.32705	0	0	0	0	14.1605	8.61387	12.6634	1.06771	3.71073	2.12798	0	1.75206	0	4.38914	0	0	0	0	0	0	0	0	0
55788	LMBRD1	LMBR1 domain containing 1	gi|261878497	3.73891	1.46055	0.786412	0.279846	0	0.544571	1.0082	0.627267	1.02936	0.428472	1.82869	0.355848	1.21544	0.298235	1.11279	0	0	0.187531	1.20984	1.23274	0.672289	0.14772	0.754927	0.247442	8.59504	1.05188	0.796374	0	0	0.675657	1.2433	0.447647	0.830234	0.822196	3.0961	2.90733	0.888315	2.21982	1.21017	2.5869	1.43869	0.509259	0.988827	0	0.186073	0.883719
126299	ZNF428	zinc finger protein 428	gi|38788219	0.0692717	0.80455	0	0	0.560174	0	0	0.588896	1.30541	1.17147	0	0.850882	0	1.83947	0	0	0	0.777523	8.32067	0	0	2.83422	0.46117	0	0	0	7.79154	2.84135	3.208	1.0644	0	0	0	0.431513	0	0	0	0	3.37962	8.68554	12.2334	1.387	0.701213	1.17081	0.853316	2.36985
55787	TXLNG	taxilin gamma	gi|281182408;gi|281182404	0.115715	1.49929	0.312077	0	0	0.198377	0.177517	0	0.53211	0.133388	0	0	0.380749	2.05175	0	0	0.145979	0.646847	0.290662	0	0.243909	0.931212	0	0.997445	0	0	0	0	0.203883	0	0	0.138833	0	0.0539467	1.59098	1.4329	2.39865	3.42407	1.14325	0	0.34404	0	7.48657	0.7817	1.25012	1.34389
55781	RIOK2	RIO kinase 2	gi|229331967	0.650299	0	2.96829	2.26695	2.62732	1.04308	5.18748	0.421153	1.92827	0	0.788838	0.470839	0	5.04134	0.402938	0	0.983011	0	1.41672	8.54436	0.783913	0.250132	0	0.149784	0	0.426006	0	0	0	0	0	0	0.808273	0.829767	0	0	0.338612	0	0	0	0	0	0	0.381126	0.24868	0.373264
9942	XYLB	xylulokinase homolog (H. influenzae)	gi|18860918	3.97225	0.766712	1.13299	1.22369	2.6474	1.09836	0.111742	1.74514	2.11207	1.15513	0.684179	1.72744	0.637683	2.72061	0.52821	0.258948	0.762975	0.290087	0.390709	1.30925	0.444263	0.513996	0.3532	0.0661549	0	0	24.0552	0.358229	2.72835	1.81559	0	0.736037	1.13421	0.930278	2.7909	1.13246	1.7018	1.36497	1.38654	3.86372	0	3.73839	1.74644	3.43691	3.8087	3.8968
9943	OXSR1	oxidative stress responsive 1	gi|4826878	2.40759	9.16463	10.6357	11.6544	9.39989	6.61829	10.398	23.9622	5.87935	11.733	29.5573	5.92484	13.9365	13.276	7.15097	4.59917	16.3682	12.0105	5.00501	10.6216	7.63725	6.43968	4.82172	3.40952	7.53101	4.81989	17.7761	5.63108	12.2576	11.2232	2.26419	4.501	10.9306	20.5876	5.95757	3.16204	7.08392	6.06164	5.33759	37.2469	15.7248	6.14658	5.10503	8.268	6.21195	7.07683
9946	CRYZL1	crystallin, zeta (quinone reductase)-like 1	gi|90669511	0.39938	0.936888	0.403003	0.335804	0.805772	0.463553	0	0	1.52376	0.543053	0.390931	0	53.7027	0	0.641327	0.413952	34.4598	1.05061	1.24101	1.84704	0	4.59586	1.08448	10.7107	1.03532	0	0	0	0	0	0	0	1.02131	57.7687	0.430671	0.310852	0.403815	0.816278	0.408688	0.270178	13.781	0.362035	0.287518	0.423649	0.744201	0.365566
9947	MAGEC1	melanoma antigen family C, 1	gi|397138692	5.35204	0.262825	0	0.355567	0.95187	7.49611	4.92539	0.284833	0	2.73719	1.8242	0.431876	2.60418	1.57504	2.74499	0.568255	6.01151	0.734509	1.54826	0.146797	0.328528	0.311345	0.500469	0.203162	1.34337	0.18298	0	0	0.501999	0.349098	0.768227	0.630593	0.495472	6.58723	0.166032	1.26939	11.395	0.17917	0.0061942	0.0110757	0.084903	0	0.0996574	0.732978	0	0.10558
9945	GFPT2	glutamine-fructose-6-phosphate transaminase 2	gi|4826742	0.624253	12.5937	0.463584	34.035	8.71036	1.73323	14.7269	6.93775	0.600605	5.17952	2.4517	0.287147	14.7983	3.4677	1.26016	1.98892	2.1865	2.27485	6.34317	4.52089	4.39805	5.17696	44.1322	3.30802	1.06728	0.296356	1.76875	1.00386	1.09049	2.25049	1.73584	1.68765	4.33841	1.14704	1.13127	1.16431	1.42496	1.2552	1.73896	2.32304	2.24583	2.3812	0.440931	0.477877	1.74042	0.3915
9948	WDR1	WD repeat domain 1	gi|9257257;gi|53729352	34.3721	34.6448	25.2895	18.79	70.9176	18.1913	16.4586	32.7906	26.111	13.293	44.5485	44.8893	18.7212	83.3589	30.6969	24.686	25.5311	17.278	86.8954	27.1203	21.4078	29.8416	47.0788	30.6839	24.8359	15.0107	36.3624	33.8534	33.6768	38.9663	48.7486	42.515	26.4314	42.1952	29.9055	43.6831	27.3571	28.7572	21.0491	33.7712	31.1639	21.2841	50.0622	26.8055	19.8416	25.9382
56474	CTPS2	CTP synthase 2	gi|221316689	3.11831	2.1334	4.87991	1.76899	2.35783	3.86157	0.286794	16.6831	6.07234	2.23537	1.49385	8.62775	5.86206	8.54261	1.70793	0.63427	3.80627	2.11911	2.51316	2.47509	3.7239	3.44057	1.51345	2.31812	3.20908	2.76823	0.22591	2.38498	0.769557	2.00324	0.789465	0.474937	0.999204	1.17027	7.41645	10.1005	3.92089	7.49552	1.40154	3.49643	0.928072	4.08763	0.886146	7.18711	3.34485	6.83872
51807	TUBA8	tubulin, alpha 8	gi|9507215;gi|301171345	27.8245	36.7505	30.7955	21.3821	33.0978	10.6703	13.8151	18.1539	12.5208	19.3043	42.7298	29.6328	21.4058	49.4047	33.2379	26.5309	39.1681	11.2304	11.2654	26.3572	9.02622	18.9147	43.8138	21.6681	31.1657	28.7178	27.6548	22.5203	13.1323	24.1059	36.5329	35.5795	15.3645	20.118	37.7984	63.8074	52.1873	37.9208	35.2218	33.1565	36.1937	41.9056	68.2107	46.4465	37.3402	71.8766
51806	CALML5	calmodulin-like 5	gi|223278387	71.9983	21.3082	6.68493	17.3765	10.8733	33.0467	9.99687	12.1155	10.9648	7.88001	91.3378	21.5881	34.6983	29.7818	7.63803	6.10368	93.8395	15.7634	36.3234	106.382	31.5353	10.7172	5.78022	7.61286	15.1549	8.83584	19.8455	158.939	22.0821	15.1626	6.6946	6.10137	38.977	35.6263	16.8922	12.4965	21.1734	27.3065	2.00397	7.46148	7.52615	67.8775	16.4664	11.2088	18.0419	6.1082
100288398	LOC100288398	double homeobox protein 4-like	gi|397139871	0.537827	0	0	0	0	0	0	0	0	0	0	0	0	0.2971	0	0	0	0	0	0	0	0	0	0	0	0	0	0	0	0	0	0	0	0	0	0	0	0	0	0	0	0	0	0	0	0
57787	MARK4	MAP/microtubule affinity-regulating kinase 4	gi|315467849	0.0226579	0.0320629	0.0181164	0.480342	0	0.0240542	0	0	0.0289652	0.102883	0	0.0277351	0.0178458	0.301478	0	0	0	0	0.131246	0.0652278	0.0150042	0.0735717	0.0618455	0.0941845	0.0196756	0	1.91216	0.0278101	0.0415095	0.0500391	0.0148027	0	0.347865	0	0.658061	0.553509	0.877057	0.749647	0.0154699	0.0545354	0.0668351	0.0442805	0.0290321	0	0	0.0189517
51809	GALNT7	UDP-N-acetyl-alpha-D-galactosamine:polypeptide N-acetylgalactosaminyltransferase 7 (GalNAc-T7)	gi|157502212	4.39513	16.8535	1.74399	3.09144	5.88256	2.51315	4.61872	2.1505	6.16213	3.21142	4.48039	4.16515	3.48644	4.24471	2.06407	1.4718	1.01467	2.95172	3.38279	4.27434	1.83575	1.47547	0.979353	3.35573	2.55323	2.75188	3.09678	3.68431	2.7021	1.30551	4.08601	1.48122	1.32419	2.23004	8.2222	6.09338	5.33434	6.8232	4.65121	1.19628	2.04078	2.51673	2.19471	2.95494	3.59405	7.9879
51808	PHAX	phosphorylated adaptor for RNA export	gi|66392146	0.0748504	0.40334	0	0	0	0.483438	0.129968	0.082902	0.0823688	0.0594692	0	0	0.0889558	0	0	0	0	0.315345	0	0	1.15425	0.0964467	0.0712809	0	0	0.0936201	0.190192	0	1.61572	0.659773	0	0.188808	0.311207	0.0962072	1.47889	0.891594	0.84525	1.32103	0.624361	0.426127	0	0.697779	0	0.626208	0.575592	0.913375
239	ALOX12	arachidonate 12-lipoxygenase	gi|154426292	0.879133	0.274604	0.137414	0.17068	0.462712	0	0	0.0707935	0.0602557	2.27863	0.468732	0.198894	0.46079	0	0.342746	0	0.556047	0	2.91473	0.178831	0.422399	1.43814	2.48147	0.32122	0	0.282268	0.136385	0.0977618	0.119929	0.764145	0	0	0.326659	0.59682	1.43812	1.23536	0.838912	1.34688	0	0.0837876	0.238271	0	0	0.322301	0.452821	1.00199
51350	KRT76	keratin 76	gi|153791670	0.734226	0.981614	0.376622	0.84574	0.84988	0.63328	0.377787	0.857639	0.966117	0.642556	0.499544	6.78422	2.26849	1.4788	0.525926	0.464041	1.7361	0.288748	3.14644	0.80439	0.419319	1.79267	3.2945	0.773083	1.94456	0.0792031	8.26389	0.0911671	15.1418	5.7664	7.17392	5.74389	1.39187	2.32366	6.36081	4.18171	3.54127	4.31594	3.31063	8.68976	7.81456	0.606915	5.60711	0.544255	0.235772	0.876746
55876	GSDMB	gasdermin B	gi|109689711;gi|109689703;gi|260166543;gi|260166541	33.181	276.599	10.4862	4.80419	44.1793	10.3058	12.7296	8.89748	15.0184	17.7659	15.8583	29.9453	42.1009	95.2244	10.2791	38.06	10.5404	16.4325	3.26643	18.1048	14.1425	7.49688	25.4208	17.6791	11.6039	22.7545	11.5763	36.5076	5.64762	7.12018	5.70186	4.4569	22.5251	137.861	35.1682	20.1753	15.9508	20.6759	31.1001	7.55393	5.38504	5.63653	32.4212	19.265	6.15434	20.9823
231	AKR1B1	aldo-keto reductase family 1, member B1 (aldose reductase)	gi|4502049	11.434	23.3987	11.4355	0.297934	4.11374	3.74025	4.2203	11.0423	11.6477	3.97711	12.2458	10.7882	11.9679	14.2039	6.00669	3.86473	26.1323	2.32769	4.33775	15.8783	1.47501	5.44941	22.0201	10.741	21.8811	20.6658	3.36408	5.93894	12.8718	4.09714	10.8448	8.4039	4.29168	24.8932	14.9572	15.9068	13.2483	27.1124	16.7888	14.0713	14.412	24.4283	14.1136	27.2103	11.9537	3.76009
9370	ADIPOQ	adiponectin, C1Q and collagen domain containing	gi|295317372	1.04947	1.03212	0	0	0	0	2.38933	0	0	0.737152	0	0	3.92172	0	0	0	0.352225	0	0.948974	0.852812	0	6.52077	0	0.840293	0	1.51269	0.306821	0.769304	0.309271	1.32746	0	0	0.297275	0	0	0	0.354717	0.239127	2.8554	0.721734	1.01471	7.00826	1.83654	4.61755	0	0
10694	CCT8	chaperonin containing TCP1, subunit 8 (theta)	gi|48762932	24.2669	47.7248	36.0761	75.3657	52.8385	26.581	25.7815	34.1258	36.4123	37.5643	34.0735	29.4481	39.092	43.2313	22.5669	12.4952	28.9077	33.9653	59.6434	42.4995	22.6296	34.8686	55.9802	59.4644	29.3673	37.3583	40.8692	25.7398	34.1217	49.6718	24.0556	23.9421	33.4062	35.4036	28.8933	43.674	46.6235	42.2449	31.6134	21.0004	25.2918	29.75	23.1854	33.9103	15.3561	24.945
253827	MSRB3	methionine sulfoxide reductase B3	gi|37620216;gi|301336164	2.37279	0.780014	2.54663	3.69386	3.29377	0.614182	2.39758	0.333297	1.3205	2.86817	0.468774	2.1574	0	0	0.736957	0	0.877834	2.16381	1.01378	12.2925	0	3.65044	1.06552	2.0931	3.70379	0.505582	10.6419	0.592651	4.15584	8.41389	41.3045	31.4501	4.39909	1.13403	0	0.516652	0.97509	0.35869	0.35059	2.5544	1.48458	3.29448	1.09015	7.04041	5.57671	8.80486
283989	TSEN54	tRNA splicing endonuclease 54 homolog (S. cerevisiae)	gi|108389176	1.38485	1.3443	0.71267	0.594246	0.86058	0.180362	0	0.184521	0	0.277465	0.174777	0	0.463114	0.436654	0.216627	0.652559	0	0	0.870166	0.20491	0	0	0.76106	1.94683	1.60021	0.328122	0	0	0	1.39298	0	0	0.397349	0.188925	0.370404	0.215473	0	0.181425	0.194676	0	0	0.344571	0.0884854	0.0601905	0.260532	0
283987	HID1	HID1 domain containing	gi|29825823	5.7744	5.40302	1.76535	5.11109	6.66576	9.67861	5.8758	5.65425	6.95415	5.54498	7.22198	2.63448	8.42734	4.02418	4.2075	2.99754	7.66461	7.3373	4.32435	9.25399	3.06267	2.25569	13.0339	3.27614	9.24224	4.6798	1.09032	12.8157	23.3603	2.53045	1.99563	2.40918	2.27392	9.67358	4.04587	3.12209	2.18371	4.10338	1.11069	2.12579	2.03158	5.79594	3.63796	2.66613	3.05217	1.13271
10923	SUB1	SUB1 homolog (S. cerevisiae)	gi|217330646	24.2322	69.564	192.15	108.184	132.481	50.0362	50.8493	160.444	43.9864	25.6118	140.6	148.154	150.195	155.628	118.028	18.6185	228.147	17.3174	169.137	129.485	20.8661	103.4	452.529	241.553	217.038	444.684	89.0329	42.7622	159.811	120.133	81.0851	246.836	12.6568	176.105	143.458	302.286	269.239	173.583	114.224	94.6759	56.1881	98.1583	118.016	134.29	202.028	89.3955
26065	LSM14A	LSM14A, SCD6 homolog A (S. cerevisiae)	gi|166197712;gi|166197710	2.66372	0.202075	1.96765	2.66033	2.89202	0.218592	0.967981	3.84209	0.535818	1.0744	3.77216	1.29418	2.94772	1.73068	1.46528	0.400362	5.57989	2.58471	2.76855	1.52608	0	5.35941	1.71728	1.17377	1.16973	0	2.38916	1.57589	0.290202	1.56279	1.48624	1.0272	2.45446	6.65299	0.594186	0.963404	2.1979	1.52619	0.106666	0.742294	0.148354	1.70976	1.41332	1.33325	0.550085	1.8739
26064	RAI14	retinoic acid induced 14	gi|224809476;gi|224809472;gi|224809478;gi|224809474	1.02671	2.38512	1.09962	0.202374	2.84701	0.141442	0.729517	1.07928	0.378948	15.0145	0.335829	0.655504	0.772958	0.315876	0.723528	2.20008	1.14422	3.34376	0.512124	12.3888	1.20263	6.87803	0.649411	0.293062	0.17712	0.163187	4.24759	2.37097	5.01742	0.291855	0.122961	0.140746	7.72487	1.2803	0	0.273486	0.453391	0.0954623	0.91469	0.653392	1.30993	3.19317	1.96991	4.24071	3.67168	1.13238
26063	DECR2	2,4-dienoyl CoA reductase 2, peroxisomal	gi|10190704	2.00767	4.15112	4.66574	87.0311	3.06794	0.123242	2.7535	2.95012	2.60251	5.55276	3.6973	4.27511	17.6194	2.5214	3.77536	2.53546	9.34237	3.39573	1.49417	3.54799	2.27334	2.71006	3.47172	2.42503	9.3801	0.65437	1.08482	2.74814	1.07828	6.44422	2.37458	2.09832	3.37144	4.15309	1.63124	1.12524	6.98985	1.45878	11.4359	1.76352	3.11157	1.46468	3.17485	1.9919	2.07596	6.56119
26060	APPL1	adaptor protein, phosphotyrosine interaction, PH domain and leucine zipper containing 1	gi|6912242	2.73828	8.78388	4.32588	2.6521	5.00283	4.27399	5.50065	10.2128	6.41821	3.77843	6.18847	3.59331	9.48522	7.29507	15.2526	3.10013	1.42588	4.92275	3.69438	5.11468	6.17072	2.36518	3.04642	2.18783	5.91659	1.81981	3.03847	24.7572	3.23899	2.48474	2.6494	3.04094	3.86889	2.91591	1.6827	1.13949	0.512025	1.02891	1.01243	1.95389	3.08062	3.15409	2.80827	7.16897	2.8923	17.7343
64499	TPSB2	tryptase beta 2 (gene/pseudogene)	gi|68508970	2.32065	64.0384	14.4179	24.5323	11.0011	14.8584	5.96136	37.7015	18.5329	3.1865	4.67388	8.37747	10.8728	60.6981	1.92901	2.94394	14.6796	0.68971	11.8237	14.8532	8.06939	14.6108	6.91896	19.2364	11.2724	1.53466	16.4587	7.06598	5.55049	3.94267	35.3082	5.35862	3.14154	14.7735	7.98517	20.6976	6.49964	23.4575	3.2716	104.252	7.83483	5.45348	20.2507	15.9564	6.83165	2.59359
2539	G6PD	glucose-6-phosphate dehydrogenase	gi|108773793;gi|109389365	11.5984	37.2073	7.1999	7.54103	3.35934	8.67379	4.43475	7.62199	11.1105	9.00539	4.46159	10.4728	4.03959	3.6	9.6384	9.72295	16.0371	15.2456	14.7578	19.4902	5.26223	9.69852	24.4899	9.52754	7.63488	9.77154	10.1739	18.4948	22.3132	12.766	17.545	41.1567	12.8067	23.9934	18.3203	18.4857	12.992	19.2945	13.5631	11.1743	27.6561	16.767	17.0886	13.8913	14.8103	19.3968
2533	FYB	FYN binding protein	gi|42476118;gi|40788007;gi|340545556	0.787024	0.396312	0.324537	0.320227	2.55089	0.529632	3.68906	4.84643	1.28021	1.28064	7.73639	2.96452	0	2.29542	0.0273263	0.922453	1.71917	1.18074	1.71659	1.0677	4.54172	1.54477	4.00428	0.100418	0.430901	1.03211	4.6765	0.332225	0.334484	1.69067	0.449129	0.728859	4.0189	1.45798	1.30388	0.873393	2.49814	1.79983	16.5225	0	7.3077	0.411584	0.234133	0.1428	0.425371	0.634632
2530	FUT8	fucosyltransferase 8 (alpha (1,6) fucosyltransferase)	gi|30410728;gi|332078497	0.402833	3.54312	0.303391	2.93416	4.56536	0.0841826	0.288641	1.68422	0.411749	1.11631	0.3235	1.26089	0.837675	2.7258	0	0.106979	1.23365	0.269174	1.37747	2.04525	0	0.536202	0.164325	22.5653	0.695671	0.771411	1.05178	1.68554	2.10602	0.566913	0.367988	0.409708	0	0.482753	14.5922	8.39717	12.761	10.2453	0.415267	0.405999	0.162644	0	1.11292	0.0383554	0	0
2531	KDSR	3-ketodihydrosphingosine reductase	gi|4503817	5.80875	5.35714	1.69056	1.30735	4.1108	0.665741	2.71682	2.13237	0.466567	0.428778	6.00588	0.962256	1.96035	3.07653	2.76642	0.586429	4.68016	0.737682	3.23605	3.77325	0.77741	0.439483	1.72544	2.48878	0.858162	6.09375	0.608072	0.87598	0.255456	2.94743	1.47351	4.44102	0.896052	3.50182	10.4821	2.85759	1.92053	6.91044	5.53177	2.32319	2.19327	8.82609	0.840063	2.37929	2.68276	0.211402
2534	FYN	FYN oncogene related to SRC, FGR, YES	gi|4503823;gi|23510364;gi|23510362	1.21104	2.59015	3.01581	1.46911	3.10181	1.19353	3.91934	3.12685	0.58423	1.52847	1.72877	3.27789	2.26498	2.92303	1.99392	1.0437	1.91881	1.81662	1.42839	2.66011	2.07003	1.69022	0.631543	3.10684	1.19711	1.31419	4.40029	0.551454	0.894959	4.49315	0.518506	2.85499	5.585	1.71177	2.38675	2.71624	2.12126	2.58532	0.0316819	2.15042	1.62054	1.08045	1.40972	1.06395	0.882985	0.700473
22838	RNF44	ring finger protein 44	gi|7662486	0.0690283	2.64172	0	0	0	0	0	0	0	0	0	0	0	0	0	0	0	0	0	0	0	0.469735	0	0	0	0	0	0	0.357729	0	2.16015	3.04061	0	0	1.20523	0.988809	1.10377	0.786164	0.233554	0	0	0.106152	0	0	0.106546	0
22839	DLGAP4	discs, large (Drosophila) homolog-associated protein 4	gi|34335253	2.54684	0.6673	0	0.0967296	1.62428	0.983113	0.732182	0.208007	1.60535	0	0.429989	3.36571	0.413467	0.367251	0.0861657	0.181505	0.145443	0.579482	0.478722	3.13015	0.348812	0.602241	0.933889	1.24331	0.625962	0.96949	0.152458	1.47965	0.853327	0.540664	2.81434	1.98244	2.06678	0.223698	0.154951	0.476006	0.431884	0.294966	0.473166	0.0604621	0	0.476571	0	1.4878	0.933791	0.738505
5073	PARN	poly(A)-specific ribonuclease	gi|4505611;gi|339715201;gi|197333695	13.1002	0.51471	2.74457	1.34324	0.880071	0.489804	0.294809	72.2018	0.458469	26.744	1.20651	0.0389127	0.598971	0.260615	0.801955	2.13259	0.746117	0.927157	0.432784	0.782478	0.139511	0.47236	0.414675	0.963429	0.988314	0.520234	12.1431	2.36377	2.25553	0.175584	1.72756	1.44377	6.14255	0.647551	0.345547	0.140102	1.33666	0.382108	3.49742	1.4091	6.95138	28.7797	0.376838	0.829063	1.88561	1.56961
10921	RNPS1	RNA binding protein S1, serine-rich domain	gi|18379334	12.6006	9.25313	15.3551	6.55324	19.2222	5.17532	8.08794	20.8764	10.7671	10.8302	9.61234	3.52508	8.93049	11.9841	9.79232	11.0199	47.0101	11.8858	17.0694	16.3864	11.7284	10.4345	11.1828	19.626	8.20489	9.00896	9.148	3.40437	2.25616	4.65577	14.6121	11.7332	13.5182	29.6486	13.8902	16.5173	38.0116	15.0213	18.2742	5.32352	7.56863	23.7333	10.4647	24.8625	12.2978	16.6882
5074	PAWR	PRKC, apoptosis, WT1, regulator	gi|55769533	6.61058	1.18451	3.22576	6.24516	6.13206	0	2.00602	3.09672	4.52541	1.65574	0.282669	1.20284	2.71195	2.97979	2.17924	0	2.30107	0.387774	19.0378	6.31197	0	2.73306	3.18837	4.04203	12.7279	6.8234	3.73124	1.26552	0.794887	6.41266	1.17322	1.1827	0.763937	3.6876	3.67993	4.98812	2.91911	4.86143	10.8774	0.728131	0	12.9506	15.2398	10.2066	1.0648	2.11048
22837	COBLL1	cordon-bleu WH2 repeat protein-like 1	gi|62821787;gi|510937001;gi|510937006;gi|510937004	0.222279	0.170253	0.0650477	0.436815	0.480597	0.821409	0.130978	2.20205	1.0057	0.402057	0.297351	0.0478363	0.468427	0.488673	0.336118	0.644886	0.140768	1.04823	0.114417	0	0.18726	0	0.478568	0	0.0626806	1.53409	0.0394851	0	0.537933	2.22822	0.61664	0.412169	0	0.0477008	0.661099	0	0.926232	0	0.973059	0	0.0234779	6.11535	0.183889	0.114787	0.439557	0.204308
439996	IFIT1B	interferon-induced protein with tetratricopeptide repeats 1B	gi|58330892	0.0329817	0.00160167	0.0198005	0	0.00861883	0	0	0	0.00837172	0	0	0.00953517	0.0248291	0.00452155	0	0	0.00270046	0	0	0	0	0	0.00351911	0.132876	0.0799823	0	0.169681	0	0	0.0467129	0.0581737	0	0	0.0160342	0	0.073646	0.363443	0.0760368	0	0	0	0	0	0	0	0.0206773
9563	H6PD	hexose-6-phosphate dehydrogenase (glucose 1-dehydrogenase)	gi|52145310	7.47984	2.14986	4.43133	3.14964	6.68479	1.1091	4.25622	4.37618	2.59611	6.47408	2.59099	6.99278	7.70417	3.22689	3.53827	19.0582	4.2499	16.5331	10.5843	3.14704	2.86321	12.3565	6.11705	9.1866	5.25813	3.00586	1.6387	3.2068	8.83131	3.04131	3.76756	4.32623	26.5356	6.19664	2.84197	7.12399	17.4593	9.3624	7.46023	5.34899	5.94428	46.9031	4.58174	2.92129	11.9292	6.27198
9564	BCAR1	breast cancer anti-estrogen resistance 1	gi|282398125;gi|282398127;gi|282398112;gi|44662836;gi|282398120;gi|282398114;gi|282398116;gi|282398123;gi|282398118	0.822238	0.628856	5.49333	3.70259	3.06812	0.354619	1.72068	4.02582	4.15601	2.84938	0.917646	1.15919	1.76742	2.46781	1.06895	0.064968	2.08802	1.32531	1.88828	1.02885	0.955468	0.792375	0.0712129	0.228043	0	0.741963	0.254572	14.3711	2.84447	0.272638	0.109993	0.169728	1.15268	0.585169	0.159884	0.116433	0.21447	0	0	0.119858	0.66334	1.84131	10.2363	4.45103	1.71806	5.56714
10749	KIF1C	kinesin family member 1C	gi|40254834	1.38228	0.785146	0.740758	0.305429	5.22417	1.32698	0.142086	2.06852	0.128718	2.16513	5.86782	4.1528	10.9774	5.7872	0.144204	0.412298	8.27456	1.17164	2.34326	0.593014	0.171536	26.9655	0.733483	0.363463	0.593471	0.246447	0.32873	0.51424	0.00187176	2.84835	0.49885	0.0672145	0.0882621	8.68158	13.472	3.29929	4.6831	5.38793	2.05746	3.52223	5.14683	1.7464	0.610535	0.310966	5.68148	0.758716
9567	GTPBP1	GTP binding protein 1	gi|82546879	2.18923	1.7931	1.65465	0.518973	1.07989	2.9991	1.89018	0.285528	0.27168	2.59993	1.17085	6.65959	0.762972	3.62963	0.561105	0.511377	0.455849	0.764298	4.29657	5.23205	4.43329	1.28355	6.43312	0.923778	1.91894	2.27797	1.2948	2.68238	8.16087	2.9868	1.44589	0.427204	1.44781	9.08167	6.75674	1.17793	0.97882	1.06121	9.48405	0.318827	2.24291	4.8306	2.57144	11.4399	9.63008	1.09379
931	MS4A1	membrane-spanning 4-domains, subfamily A, member 1	gi|23110989	8.07092	3.73998	3.5186	0.167622	0.210774	0.389185	0	3.69398	0.848443	0.296492	0	0	13.9039	1.77614	4.6381	9.59621	0	0	1.03187	0.367278	5.0354	0.725485	5.29656	2.69417	2.76083	0	1.76846	0	1.82412	2.07394	3.81019	3.0818	0.139106	1.19778	0.787207	0.867484	1.5245	1.75465	6.62552	11.2531	2.55745	3.06482	4.28131	2.96344	10.3262	8.32576
930	CD19	CD19 molecule	gi|91105174;gi|296010921	0.864511	0.28073	0.192361	0.173948	0.158589	0	0	0	0	0	0	0	0	0	0	0	0.162721	0	0	0	0	0.240866	1.02145	0	0	0	0	0	0	0.257321	0	0	0	0.165124	0	0	0	0	0	0	0	0	0	0.307652	0	0
10741	RBBP9	retinoblastoma binding protein 9	gi|24119166	0.559236	0.876615	0	0	0	0	0	0	0	0	0	0	0	0	0	0	0	0	0	0	0	0	0	0	6.163	0	0	0	0	2.00054	0	0	0	0	0	1.70772	1.16619	0.758128	0	0	0	0	0.332354	0	0	0
54205	CYCS	cytochrome c, somatic	gi|11128019	56.5631	138.741	56.5562	2.86195	43.7836	57.503	21.4822	68.6667	25.6889	22.9277	23.4267	18.3934	12.5214	50.8495	30.4996	14.2252	22.5996	29.9285	15.4514	65.4168	11.7781	15.3111	8.04361	9.50618	12.0861	23.077	51.9664	107.403	8.45457	42.0747	99.6455	38.3468	72.2598	39.2848	44.6612	52.387	40.9803	39.0795	31.2545	19.3328	49.0151	25.7921	69.2727	11.2568	12.4608	32.9854
79971	WLS	wntless homolog (Drosophila)	gi|31542745;gi|301069320;gi|300934787	0.194865	0.193644	0.912339	0.695321	0.453747	0.0922316	0	0.122103	0.0908099	0.439409	0.196632	0.133	1.22211	1.45378	0.334204	0	0.968091	0.501104	5.95178	0	0	1.78753	1.1011	0.321041	3.92677	0.687928	2.38488	1.49543	1.22787	0.99621	1.6967	3.57485	0	0.376644	3.25108	2.39169	4.656	3.34663	1.99677	1.70389	2.88157	5.87645	0.284484	0	0	0.340559
254102	EHBP1L1	EH domain binding protein 1-like 1	gi|150378549	3.6038	1.40611	2.73502	1.83186	0.517766	1.46018	2.37381	3.0884	2.72058	3.18424	1.8957	4.14676	2.00094	0.481438	1.55323	0.716572	2.97164	1.00531	0.863943	7.01541	2.56315	1.35297	0.218684	1.89032	3.31431	0.875833	3.5584	3.04951	2.7156	1.24368	1.70726	1.39333	5.478	2.72799	0.896274	0.827547	1.15506	1.51352	1.47653	6.49686	2.53553	1.31492	1.09062	1.32153	0.465744	2.09613
146439	CCDC64B	coiled-coil domain containing 64B	gi|157042792	2.42893	1.64496	5.06941	5.26459	3.40605	1.32109	2.79237	0.369636	1.03484	3.39162	4.4604	4.11771	5.01308	1.65466	2.91951	4.34396	8.68844	4.97611	8.09149	2.38418	1.31006	2.45517	1.81841	2.08504	3.19322	1.59857	5.52119	445.613	1.83541	4.36347	3.68482	2.62976	15.042	5.33336	1.16217	0.0968266	0	0	1.55566	17.1031	15.4763	7.76527	10.1625	8.23313	10.5065	4.42504
84525	HOPX	HOP homeobox	gi|224451023	0.55306	0	0	0	0	0	1.50013	0	0	0	9.86675	0	5.09184	0	0	0	3.48321	0	0	0	0	3.88185	0	6.42112	0	3.94489	1.93656	1.56398	0.979161	0	0	0	6.49905	2.51357	0	0	0	0	0	0	0	0	0	0	0	0
84520	C14orf142	chromosome 14 open reading frame 142	gi|110227846	14.4118	7.65857	1.64156	0.454052	7.47755	17.0708	18.057	13.7562	24.5855	97.1477	61.2062	2.46322	0	2.59818	33.235	46.6425	5.01936	84.6251	1.72754	0.802543	16.7689	1.0969	2.3087	2.23504	2.69228	9.62765	4.53601	12.0629	0	0	4.68958	0.806211	41.2382	11.0177	1.80997	1.49865	1.28014	0.899113	2.41488	1.64321	0	5.69233	1.38128	11.8038	13.7693	22.8507
157697	ERICH1	glutamate-rich 1	gi|46409304	1.04084	0.113274	0	0	0.289167	0.469666	0	0	0.370404	0.922383	0	0.151726	0.203194	0.0906835	0	0	0.799549	1.14702	1.18134	0	0.74866	1.12937	0.101778	0.21706	1.96499	0.127025	0	0	0.2629	0	0.187032	0.0747059	0.334333	0.149617	0.647606	0.275293	0.467057	0.418848	0.347342	0.0704372	0.0402786	0	0	1.75193	0	0.275158
794	CALB2	calbindin 2	gi|6031162;gi|153946409	0.863635	3.86467	0	21.488	0.138944	0.319577	0.242623	1.35209	0	0.645032	0.192929	13.6496	0.106417	0	0.448234	0	0.378138	3.10733	28.8645	6.19076	0	0.5277	0	0.394438	0.602703	0	2.48359	1.49146	0.149516	2.82677	0	0.502732	0.219341	0.508943	0.315265	0.0555223	0.218571	0.509247	1.50677	0.984084	0.626742	2.00204	1.40835	1.2269	2.35711	3.41427
793	CALB1	calbindin 1, 28kDa	gi|4826655	3.49344	4.04569	2.97091	7.55638	11.1654	9.70265	2.42277	1.26799	4.81963	1.09223	6.32481	1.9384	11.905	12.5637	4.66927	3.28026	6.12232	4.05562	10.4381	3.01827	1.09554	0	11.5605	1.49789	16.5598	0.464406	47.5982	7.98865	1.81582	38.4624	1.09815	0.343907	1.24689	11.4063	5.64372	1.2725	0.118271	2.60562	0.348977	0.751385	1.19516	2.156	2.05167	1.27172	1.89669	4.71384
9382	COG1	component of oligomeric golgi complex 1	gi|21237783	6.1508	21.8181	2.18193	4.92967	3.60932	1.79894	2.99519	4.57056	2.83772	2.55108	1.90401	7.74715	3.01611	2.75447	1.73694	1.06777	3.49458	1.40369	9.56155	6.60035	0.668697	1.06393	39.7968	3.60992	0.441426	20.7985	2.60473	4.17796	1.70963	1.518	1.39277	1.56669	2.14791	4.53745	2.76322	5.85487	3.2015	3.97708	2.24884	2.0452	1.72358	2.05473	2.89257	5.8883	1.4056	1.87669
790	CAD	carbamoyl-phosphate synthetase 2, aspartate transcarbamylase, and dihydroorotase	gi|18105007	6.59865	11.0002	12.0975	2.69611	3.61867	4.11132	12.0189	8.3984	4.15653	182.37	11.6403	4.29056	16.9732	10.8287	8.88115	61.4033	11.4587	86.5534	5.32186	12.1164	13.2502	2.02751	5.309	5.58021	1.79141	5.54401	7.35895	1.39365	3.4441	2.45552	1.77035	2.89376	152.606	9.73085	6.16663	5.99786	8.81413	6.5549	5.02777	30.5344	8.23091	8.94108	8.12906	9.17561	6.50802	9.78462
10924	SMPDL3A	sphingomyelin phosphodiesterase, acid-like 3A	gi|24307911	0.207733	0.389048	0.165196	0.786259	0.270343	0	0.182225	1.23687	18.5554	1.93907	0.779369	1.67793	0.513635	0.6086	1.1116	0.396954	0.672873	1.93127	0.36465	0.61507	3.28663	0.573989	0.329211	2.64062	0	6.4208	0.728463	0.139581	1.8086	0	0.13347	0.336215	1.89643	0.694237	0	0.39644	0.611236	0	0.272046	0	0	0	1.31519	0	0	0
10797	MTHFD2	methylenetetrahydrofolate dehydrogenase (NADP+ dependent) 2, methenyltetrahydrofolate cyclohydrolase	gi|94721354	2.19457	3.59996	1.49695	8.83708	0.147139	1.88619	0.268855	1.58408	0.251835	2.93512	1.97472	0.693797	0.95982	2.98484	3.11128	1.51669	3.61848	2.03143	0.178235	9.42102	0.743883	1.84118	3.50275	1.92853	2.55657	1.13619	1.4574	9.07691	3.15046	5.90774	1.69979	1.16365	2.22229	22.1328	4.34744	3.50762	5.70689	4.09114	1.59304	5.10146	1.41886	5.60316	4.33818	3.21859	0.207242	1.74087
728932	GPR89C	G protein-coupled receptor 89C	gi|148234741	1.5613	0.537233	0.810179	0.260429	0.0671432	0.276752	0.691454	0.385413	0.506022	7.55283	0.0643678	3.29213	1.41308	0.683751	1.52596	0.0695348	0	0.286375	0.337228	0.0621278	0.732731	0.0947595	0	0.423655	0.548376	0.232214	0.180927	0.198012	0.118827	0.0419602	0.216549	0.220857	0	0.105684	4.10699	3.24313	0.725149	2.91142	0.605222	0.236106	0.27049	0.95225	1.02174	1.45967	0.846241	1.11561
58527	ABRACL	ABRA C-terminal like	gi|24308273	49.5026	52.5134	37.546	0	0	9.78159	1.79989	0	40.011	143.319	1.88684	9.4419	1.25874	2.64102	28.8104	69.0792	10.3499	15.0919	1.94125	1.34783	101.468	0	0.997028	0	29.8037	21.316	0	57.5822	0	3.22102	13.1728	10.6965	135.621	10.7864	23.62	3.04819	53.7801	34.4625	44.0611	2.01916	4.6062	35.7995	53.4831	132.732	52.7713	63.6386
26574	AATF	apoptosis antagonizing transcription factor	gi|7657013	7.30077	9.24554	1.91607	2.98043	2.97233	0.398085	2.39716	0.880502	1.10333	3.15905	1.94856	0.911788	6.49422	1.4503	1.25818	2.22377	2.23663	0.782749	0.900176	0.447044	3.54322	1.88171	1.4332	0	1.00115	2.67475	2.87892	0.143293	1.0096	5.94425	1.28197	1.06979	0.890193	0.694813	0.59762	1.0179	0.543651	0.320899	0.045331	1.32211	1.22361	2.04806	0	0	0	0.0980312
23500	DAAM2	dishevelled associated activator of morphogenesis 2	gi|319738616	0.362856	0.232714	0.0594169	2.27344	0.186083	0.0668334	0.0477616	0.270056	0.105222	0.0548156	0.0849538	0.165547	0.29521	0.676568	0.0805818	0.0863613	0.0109172	0.26703	1.71241	0.362555	0.372326	0	0	0.347129	0.107668	0.119048	1.76403	0.0138785	0.194777	0.112731	0.22558	0.0472644	0	0.411477	0	0	0	0.306401	0.0506492	1.9941	0.472728	0.0562211	1.13852	0.615484	0.0969534	0.289924
26993	AKAP8L	A kinase (PRKA) anchor protein 8-like	gi|49472841	0.743993	5.10636	0.490165	0.147618	0.347938	1.03754	2.26709	4.29517	0	0.540001	0.660975	1.14896	0.190274	1.74791	2.10548	3.50434	0.716883	0.974643	0.249805	3.93723	5.75252	3.66374	0.473867	1.19489	18.6066	0.308871	0.779035	2.48307	2.41549	0.824012	0.123089	0.284897	0	0.0886077	0.258354	0.294786	0.297119	0	0.697635	0.240602	0.872752	3.65385	0.50025	1.5236	1.51968	1.41778
7148	TNXB	tenascin XB	gi|188528648	3.64192	3.24649	6.88326	6.29668	1.92668	6.13101	5.63749	2.16279	4.6678	6.13043	5.73667	0.879096	8.77287	3.01705	5.34997	5.97982	4.62157	8.50791	2.87549	6.58401	5.46001	3.77529	4.13432	2.89812	5.45199	2.14636	2.60736	2.80295	8.54032	3.71324	1.11247	1.19592	2.69375	6.08694	1.08517	2.22616	0.868931	2.27859	8.40155	6.81468	4.2075	10.81	8.67278	2.85908	1.80228	6.11109
26995	TRUB2	TruB pseudouridine (psi) synthase homolog 2 (E. coli)	gi|7661556	1.82685	2.3993	6.54571	7.47585	0	0.316695	1.60316	0.768225	0.969765	3.80299	1.01384	0	24.9672	0.219164	0.7682	0	18.5383	0	1.97859	10.6856	0.326347	0	1.67732	1.67738	0	0	0.729112	0	0.345471	0.618011	3.77173	1.67615	4.73492	9.79765	0.442893	0	0	0	12.4635	0.768245	0.958707	0	11.5409	146.783	0	34.6182
7145	TNS1	tensin 1	gi|66529407	9.40411	10.1897	7.80886	6.04443	21.5289	3.1562	5.75053	4.02079	4.16006	5.33438	3.33575	6.12658	10.9825	5.23362	5.05158	1.08458	5.15582	2.57995	3.86975	5.78365	4.38051	3.44847	3.25819	7.12696	6.61878	7.84812	10.9977	9.67601	5.81357	5.06398	3.5949	7.25714	1.48208	5.79392	6.81864	3.16165	3.78694	4.82822	3.24209	10.0861	7.26066	7.53524	4.34865	4.99948	5.28407	3.72313
26999	CYFIP2	cytoplasmic FMR1 interacting protein 2	gi|116805788	2.67781	4.76934	1.0072	6.3289	13.3644	2.5408	0.605179	2.34667	1.95616	7.09465	0.764409	1.73301	3.26458	1.39968	1.72001	0.630991	2.39157	2.77646	1.70583	4.18806	0.869842	3.77427	3.71542	1.44975	12.0263	2.00544	3.56575	1.34737	1.88079	3.26423	2.17131	1.97676	3.43746	2.08391	1.01588	1.1065	2.13564	1.59929	1.44098	3.13431	1.53311	2.50283	2.75086	2.47623	4.84138	6.38662
8500	PPFIA1	protein tyrosine phosphatase, receptor type, f polypeptide (PTPRF), interacting protein (liprin), alpha 1	gi|4505983;gi|29171753	2.4387	4.61893	1.19702	3.85029	1.46624	1.82084	1.27953	1.60097	1.07075	4.44259	2.61306	1.19238	0.850195	1.8615	1.18973	1.5726	0.656527	1.34917	2.66378	1.23533	1.47516	0.12986	0.539605	4.22445	0.0993614	1.12629	0.388261	0.284847	2.80618	0.558774	2.64587	1.74848	3.01665	0.293228	1.10787	0.0982789	0.92626	0.849876	0.577244	0.266025	0.034017	0.607347	0.136609	0.800818	0.747208	0.218445
8050	PDHX	pyruvate dehydrogenase complex, component X	gi|260898739;gi|203098753;gi|203098816	6.21208	2.68227	3.70985	1.07363	2.45814	3.69184	4.38623	4.36718	2.54861	4.48912	2.6331	5.77629	2.01173	1.51707	1.1935	58.7012	2.26026	26.2067	2.13293	1.60716	14.4092	1.2607	3.04842	3.24683	101.817	3.43966	1.51347	0.646585	4.17644	3.7972	1.53807	1.42051	4.39303	0.688484	2.10583	3.44233	1.52619	3.07984	3.95181	0.473299	0.651049	3.42941	0.862157	4.58177	2.80112	2.52427
30011	SH3KBP1	SH3-domain kinase binding protein 1	gi|67514036;gi|13994242	19.9263	4.46805	4.28011	2.2537	3.75262	3.58423	2.63492	10.2863	11.6702	4.22067	2.24878	1.18291	5.84773	5.03622	2.74407	6.85029	5.45155	2.44522	6.62069	5.12816	3.99206	0.781298	15.2421	2.49717	3.40954	3.57891	3.40553	3.40924	3.58326	9.18472	5.88367	3.87084	2.03732	5.26251	5.52519	4.89896	7.03914	8.82384	1.50667	2.6432	16.1774	2.17273	6.15771	16.1097	3.65734	17.984
8504	PEX3	peroxisomal biogenesis factor 3	gi|4505727	0.91124	0.541118	0.111992	0.264511	0	0	0	0.894843	0.199498	0	1.45904	0	0	0	0	0	0	0.106282	0	0	0	0	0.0513943	0.237723	1.70778	0.0927484	5.055	1.30969	0.806893	0.248946	0	0	0	0.924106	0.446638	0	0.532295	0.630834	0.0592519	0	0	0	0	0.540214	1.69314	0.744913
8506	CNTNAP1	contactin associated protein 1	gi|4505463	0.132526	0.909077	0	0	0	0	0	1.99281	0	0	0	0	0	0	0	0	0	0	0.586066	0.0502921	0	0	0	0.307268	1.12116	0.929098	0.121915	0	0.34983	0.229726	0	0	0.107376	0	0.0797901	0.0573616	0.0938487	0.137477	0.0574359	0	0.0365984	0.103379	0.201494	0.329824	0	0.436506
79571	GCC1	GRIP and coiled-coil domain containing 1	gi|22208850	0.0299346	0	2.06974	0	0.0769816	0.142706	0.469675	0.728153	0.176498	0.844976	1.79598	0.383591	0.158878	1.46919	1.83842	0	0.338377	0	0.0948917	0.298608	3.22345	1.02116	0.137418	0.149554	0	0.0739053	0.663922	0.180894	0.929524	0.0476054	0.075211	0.192227	0	1.17432	0	0	0	0.113597	0	0	0	0	0.171568	0.703857	0.132205	1.67041
8508	NIPSNAP1	nipsnap homolog 1 (C. elegans)	gi|321267511;gi|193211616	5.79177	9.2967	6.42986	2.54851	3.53935	11.8652	21.3125	3.37655	5.64748	59.2346	8.47365	2.87474	3.13583	6.19888	8.5217	8.00527	8.97914	11.1853	4.23695	4.07984	10.014	3.40372	6.43432	5.96126	0.53094	5.83975	3.85566	3.32327	5.13018	6.0049	7.71278	9.188	10.5761	4.93568	23.7479	9.46595	19.9815	29.5339	6.66511	10.8066	7.84476	8.05309	10.4913	7.19955	12.4021	11.4676
79573	TTC13	tetratricopeptide repeat domain 13	gi|170784867;gi|296531396	0.8249	1.29437	0.570443	0.518255	0.484763	5.36408	0.460971	0.132772	1.2602	0.18319	1.62498	1.94762	0.456589	0.83738	4.74951	2.32452	0.953019	2.14754	3.89507	0.363318	3.6823	0.0448159	0.0477896	0.150491	0.693961	1.4185	0.692074	0.166481	0	0.182145	7.79396	0.0825787	2.10691	0.32347	0.11469	1.58474	0.666732	0.142939	0.15669	0.256308	0.0651081	0.74661	1.20067	1.5653	1.13229	0.808369
79572	ATP13A3	ATPase type 13A3	gi|148839292	9.11848	0.482862	0.475055	0.644278	0.174076	1.68232	0.355481	0.674988	0.58523	0.221542	0.141941	0.987503	1.39392	0.0795061	1.88281	6.25284	0.340891	3.16528	0.154868	15.3897	3.25859	0.780198	1.12088	2.0227	0	0.32922	0.035218	0.735544	1.00251	0.537812	1.35553	0.790879	0.319953	0.153172	8.92008	4.52761	1.26854	2.3206	0.397843	0.12416	0.302354	0.830696	2.02645	0.841458	0.712358	1.21995
79574	EPS8L3	EPS8-like 3	gi|21071016;gi|21071014;gi|21071018	5.72404	5.48033	6.33744	3.8157	6.40593	4.37132	13.2784	16.9521	6.41974	10.9514	3.74978	2.85221	3.98633	3.11334	4.10876	9.0294	2.89902	9.76051	17.05	12.1401	7.76347	9.35466	6.36524	4.68394	4.1653	0.779193	4.75715	5.62884	34.4286	6.31872	7.34913	8.12603	6.45562	3.21602	5.86836	6.33688	9.77822	3.76261	5.43735	4.7054	5.85911	6.84661	8.63794	4.73632	7.16155	11.0257
79577	CDC73	cell division cycle 73	gi|40018640	4.44218	6.98765	13.8751	24.816	13.6214	7.08104	9.29777	6.55859	12.8372	5.94417	9.21927	9.16404	3.38788	13.1173	7.25907	8.88916	5.95864	8.67465	12.6534	3.19443	3.34471	1.08823	4.59737	15.7435	2.59232	3.29339	6.43204	3.59101	1.62117	1.15821	3.09364	3.00149	4.66281	5.06727	5.018	2.24808	4.9892	4.54351	3.99213	2.19812	2.78506	12.7272	7.84366	3.98105	3.30618	7.34415
79576	NKAP	NFKB activating protein	gi|168229156	0.879938	0.242069	0	0.34204	0.383617	0.116583	0	0	0.154486	0	0	0.407188	0	0.190234	0	0	0	0	0.302345	0	0	0	0	0.665982	0	0	1.07717	0	0	0.527906	0	0	0.174499	0	0	0.159866	0	0	0.278769	0.870594	0.344165	0.997698	120.731	0.792438	0.297983	0.901151
100526794	NT5C1B-RDH14	NT5C1B-RDH14 readthrough	gi|312283682	0.129109	0.356474	0.901083	1.02051	1.37033	0	0.0761863	4.2925	0	0.372938	0.241849	0.237805	0	1.31557	0	0.226343	0.144249	0.242006	0.758487	0.609517	0.345083	4.30122	0.612271	0.098329	0.309978	0	0.0173951	0	0.187462	0.354764	0.216306	0.131067	0	0.0536292	0.0931105	0.269657	0.0552711	0.100053	0	0.0485121	0.0606987	0.509999	0.178841	0.367006	2.46725	0.196208
10457	GPNMB	glycoprotein (transmembrane) nmb	gi|52694752;gi|4505405	2.97551	4.57598	18.8324	0.387242	7.82956	5.26034	4.08514	15.9674	16.2864	2.08221	6.86347	172.219	6.45861	5.98894	5.49051	1.28375	11.1114	2.75671	0.316644	5.20717	4.09774	9.90885	0.330592	7.56104	5.80323	0.248148	0.213407	2.24292	10.7394	5.2034	1.75755	1.11021	0.484153	3.25602	6.35225	0.460252	3.21014	6.24145	0.0636183	1.76407	4.34841	0.277155	1.43597	1.31392	0.552826	0.848471
2882	GPX7	glutathione peroxidase 7	gi|15618997	0.311002	1.21742	3.92983	0	0	8.61042	0.319431	2.27317	4.73532	9.80676	3.95593	0.0509623	4.46974	0	7.02769	0.159934	0.573416	2.23572	0	0	1.03412	0	0	0	0.0847328	0	2.01592	0.719115	0.678217	0	7.50114	1.63449	0	3.19416	10.0901	9.15075	12.3799	11.3143	0	0	0	0	0	0	0.176618	8.3363
7498	XDH	xanthine dehydrogenase	gi|91823271	0.626459	1.69182	0.222327	0	1.8123	0.329569	1.26065	1.76214	1.36762	0.966566	0.11113	0.725559	0.0751305	0.975934	0.20719	0.444386	0.135493	0.510988	0.0228694	0.791299	1.22324	0.697056	1.24417	1.6198	0	2.1781	0.0423278	0.0287991	0.681693	0.146352	0.468972	0.739072	0.241877	0.167662	0.291066	0.646549	1.18826	0.294033	0.519317	0	0.0488636	1.19413	0.554144	4.71583	3.57427	0.102467
2886	GRB7	growth factor receptor-bound protein 7	gi|334883161;gi|334883159	6.47936	22.8838	3.10515	7.06477	6.34782	3.56684	0.632152	1.64375	2.19379	2.95463	14.8222	10.6729	8.48274	3.2265	7.44539	10.7824	11.6744	2.5544	11.2147	3.53262	4.24416	1.11808	8.56175	10.4274	34.3951	2.9009	6.27051	1.83357	0.794844	8.81565	0.797293	4.51683	2.4858	15.4181	2.02264	1.71733	4.12269	3.24516	8.58158	1.67035	1.5322	9.18072	10.8673	20.0126	14.5718	5.04029
2885	GRB2	growth factor receptor-bound protein 2	gi|4504111	10.4833	3.251	1.45526	4.24862	121.524	0.204747	7.57327	7.39776	28.3037	2.71733	24.0357	1.4834	2.54549	3.09668	0.910954	56.8145	1.28389	28.8151	2.84793	4.06951	0.831765	2.49871	2.88927	2.9212	2.42205	1.27493	8.3894	3.92938	7.30784	28.444	6.02109	23.4761	1.48762	4.78258	17.2232	10.0437	13.1411	15.0819	8.93121	2.15007	4.78005	6.74205	12.2634	6.66123	2.36056	4.79558
23011	RAB21	RAB21, member RAS oncogene family	gi|7661922	23.7579	18.3257	33.8088	38.1586	36.6445	6.54515	10.9656	72.3322	23.3285	9.28683	20.1455	6.52026	14.923	10.6904	10.0152	4.13307	60.8009	4.39657	25.5287	2.02255	8.97527	20.8529	27.8896	6.71059	18.2874	21.1901	4.66306	1.97221	40.1024	28.4201	11.6777	11.0379	3.60171	9.23004	9.63078	20.125	9.37562	21.7112	61.648	11.1493	21.2118	31.1132	33.4342	138.311	3.57142	12.2545
23013	SPEN	spen homolog, transcriptional regulator (Drosophila)	gi|14790190	0.331546	0.24399	0.0743855	1.36413	2.36988	0.341382	0.440161	0.24528	1.08715	0.0151223	0	0.738529	0.199468	1.01185	0.361734	0.0137794	0.037806	0.626391	0.200321	0.456401	0.186095	0.114414	0.321987	0.162331	0.21993	0.79103	0.0334406	0.346222	0.162441	0.10845	0.109167	0.024451	0.215636	0.0451964	0.0147102	0	0.00683202	0.015411	0.0584042	0.206095	0.58207	0.175539	0.0339648	0.185187	0.107964	0.0757974
2	A2M	alpha-2-macroglobulin	gi|66932947	12.1742	12.2605	7.23573	12.078	7.57186	21.9101	11.9617	18.5563	25.8772	8.06661	19.9157	18.0357	13.5287	8.96043	11.4308	17.3291	18.5427	14.4877	9.21756	5.63777	12.0346	5.149	4.26193	8.93208	22.9778	14.6212	7.62201	13.8836	11.2488	14.5551	11.0376	13.8478	16.2352	26.5294	8.74656	14.8502	9.26799	10.2344	11.886	16.2786	6.69188	9.69778	5.68161	5.41483	7.8733	6.76617
23016	EXOSC7	exosome component 7	gi|189083688	32.1753	2.24987	1.4227	1.26205	0.161848	0.406509	4.79615	7.64198	6.68048	4.0284	6.16425	1.9495	9.38809	0.947554	2.72469	1.56262	8.29959	6.45523	1.96408	0.93084	5.76989	1.47004	3.06498	6.23167	5.16303	2.98541	1.91141	0.53328	9.96639	0.879177	0.559164	2.57762	1.91982	12.0395	2.0921	4.14835	6.77741	1.67502	5.59884	11.7727	21.6587	1.40586	0.763378	1.55073	1.32956	3.28858
23019	CNOT1	CCR4-NOT transcription complex, subunit 1	gi|42716275;gi|46275837;gi|388454220	6.66494	7.71382	3.59759	2.36982	13.3845	6.11549	5.16713	4.17345	5.36935	4.78784	7.10072	5.08199	4.91433	5.28975	7.63273	1.91128	5.85266	2.87268	4.32104	12.5466	8.64003	6.10952	3.54556	4.1401	2.93243	2.02309	6.53544	3.16115	2.53947	11.8874	3.62542	3.65431	5.46229	7.23182	4.36786	4.57892	4.02076	2.98977	2.98698	2.67176	2.47883	18.2573	3.57325	7.6044	3.69584	7.18078
126133	ALDH16A1	aldehyde dehydrogenase 16 family, member A1	gi|223972653;gi|223972651	5.93187	4.16091	5.90387	7.46584	9.8984	6.78621	7.15078	8.98823	8.09185	6.41144	6.86843	1.93053	7.16241	6.39411	7.66322	5.93462	11.2211	6.99843	4.60787	7.49629	6.06078	3.99857	8.19679	4.97842	2.15999	10.0222	3.09485	2.89913	16.2364	7.03616	4.55401	4.78812	7.76125	6.74072	6.61925	6.64704	6.2428	9.1943	6.99785	2.43006	10.6467	7.25667	2.56221	6.5923	7.05139	5.2589
653489	RGPD3	RANBP2-like and GRIP domain containing 3	gi|221307607	1.00104	0.737195	0.298877	0.377164	0.122165	0.256364	0.210543	0.288929	0.323342	0.171966	0.455158	0.0512747	0.586211	0.180738	0.216774	0.0444553	0.40562	0.24646	0.79861	0.201369	0.140338	0.717681	0.834624	0.209423	0.367536	0.0275164	0.229842	4.61576	0.450722	0.303876	0.266465	0.115503	0.151836	0.518213	0.303415	0.117592	0.65812	0.446743	0.132964	0.354186	0.350964	0.514809	0.430805	0.0702157	0.0737134	0.299681
26520	TIMM9	translocase of inner mitochondrial membrane 9 homolog (yeast)	gi|6912714	4.61759	13.8668	0	4.57325	4.1821	2.08935	1.02831	1.95576	0.810996	0.665277	1.32793	1.49418	0	0	1.42457	0	2.70688	1.78064	3.01321	1.16109	0.829775	3.97832	11.8505	13.0388	17.2397	1.92847	7.21838	4.01733	0	3.31564	11.2931	1.14417	2.74226	3.04846	2.83934	7.56255	4.80967	3.30799	0.716125	1.87438	1.49196	1.23613	16.9681	0	0.304782	0
26521	TIMM8B	translocase of inner mitochondrial membrane 8 homolog B (yeast)	gi|256773260	2.27038	1.81691	3.64577	4.51159	3.58775	8.46022	8.19751	0	12.3568	3.43624	15.6844	4.11565	8.32155	4.87717	5.79925	4.8152	10.8909	9.15538	10.2498	3.94139	4.945	3.3562	0	1.85122	0	10.4025	0	0.757763	1.71304	3.38126	4.46226	0	4.62884	6.65152	10.3045	7.927	11.466	7.08538	16.3359	2.8947	4.91639	9.33228	4.34587	10.151	5.17119	14.411
11168	PSIP1	PC4 and SFRS1 interacting protein 1	gi|190014588	3.33891	1.57053	3.9741	1.23392	1.73954	1.02563	3.18558	8.10416	8.65419	2.21165	1.96892	0.696294	3.52179	6.98436	1.20862	0.989113	2.92463	2.91813	5.24922	1.50977	1.00232	3.21239	0.575746	2.50155	2.52674	2.30903	1.43641	9.88237	2.93831	2.43661	2.02399	3.13796	2.34428	4.74786	1.9477	5.10106	4.19022	2.31942	1.67309	1.81031	0.640119	14.621	1.84197	1.50068	8.71784	4.40166
26528	DAZAP1	DAZ associated protein 1	gi|25470886;gi|25470890	14.494	17.6799	1.56459	5.45834	1.94496	4.42353	5.29611	2.04725	5.68925	21.2113	4.43271	6.42402	1.53472	3.86314	6.89219	17.4436	3.94886	7.94169	7.53337	3.1261	8.46968	3.92219	3.21849	3.3791	6.90569	27.1931	1.66018	3.10329	1.07877	1.87283	9.46899	13.3954	14.8672	3.5949	7.95351	5.62795	12.3402	6.58751	6.87837	1.04718	5.4772	14.5802	11.4465	11.86	8.54566	16.3022
11169	WDHD1	WD repeat and HMG-box DNA binding protein 1	gi|56550086;gi|5901892	0.091327	0.0999453	0	0	0	0	0.068182	0.0620354	0.102121	0.12857	0.078631	0	0	0	0	0	0	0	1.05597	0	0.256194	0	0.0369108	0	0	0	0	0	0	0.0577501	0	0	0	0	0	0	0	0	0	0	0	0	0	0	0	0
151525	WDSUB1	WD repeat, sterile alpha motif and U-box domain containing 1	gi|189571685	0.0181812	0.405468	0.314958	0	0	0.119608	0	3.09335	0	0	0.148558	1.83996	0	2.01887	0.299675	0	0	0.0637214	0.114517	0	1.0605	0	0.0705781	0	0	0	0	0.681441	0	0	0	0	0	0.719015	0.0934822	0	0	0.133138	0	0	0	0.238864	1.66305	0	0.202653	0.175621
101060439	LOC101060439	ras-related protein Rap-1b-like protein-like	gi|410171972	9.29315	7.25658	7.41896	6.0854	8.71587	54.8956	1.65562	5.52643	1.43655	2.59338	2.64514	4.35075	13.6269	9.07259	3.03436	0.644054	12.3982	1.47311	4.72955	14.1082	7.95511	5.74088	7.53418	4.58092	6.40494	0.90153	5.05575	4.42282	4.0835	4.38624	8.12822	6.23792	2.2055	21.6523	8.85124	8.82885	5.6228	8.65205	8.14341	4.94699	5.07856	5.00288	12.9316	4.68103	6.18837	5.5525
101060433	LOC101060433	pyridoxal-dependent decarboxylase domain-containing protein 1-like	gi|410173107;gi|410173121;gi|410173119;gi|410173111;gi|410173115;gi|410173117;gi|410173105;gi|410173113;gi|410173109	8.86137	6.99055	5.36266	5.17688	14.1398	4.76463	10.2192	3.98967	10.6297	13.946	18.0952	7.29186	6.73432	6.2007	11.0194	4.8279	16.1196	1.20848	3.87173	8.59807	3.2049	5.91753	89.8198	4.12274	9.56332	3.92699	2.89517	3.55358	1.64704	1.6158	1.93433	8.23406	5.47243	15.2161	3.71815	5.04751	9.89899	8.54367	3.86297	3.22809	3.83693	114.967	8.13068	7.96868	26.8954	10.087
11167	FSTL1	follistatin-like 1	gi|5901956	0.294774	0.35494	0.367645	0.141031	0	0.84166	0.651819	0.141139	0.385711	0.154249	0.126984	0	12.4826	0.218293	0.13683	0	0.0800337	0	0.0720627	0.353414	0	0	0.0963557	0.730667	2.94078	0.286817	0	0.467863	1.75035	0	0.099615	0	0.0640245	3.33935	0.402341	0.264864	2.65205	1.87623	0.360161	0.310549	0.412088	0.262869	0.226283	0	0.334902	0.144476
1289	COL5A1	collagen, type V, alpha 1	gi|89276751	2.96028	1.10078	0.959355	1.0631	0.45856	4.89463	1.22226	3.84263	2.44443	1.37514	1.43348	0.812678	0.951289	0.81077	0.410498	0.793851	1.03092	1.11161	0.712574	0.437258	0.325608	0.440969	0.331977	0.0842647	0.143999	1.02655	0.223855	0.0898712	0.741141	0.442495	0.327811	0.502412	0.580063	0.388969	0.785573	1.26033	1.23486	0.711645	0.301115	3.0164	1.26515	0.717516	0.10149	0.301618	0.527555	1.62828
4763	NF1	neurofibromin 1	gi|189458804;gi|4557793;gi|109826564	0.557232	0.74628	0.0533296	0.0913358	0.372374	0.552775	0.442969	0.71304	0.381909	1.98582	1.38711	0.0694162	0.245955	0.231952	1.31572	0.401266	1.00796	0.743455	0.180176	0.36368	1.5204	0.200876	0.105274	0.229162	0.141426	6.26104	0.871681	0.371152	0.0497567	0.0873325	0.0575336	0.0929218	0.619881	2.22494	0.139123	0.100985	0.607996	0.0343819	0.139428	0.0580139	0.0463916	0.249584	1.7201	0.575836	0.388694	0.555414
26290	GALNT8	UDP-N-acetyl-alpha-D-galactosamine:polypeptide N-acetylgalactosaminyltransferase 8 (GalNAc-T8)	gi|8393412	0.895917	0.137869	0	0	0	0.461446	0	0.824197	0	0.761576	1.04745	0.265555	0.304322	0.69639	0.674166	0	0.680824	0	0	0	0.178056	0	0	0	0	19.1191	0.240137	0	0	0.564586	0	0.117057	1.59189	0.76514	0.560102	0	0	0.10384	0.0957535	0.122126	0.0809926	0.792431	0	0.840359	0.374538	0.0753905
81545	FBXO38	F-box protein 38	gi|45505155;gi|411147433	0.0517931	0.077137	0.540655	4.18748	0	3.53772	4.26542	0.297326	0.227465	0.324007	0.793957	0	3.1748	0.909275	0.580124	0.29271	1.25883	0.143687	0.59846	0	0.396511	1.81931	0.295984	0.963366	0.459958	4.44732	0	0.533984	0	0	0.0814678	0.0782966	0	1.744	2.627	1.78056	6.10801	2.62738	1.57864	0.0804282	0.323607	2.08563	0.492418	0.242896	0.312094	0.614832
81542	TMX1	thioredoxin-related transmembrane protein 1	gi|151101292	8.91412	14.8115	4.0696	5.14104	2.86827	2.94527	3.23974	6.92011	4.7054	4.4109	3.23746	1.92082	3.64357	2.72038	4.68981	3.22181	3.09476	6.99849	58.9215	1.8261	4.9328	8.75086	11.7849	7.39581	11.9034	4.16965	25.407	2.5587	8.86495	14.9524	7.20365	11.3396	2.98445	3.67027	11.7017	7.54096	12.7365	10.0019	4.99372	6.43128	11.5231	3.97874	2.20194	1.63111	1.74571	1.01473
29109	FHOD1	formin homology 2 domain containing 1	gi|118572599	0.709464	12.5036	1.65311	3.31039	0.317535	1.06414	0.590881	0.291505	1.32662	1.70056	1.88383	0.235735	0.541925	0.326612	1.0669	1.47873	0.697617	0.0542199	34.7802	0.692766	0.908465	0.853293	6.28628	11.8879	1.19395	0.963989	0.696495	0.442045	46.5964	1.30192	0.729303	0.0718923	0.308714	0.667403	1.10298	0.625106	0.881116	0.959039	0.182367	0.308247	0.173502	0.400397	0.998621	1.40851	0.189584	1.30443
7189	TRAF6	TNF receptor-associated factor 6, E3 ubiquitin protein ligase	gi|22027630	4.00005	1.09484	0.802433	0.850638	0.979364	0.633466	0.173898	0	0.83949	0.327022	0	0.53827	0.783773	0.449172	0	0.436547	0	0.792879	0	0	0.376596	0.639532	1.83657	0.133644	0	1.8534	0.272908	0.511324	1.61353	5.63223	1.89951	4.00376	0	0.242339	0.29326	0	5.07387	0.528857	0.362792	1.70228	0.866836	0	0	0.225127	0.330125	0.426288
100288494	LOC100288494	double homeobox protein 4-like	gi|397139877	0.537827	0	0	0	0	0	0	0	0	0	0	0	0	0.2971	0	0	0	0	0	0	0	0	0	0	0	0	0	0	0	0	0	0	0	0	0	0	0	0	0	0	0	0	0	0	0	0
201176	ARHGAP27	Rho GTPase activating protein 27	gi|40548322;gi|226817316	4.02197	2.25241	5.52339	1.0768	2.07509	3.22665	4.1889	0.4154	2.99472	6.85784	1.48294	1.62724	5.2187	0.567474	2.98108	2.74384	6.64753	5.84176	1.77301	4.13641	5.0496	5.30777	3.26838	1.75143	0.879292	1.18477	0.51249	1.97517	5.20744	2.98104	1.27789	1.317	1.99225	0.467129	0.767344	2.17946	6.16412	3.36303	0.118114	0.526218	0.311897	0.605526	0.619758	0.77233	0.293812	5.82303
11243	PMF1	polyamine-modulated factor 1	gi|88900509;gi|313851057;gi|313851053	0.694736	0.401546	0.399884	2.79921	0	0.629701	1.39153	0.284499	7.19648	1.73811	0.324246	1.15115	1.58029	0	0.471622	1.16475	0.181694	0.722098	6.14566	0	0.912754	0.338809	0.289425	0.728012	19.3992	0.745204	0	0.440226	0.250438	0.420893	0.117357	0.465316	0.927273	0.784974	0	0.215593	1.23798	0.143979	0.151061	0.459276	0.384364	2.17363	1.52198	2.74647	1.83958	2.99441
55669	MFN1	mitofusin 1	gi|45269137	0.684621	1.56634	0.267303	0.513068	0.734049	0.381437	1.21399	0.0545856	3.75953	1.07593	0.588286	0.377018	2.34336	0.418922	0.517025	0.0654363	0.695307	0.560552	0.540127	1.13269	0.504822	0.053907	0.512233	0.436473	2.72012	0.7681	0.162254	0.29631	0.877076	0.329082	0.551484	0.13251	0	0.927281	1.21431	0.692027	1.33255	0.252426	1.70686	0.217823	0.0703755	0.867009	3.04614	1.5853	0.808611	0.912637
51329	ARL6IP4	ADP-ribosylation-like factor 6 interacting protein 4	gi|507834132;gi|507834124;gi|507834128;gi|507834134;gi|507834126;gi|507834119	7.11049	5.74951	2.17706	0.898356	6.88215	1.526	0	2.02094	0.955063	4.13668	1.45306	2.36064	0.369494	10.9736	0.470067	1.77636	0	3.44251	0	5.8468	5.54356	1.94397	14.1109	1.02122	0.743742	4.45386	0.997994	0.430656	0	1.05298	0.695282	0.515123	1.6228	0	4.02676	0.445714	0.711328	0.325944	2.61885	11.939	10.2293	1.45861	0.743871	0.626826	2.43611	0.325498
55667	DENND4C	DENN/MADD domain containing 4C	gi|408684407	0.656969	0.4126	0.265698	0.907241	1.34839	1.34173	1.16569	1.22897	1.78438	2.03415	2.33472	0.462496	1.29058	0.485162	1.58694	0.162169	3.25412	1.37153	0.477037	1.37302	1.43179	1.64928	0.420729	0.4545	0.131513	0.338791	0.187422	0.273562	1.79054	2.23504	0.572803	0.778873	0.5126	1.84349	0.607758	0.415659	0.444291	0.315331	0.311297	0.0685093	0.0794651	0.306944	0.150951	0.370734	0.0603582	0.274149
79719	AAGAB	alpha- and gamma-adaptin binding protein	gi|153251315;gi|428978474	1.61821	0.912776	0	1.81959	0	0.952613	0.449165	1.5453	0.28959	0.461231	1.28206	9.33162	1.38618	9.501	0.426458	0	0	10.8679	0	0.287117	0	0.185516	0	0	1.6565	1.89287	0.515715	0	0	1.66139	0.2761	0.123569	0	0.92256	0	0.0923547	1.80992	0	2.19604	0.0889902	0.565757	3.60019	4.41841	2.19572	1.23406	4.14855
55665	URGCP	upregulator of cell proliferation	gi|117968345;gi|117968328;gi|117968347	0.317137	0	0.0205964	0.709562	0.261384	0	0.0200185	1.18964	0	0.235887	0	0	0.0990018	0.205939	0.163598	0.753405	0.175275	1.36892	0.502771	0	0.175845	0	0	0.962418	0	0	0	0	0.0168037	0.642666	0.0450152	0.0612425	0.238495	0.0709079	0.128713	0.0401897	0.216642	0.0825651	0.135982	2.85714	0.0606291	0.161827	0.146483	0.016596	0.0619732	0.14754
51497	NELFCD	negative elongation factor complex member C/D	gi|399788586	5.91033	4.58831	1.13116	2.51334	3.25285	2.3433	4.20446	2.69877	1.92912	2.99767	8.73456	0.79351	4.22859	1.96682	5.44891	5.05793	1.16693	10.4344	1.79299	1.4071	2.77046	2.40305	0.747443	3.28967	1.79779	7.32952	0.36515	0.933783	9.33696	2.46046	6.40307	2.12159	2.52116	1.70718	3.8387	9.70806	2.52574	2.67461	3.40959	0.98933	0.546704	2.57862	2.06788	3.21953	4.30353	2.93759
51490	C9orf114	chromosome 9 open reading frame 114	gi|38679912	2.60652	4.29909	0.520553	9.41232	0.935743	0.157049	0.0920806	0	9.57833	0	0.091298	3.53946	1.22762	0.231073	0.253378	0.175355	0.740805	0	0.5097	0	0.0985397	0.229292	1.41899	0.704178	0.511445	0.136685	0.405802	0.443943	0.126357	0	0	1.12876	0	0.638946	0	0.0699183	0	0	0	0.322306	0	1.20465	1.21638	0.459036	24.2898	0.668346
5806	PTX3	pentraxin 3, long	gi|167900484	5.16952	1.70391	3.7072	4.40283	5.7436	8.76068	9.9476	18.7751	10.9205	1.47097	3.32481	3.82972	5.05887	4.80218	3.64949	14.5121	4.00552	3.92112	7.39236	3.50391	8.06473	402.328	4.40796	4.89943	4.05169	2.83877	1.18187	4.84629	58.5198	4.61104	1.56408	1.66016	0.621523	5.14575	2.90961	2.95821	3.09719	3.25381	14.808	2.08561	4.02692	4.97208	8.36174	4.58537	4.89758	4.28248
55661	DDX27	DEAD (Asp-Glu-Ala-Asp) box polypeptide 27	gi|224593278	1.6808	3.64241	4.86544	6.61205	5.34832	0.560536	5.68911	5.84097	2.91344	1.11893	3.02125	1.48671	4.53105	6.13772	9.74961	0.367738	3.24225	0.804811	4.09513	6.49373	1.12484	1.63394	4.54218	1.83141	1.52124	1.82389	2.43783	1.7162	1.51547	1.4219	13.0702	12.6187	0.614356	2.67501	2.13172	2.66876	5.58828	1.09473	2.98894	2.93976	2.52375	2.65601	1.7369	7.77872	3.88491	10.5974
55660	PRPF40A	PRP40 pre-mRNA processing factor 40 homolog A (S. cerevisiae)	gi|151301228	7.27786	4.87615	5.31528	4.82956	4.04755	4.5617	1.48474	4.00356	6.93897	4.57522	6.84131	2.12398	3.0666	3.78035	4.5601	2.28489	4.64058	8.37684	3.16594	2.82794	12.6939	15.6999	12.19	29.0765	4.24522	0.92542	1.74238	0.758266	8.98657	5.91728	4.44725	3.76216	8.38618	2.57906	1.51316	2.82661	4.79937	2.68375	0.958929	4.40168	2.00562	4.45203	1.89223	5.43822	5.59712	3.55847
64795	RMND5A	required for meiotic nuclear division 5 homolog A (S. cerevisiae)	gi|12232469	0.738448	57.6299	0.379392	0	0.171788	4.80921	0.228574	0.890905	0	0	0.287664	0.387696	0	0.224567	6.35868	0.780921	0	0.279749	0	3.08822	9.11179	0	2.43303	0.414828	1.28118	8.09329	0.0578747	0	0	0.30163	0.214803	0.356798	0.300829	0.914299	0	0	0	0.276268	0.407664	1.44017	0.226964	3.1184	2.6732	0	2.04548	6.62294
64794	DDX31	DEAD (Asp-Glu-Ala-Asp) box polypeptide 31	gi|17505907;gi|20336298	0.1316	0.020521	0	0	0.145401	0	0.0950527	0	0	0	0	0	0	0	0	0	0	0.114351	0	0.228977	0	0	0	0	0	0	0	0	0	0	0	0	0.559519	0	0	0	0	0	0	0	0	0	0	0	0	0
64793	CEP85	centrosomal protein 85kDa	gi|40538794	0.950907	0.139325	0.352308	0	0	0	0.734519	1.47625	0	0.652406	1.16621	0	0.513908	0	0.537194	0	0.770174	0	0	0.182161	0.22889	0.0836142	0	18.2901	0.370357	0	0.285123	0	12.9806	0	0	0.0663073	0.349106	0.573028	11.0498	16.6373	0.145377	0.261123	0.488204	0.219065	0.418379	0.882311	0.683769	1.98018	0.371834	0.328511
56647	BCCIP	BRCA2 and CDKN1A interacting protein	gi|7706581;gi|17402871;gi|17402873	5.19923	2.17411	2.91414	41.4338	55.9889	2.91488	8.09335	2.70724	5.55871	4.48931	2.16691	16.3793	2.49842	6.40271	3.93841	3.25538	3.49592	5.75655	1.94415	17.2032	3.37104	1.28129	1.78713	2.15012	0.77935	10.1859	7.03711	7.04404	0.476655	4.22016	2.92113	5.35025	4.32281	3.90336	28.7882	3.41628	10.9155	38.439	2.41053	0.0301346	0	12.3987	5.79544	4.77977	4.3381	3.63311
64798	DEPTOR	DEP domain containing MTOR-interacting protein	gi|189571664	5.63908	5.21569	2.34857	5.21993	4.1243	2.60245	3.20468	0.8615	1.01169	7.65575	2.77621	5.48906	0.683971	3.46287	14.3774	1.24389	1.23164	28.0534	7.43458	7.60273	21.6888	0.306547	4.44324	3.5991	1.09938	1.97886	2.02594	1.0558	0.486289	0.72037	2.18574	3.2028	0.717646	3.21408	2.87732	1.5989	1.09851	2.29325	2.70197	1.36311	0.748917	2.06637	2.18004	10.0631	1.04445	8.38612
151835	CPNE9	copine family member IX	gi|88703066	0.246844	0.370637	0.576711	0	0.0759579	0.270158	0.979799	7.05327	0.358252	0.138733	2.49745	0.82675	0.747237	0.767495	1.22135	0.302686	1.50735	0.360561	0.0105236	0.685215	0.43243	0.00851606	0.121747	0.140993	0	1.14059	0.130623	0.480867	0	0.0560094	0.207619	0.221099	0.0571117	0.693717	0.484652	0.421723	0.931669	0.566636	1.50094	0.223806	0.308792	0.884731	0.517512	1.10889	0.898794	1.78158
404785	POTEG	POTE ankyrin domain family, member G	gi|52856434	0.0319796	0.020561	0.0127453	0.0128856	0.0186301	0	0	0	0	0.00622095	0	0	0	0	0	0	0	0	0	0	0	0	0	0	0	0.00552021	0	0	0	0.042034	0	0	0	0	0	0	0.0439256	0	0	0	0	0	0	0	0	0
79714	CCDC51	coiled-coil domain containing 51	gi|379698839;gi|379698851	0.312463	1.16364	11.2325	3.24129	6.48005	1.23967	0.584375	0.71321	2.56637	4.1065	12.3114	0.462091	2.94515	4.62099	0.043267	0	1.34857	0.430452	7.6802	0.110456	0.487906	1.42193	0.131173	1.09833	2.34929	0	1.02011	0.455323	0.339536	1.52372	0.101054	0.418371	15.4043	3.4699	1.3294	0.681605	2.48795	0.981874	0.612735	91.3883	18.0568	0.106237	2.47292	0.29853	0.240241	0.307165
4320	MMP11	matrix metallopeptidase 11 (stromelysin 3)	gi|58331148	2.42839	6.4778	14.724	0.111122	0.324713	0.493881	1.7595	0.696012	0	0.828279	6.42012	0.647628	6.99197	0.30171	6.16004	0.617505	23.0812	1.20067	0	0.147887	5.1348	1.60372	0.232588	0.101395	1.82846	0.401989	1.6191	1.45703	0.857378	12.2161	0.13201	1.0756	0.444423	6.26009	0.180374	0.460082	0.218767	0.70765	0.139434	0.583849	0.54734	1.72322	7.4581	0.337739	0.465763	0.509166
90850	ZNF598	zinc finger protein 598	gi|409264581	0.118691	0.2558	0.121974	0.857224	0.538101	0	0.236415	2.59049	7.01805	0.436331	2.52063	0.861535	1.10584	0.422479	0.176997	0	0.36592	3.25121	1.08625	1.22754	0.100799	0.822944	1.26687	1.16389	1.33634	0.982329	0	5.46812	41.1102	1.04888	0.38364	0.598088	1.12174	0.205933	1.36032	0.767097	2.8116	1.20203	0.3865	9.36985	1.96039	0.434893	0.315561	2.03974	1.2809	1.67562
140606	SELM	selenoprotein M	gi|17975597	3.9372	4.09181	6.95223	0.56254	1.00089	4.70099	12.4016	3.07679	7.03536	78.1941	11.5212	0.821352	3.91866	36.637	12.5179	6.06957	3.25257	21.2336	0.835764	3.02492	12.4096	4.81139	5.30996	0.614004	9.09903	13.2294	1.36678	1.0015	1.99362	6.15377	2.74108	4.50923	29.892	6.9597	8.64032	11.6243	9.51993	7.54951	19.2368	5.92553	3.9761	13.4793	4.7618	23.0692	13.1272	20.2281
79716	NPEPL1	aminopeptidase-like 1	gi|47155554;gi|325652114;gi|325652118	0.078315	0.0185823	1.69556	0	0.0557882	0	2.84527	0.926044	0.73469	0	5.80356	0.176116	1.5046	1.21845	0.374353	1.43332	2.7819	1.80751	0.22191	0.0773501	1.80177	1.61915	0	0	0.839971	3.16106	1.23158	0.864601	9.32129	1.33488	0.179676	0.395205	2.90066	2.57872	0.495621	1.36944	1.01689	0.818143	0.0392441	0.219495	0	0.671228	0.0812768	0.961217	0.188502	2.66752
641455	POTEM	POTE ankyrin domain family, member M	gi|224282147	0.030526	0.0196264	0.012166	0.0122999	0.0177832	0	0	0	0	0.00593818	0	0	0	0	0	0	0	0	0	0	0	0	0	0	0	0.00526929	0	0	0	0.0401233	0	0	0	0	0	0	0.0419289	0	0	0	0	0	0	0	0	0
1577	CYP3A5	cytochrome P450, family 3, subfamily A, polypeptide 5	gi|4503231;gi|306518609	3.5267	1.36572	12.6231	0.703423	1.53951	5.13713	2.41688	1.19607	5.34246	3.8367	1.5131	1.37206	0.562091	1.0653	1.83267	10.5556	2.64014	34.0374	3.62645	2.97344	7.4176	4.1605	3.45309	1.47008	14.8289	0.14753	5.93039	1.71405	5.95287	0.622571	0.229454	1.11981	5.29678	3.6486	0.750389	0.744018	0.252468	1.06674	0.181054	4.28466	7.18199	66.4851	3.78732	2.88262	1.3583	24.8531
140609	NEK7	NIMA-related kinase 7	gi|19424132	2.80569	2.49081	1.53143	10.2839	20.2702	1.33669	0.774371	1.38283	0.329601	3.59978	0.841595	0.187044	0.945298	7.28973	0.474561	0.554834	1.7137	1.23894	1.45572	2.42648	1.1155	0.0173733	0.863683	0	1.30695	0.639223	2.11974	0.914061	4.89628	0.111055	0.460326	0.785326	2.5315	1.16347	0.813729	1.29558	0.0992833	0.935902	0.904523	0.129562	1.10363	0.757687	1.04688	1.2787	1.1495	1.14544
65220	NADK	NAD kinase	gi|312222777;gi|312222779;gi|312222781	0.672881	2.49809	9.22014	6.63343	9.45884	0.290574	0	6.50817	0	5.56903	3.20826	11.3981	6.33545	3.33815	0	0	6.081	0	4.11957	8.23425	0	0.741873	1.36359	1.48724	2.44522	0	0.124045	0	2.54585	0.9878	0	1.73159	0.881972	4.51416	4.3722	1.26031	0.545537	2.61602	2.42085	0.474174	0.487145	31.6584	0.346017	1.48614	3.92898	0.937887
51148	CERCAM	cerebral endothelial cell adhesion molecule	gi|193788560	0.0969294	0	0.1488	0	0.101275	0	0	0.724237	0	0.200865	0.389076	0	0	0	0.106251	0	0.231591	0	0	0	0	0.327551	0	0.0695922	0	0.378395	0.174252	0	0	0.145601	0.0745624	0.0633756	0.370239	0	0	0	0.426944	0	0.119533	0	0	0.222143	0	0	0	0.100889
29107	NXT1	NTF2-like export factor 1	gi|7019471	9.13497	2.04074	0	266.395	31.2474	0	0	0	1.73898	0	0	0	0	0.582638	0	2.47928	0.339378	3.79211	1.67931	246.764	0	0	0	1.81738	0	1.70481	88.8259	17.8499	0	0	4.978	1.90537	0.683571	0	0	0	0	0.560484	1.51762	0	0	3.06513	0	0	0.669736	0
51142	CHCHD2	coiled-coil-helix-coiled-coil-helix domain containing 2	gi|7705851	1.01258	2.64358	0	0.468287	0.621596	0.379861	0	0.791953	0	0.312144	0	0	0	0.659283	0	0	0	0.601143	0	0	0	7.76245	0.441268	2.83035	4.36917	9.14148	6.84011	1.0298	2.68582	3.00638	0	0	0	1.50982	0	0	0	0	2.25307	0	0	1.04112	0.715783	1.94119	0.506827	0
51143	DYNC1LI1	dynein, cytoplasmic 1, light intermediate chain 1	gi|166795297	3.21916	8.63069	4.35813	3.90995	5.16916	3.98987	1.51675	5.37775	3.55853	4.54235	2.12847	3.89957	6.69363	4.36704	2.69249	2.83203	3.51759	1.30532	4.95981	5.75662	2.30239	9.60329	3.19247	18.5186	2.83019	42.6986	5.84153	6.99074	8.8034	9.05637	18.7161	9.89471	2.52604	7.12203	1.48891	5.61116	3.7835	5.87913	11.1618	4.38194	6.80735	5.40489	2.37347	3.28759	34.4433	4.21251
51146	A4GNT	alpha-1,4-N-acetylglucosaminyltransferase	gi|7705859	0.618195	0.456817	2.44696	0.572801	0.672413	0.12165	0	0.376954	0.344052	0.332031	0.483946	0.879384	0.512412	1.21182	0	0	1.47863	0.480184	17.316	0.23284	0.206415	0.663845	0.845296	2.24845	0.771304	0.815958	20.5483	1.27886	0.162374	2.61301	0.521591	1.58822	0.359057	1.38423	0.342208	0.680793	0.626262	0.764454	13.837	2.05326	1.53344	1.79787	9.25619	2.10023	0	0.457625
51144	HSD17B12	hydroxysteroid (17-beta) dehydrogenase 12	gi|7705855	10.6455	11.0731	25.278	8.62709	30.9117	32.8216	31.0489	15.5605	13.1976	18.9554	63.7699	5.52004	25.8742	16.3165	33.8718	7.70571	54.3814	14.0418	15.5691	62.519	35.5938	4.41397	12.44	8.86972	6.86	14.945	15.1453	25.336	4.34302	14.1774	5.59486	5.30968	8.80505	22.5184	14.2048	14.4749	31.6906	20.8922	7.79204	7.53088	13.3133	12.781	5.91226	20.2333	12.9767	12.8304
101060471	LOC101060471	puromycin-sensitive aminopeptidase-like protein-like	gi|410173395;gi|410173391;gi|410173393	4.58519	4.99781	6.01457	3.42062	7.49548	4.19228	1.8637	6.40349	2.55067	3.82549	7.65454	3.47051	4.76455	4.65654	5.45725	1.64743	7.532	4.54529	3.15815	4.91875	3.46256	1.94614	9.97519	4.75681	3.30782	16.3157	8.72113	2.74016	7.9795	5.02178	3.65838	5.08873	6.21703	7.56469	6.30289	6.21939	7.95622	5.73708	5.88505	5.02216	2.39713	2.69895	6.08754	3.97762	4.04082	5.55172
140462	ASB9	ankyrin repeat and SOCS box containing 9	gi|72534772	0.056978	0.262929	0	0	0	0	0	0	0	0	0	0	0	0	0	0.241055	0	0	0	0	0	0	0	0	0	0	0	0	0	0	0	0	0	0	0	0	0	0	0	0	0	0.769266	0	0	0	0.446366
117177	RAB3IP	RAB3A interacting protein	gi|41281862;gi|41281856;gi|508772635;gi|28274699;gi|41281871	7.04374	4.22945	1.22929	4.47309	2.08301	23.6492	0.829763	3.46859	0	0	0	1.09943	0.382651	1.5259	0.261922	3.35301	1.70103	0.127773	4.9363	0.0669439	23.1975	4.0823	2.98154	0.842368	0.533035	0	2.19091	0.605352	12.3596	1.80159	0.209764	0	0	0	0	0	0	0	0.0829089	0.588164	1.59228	0.110189	1.38481	3.06097	0.412815	0.627549
140465	MYL6B	myosin, light chain 6B, alkali, smooth muscle and non-muscle	gi|313851001	6.89093	26.8009	2.50018	13.0726	3.10387	4.08714	4.10616	2.88946	7.3274	4.91344	3.09766	0.775891	1.74771	1.1893	1.97364	3.45638	2.98717	3.98497	0.816772	7.34734	3.67745	33.2209	0.691803	29.1171	62.7771	29.7783	36.3907	0.0685366	35.5785	23.572	5.62916	8.59638	1.85766	1.72803	6.07556	5.49865	5.80029	7.38313	5.0638	49.4153	24.8831	6.86014	2.25212	0.97401	2.29899	2.51425
85461	TANC1	tetratricopeptide repeat, ankyrin repeat and coiled-coil containing 1	gi|225543461;gi|225543463	0.3179	0.167674	1.22372	0	0.0383981	0.764302	0.0719704	0.243964	0.0961951	0.0308244	0.480551	0.102391	0.0350442	0.139064	0.264959	0	0	0	0.0710304	0.0564205	0.140462	0.209072	0.174465	0.0878253	1.53094	0.241012	0.229849	0.0789442	0.296915	0.118891	0.12518	0.0673529	0.102318	0.0427672	0.0566031	0.162207	1.3886	0.124261	1.15399	0.0452668	0.0242233	0.590644	0	0.0970661	3.06788	0
80142	PTGES2	prostaglandin E synthase 2	gi|373251223;gi|13376617	7.48864	6.73148	15.3773	1.5294	1.39822	18.7786	25.167	27.0767	8.59141	14.238	14.8373	5.54932	5.92422	9.20867	8.82423	12.9722	10.3353	13.7475	7.44587	2.06992	9.05332	1.67424	0.278432	2.73551	1.6939	10.187	0.455434	1.54836	2.70511	2.6229	3.09284	2.34603	11.6653	7.23863	5.37838	6.97111	5.8599	5.28979	4.58624	1.52458	1.5033	5.62873	9.02002	15.6354	6.1755	7.65404
80144	FRAS1	Fraser syndrome 1	gi|256000767;gi|260763979	0.0820587	0.0117998	0.288042	0.061422	0	0	0.0243756	0.424144	0.14895	0	0.232199	0	0.0445654	0	0.259448	0.0468073	0	0.0825246	0.0657569	0.0286166	0	0	0	0	0	0	0.118586	0.0218382	0	0.0188085	0	0	0	0	0	0.00919046	0.131157	0.0188752	0.102115	0.0166453	0.0181608	0.0154552	0.0148979	0	0	0.0259265
85465	EPT1	ethanolaminephosphotransferase 1 (CDP-ethanolamine-specific)	gi|50083289	1.57842	1.64497	1.88556	1.47043	2.75795	7.76521	6.407	3.31036	2.04331	0	3.56411	3.07591	2.37949	1.35358	2.23476	0	3.05335	4.64657	2.87224	0	0	0.359416	0.727232	0.757755	0	0	1.66363	1.07151	0.481177	1.42998	0.311763	0	4.1051	1.85068	0.487926	0.365266	0	0	0	0.242293	0.375641	1.27013	0.605786	0.758925	1.16286	1.61723
80146	UXS1	UDP-glucuronate decarboxylase 1	gi|359751465;gi|42516563;gi|359751462	3.33032	1.64651	0.393377	5.38146	1.26942	0	0.965759	1.18069	0.701297	0	63.5255	0.495186	34.3186	0.412599	0.178961	13.099	1.76948	17.1596	4.17272	1.6504	8.01351	0	0.064052	1.48486	0.520065	2.37097	1.50935	0.485686	0.249579	0.393408	0.378713	5.04439	0.785979	12.4557	0.565059	2.71921	1.54658	0.843618	0.421973	0	0	0.682331	0	24.3288	0.426126	0
10351	ABCA8	ATP-binding cassette, sub-family A (ABC1), member 8	gi|6005701	0.110295	0.117411	1.47292	0.124827	0	0.229236	0.270077	0.396849	0	0	0.371026	0	0.297872	0	0.422356	0.692959	0.241071	72.2828	2.76032	0	66.7361	0.147196	0.337879	0.449545	0.0987369	1.11305	0.100008	0	0.0654245	3.71097	0	0.0711548	0.159969	0.231324	0.980432	0.816709	0.394093	0.190188	0.478831	0.129811	0.100237	1.37517	0.30617	0.114846	2.97654	0.116744
10352	WARS2	tryptophanyl tRNA synthetase 2, mitochondrial	gi|7710154	0.56215	8.01392	8.68333	3.94532	3.11382	3.0317	12.4167	2.3868	22.4975	2.14988	29.3229	4.27215	13.5014	3.10627	1.21686	1.36412	4.71531	1.41217	12.2173	0.880505	2.15803	3.00069	5.53795	4.60536	0.259806	2.25299	5.56687	0	4.91441	5.77633	0.635616	0.521074	1.2932	13.5918	3.2832	0.764623	2.326	2.18766	0.295937	19.5353	2.34971	0.151952	0.985924	0	0.211928	0.372017
4882	NPR2	natriuretic peptide receptor B/guanylate cyclase B (atrionatriuretic peptide receptor B)	gi|4580422	0.0640992	0	0	0	0	0	0	0	0.139606	0	0	0	0	0	0	0	0	0	0	0	0	0	0	0	0	0	0	0	0	0	0	0	0.0634788	0	0	0	0	0	0	0	0	0	0	0	0	0
2706	GJB2	gap junction protein, beta 2, 26kDa	gi|42558283	7.25596	10.8749	1.80523	2.21045	4.2253	1.75995	2.38363	0	0.828496	4.17895	3.262	2.66209	4.02978	0.215895	4.31739	37.5588	2.81356	7.21434	41.7984	2.47191	3.53288	0.937425	19.1263	18.5761	0.393435	25.5429	3.30765	0	2.14092	39.3107	0.571343	2.91032	2.73468	1.78752	2.16224	3.1555	25.2761	1.25396	2.42806	0.0557763	0	41.669	2.80956	3.9134	64.0917	4.80919
9179	AP4M1	adaptor-related protein complex 4, mu 1 subunit	gi|14917111	1.21561	1.20342	0.122747	0	0.063709	1.28752	1.74749	0.23959	0.947859	0	0.271466	0.325918	0.358445	0	0.187176	0.473154	0.23676	0.717165	0.0518151	0	0	0	0.100123	0	0	0	0	0.174398	0	0.419004	0	0.180591	0.90283	0.101194	0	0.549071	1.12727	4.73394	0.389336	0	0	0	0.0968499	0.656036	1.56455	0.284705
7965	AIMP2	aminoacyl tRNA synthetase complex-interacting multifunctional protein 2	gi|11125770	1.97476	3.04881	0.378702	1.65358	3.26024	4.1354	5.13376	0	6.89168	3.29356	5.00521	1.64164	2.50723	1.7067	5.59457	0.0954752	5.40499	3.96261	2.77169	3.71956	3.20993	0.370263	7.11097	1.28072	1.60433	20.8935	0.215018	0.563751	0	0.225522	5.14138	0.611774	3.25773	6.29313	3.34833	8.81215	2.8903	1.75502	2.35463	0	0.0654732	2.57116	1.31385	2.16914	0.913609	0.445991
10682	EBP	emopamil binding protein (sterol isomerase)	gi|5729810	59.6689	0.218435	0.16218	6.21928	0.8785	0	0.916857	1.36198	0	16.1163	0.539934	1.38463	2.29279	6.85377	0.410314	0	0.601279	0.173936	8.94878	3.04155	0.470282	3.31926	2.16157	0.146587	2.42308	0	11.4042	1.00398	23.8641	0.908981	17.8246	4.86994	0	4.15689	11.19	16.6213	24.1642	25.4259	22.5275	3.17418	1.40371	19.1385	36.649	2.38665	9.19615	3.1488
119587	CPXM2	carboxypeptidase X (M14 family), member 2	gi|223005864	0.180616	0	0	0.346347	0.178275	0	0	0	0	0	0.659164	0.1965	0.38293	0.192884	0.213831	0	0.428643	0	0.088953	0.24597	0	0.233587	0.421586	0.397039	0.0670905	0	0.0612135	0	0.579213	0	0	0.104325	0	0.487228	0	0.127006	0	0.836893	0	0	0.179816	0	0.0767024	0	0.0841887	0
6258	RXRG	retinoid X receptor, gamma	gi|375151581;gi|5902068	3.01854	0.462048	0	0	0.0815904	0.25048	0.385109	0.228278	0.798269	0	0.324929	0.0640656	0.462169	0.0688105	0	0.144577	0.0860705	0.174157	0	0.0402365	0.224466	0	0	0.418686	0.0784864	0.136877	0.44146	0.186073	0	1.37593	0.124364	0.179182	0	0.119291	0	0.0545868	0	0	1.44033	1.7659	0	0	0.515368	0.606958	0.431057	0.12798
6253	RTN2	reticulon 2	gi|46255007;gi|46255005;gi|5032055	0.0441299	0.432436	0.749813	0	0.204399	0.853261	0.710638	0	1.42042	0	0.33021	0	0	0	0.498615	0	0.382926	0.324083	0	0	0	0.155337	0.560683	0.884891	0	0	0	0.236423	0.139677	0.344794	1.1993	0.584513	0.381585	0.277499	0	0	0	0	0	0.167063	0	0	0.402417	0.310097	0	0
6252	RTN1	reticulon 1	gi|10863935	0.387227	0.856999	0.0431371	0.477337	0	0	0	0	0.157098	0.35049	0	0	0.0859643	0.2127	0	0	0.189677	0	0	0	0	0	0.169613	0.353116	0.208577	0	5.88227	0	0	0	0	0	0	0	0	0	0	0	0	0	0	0.25441	0	0.594193	0	0.224608
6251	RSU1	Ras suppressor protein 1	gi|6912638	29.4568	13.5488	27.9686	7.81463	14.2953	14.7973	16.8333	31.8266	21.5584	11.549	19.9625	3.91662	30.4433	12.209	18.75	8.08404	23.6862	14.3644	5.12852	11.3704	13.1661	9.96081	8.06485	10.3094	38.4618	12.1311	28.1425	46.0637	11.4465	13.8822	9.92249	13.174	16.5203	20.7461	14.5127	21.6181	12.3061	18.8256	9.95579	18.9037	4.44766	19.737	14.1502	13.1382	28.9079	34.8821
54520	CCDC93	coiled-coil domain containing 93	gi|82775371	1.43618	1.32907	0.83524	0.170362	0.194243	4.54393	4.67042	0.036546	5.73466	3.77229	1.29275	0.403734	0.621474	0.821015	2.74978	0.188997	0.21352	2.84515	0.556827	0.264965	4.96035	0.430288	1.92186	2.92747	0.173891	0.153022	2.02958	2.10324	0.972539	0.145294	0.132691	0	3.41058	0.372505	2.12721	1.86388	2.28036	2.31397	0.203039	0.899084	0.168537	1.20419	0.499034	1.43645	0.392135	2.18027
6257	RXRB	retinoid X receptor, beta	gi|11415052;gi|393715097	0.671611	0.24994	2.79691	1.64555	0.791391	0.665921	1.56807	0.767804	2.20714	0.905709	0.697911	1.83759	0.440845	2.95691	0.237831	0.776263	2.64792	2.17838	0.70666	1.25107	1.23797	0	0.250354	0.223764	2.54808	0.412134	0	0	0	2.7272	0.43039	0.438095	2.37781	1.74763	0.570357	0.479832	0	0.701892	2.73289	0	0	0.268775	3.03047	0.12777	0.721176	0.792039
6256	RXRA	retinoid X receptor, alpha	gi|4506755	1.46369	0.224046	0	0	0.039563	0.121457	0.186739	0.110691	0.387079	0	0.157557	0.0310653	0.224105	0.0333661	0	0.0701052	0.0417354	0.0844483	0	0.0195106	0.108843	0	0	0.422775	0.0380579	0.0663713	0.214063	0.0902265	0	0.667186	0.0603036	0.0868848	0	0.0578442	0	0.0264691	0	0	0.72103	0.856282	0	0	0.439283	0.294313	0.209019	0.0620574
10531	PITRM1	pitrilysin metallopeptidase 1	gi|334085248;gi|334085252;gi|41352061	5.00175	10.1402	12.4578	6.64535	5.69989	6.74594	7.16121	15.4921	10.9187	3.9568	8.70472	11.4298	4.91105	8.1128	8.87291	5.00786	15.8927	9.80568	4.57494	9.83916	6.61564	0.726025	1.2904	1.90458	4.66283	4.16305	3.96334	3.61053	2.75596	2.14846	4.10154	6.10274	2.59608	8.88226	8.15704	3.40859	5.92857	7.01022	3.60363	4.59723	0.599961	5.14728	5.56584	5.3117	2.55765	14.7699
118987	PDZD8	PDZ domain containing 8	gi|29789403	0.40809	0.126372	0.18148	0.368956	0	0.181537	0	0.326924	0	0.964093	0.414534	0.0373993	0.143918	0.0311604	0.187895	0.504089	0.0857306	0.784043	0.0688236	0.144679	0.0420003	0	1.25262	0.133248	0	0	0.152428	0	0.0742171	0.124369	0	0	0.104863	0	0.149672	0.390476	0.145146	0.126821	0.0421177	0.0783908	0.0779354	0.634907	0.244468	0.0486934	0.370609	0.31011
10533	ATG7	autophagy related 7	gi|222144227;gi|5453668	4.74517	5.09347	5.51417	7.2185	17.0737	8.04558	4.70709	9.49182	15.3876	4.82854	3.01848	5.14203	5.59724	4.18325	3.27767	7.9645	2.41668	6.6127	30.1259	18.1325	9.13029	3.19981	4.96163	18.4911	13.1049	11.1408	2.05501	1.82456	6.35562	2.4598	2.99654	1.37864	8.10447	2.20573	35.3518	29.8067	7.13067	14.7183	0.570342	2.13827	1.98339	19.765	3.27231	17.0547	11.1686	8.08293
10534	SSSCA1	Sjogren syndrome/scleroderma autoantigen 1	gi|5453838	0.133662	1.36222	16.8747	0.704453	1.26345	4.25962	0	0.971676	15.7591	0	3.77736	7.47066	2.7625	14.7208	0.873029	0	1.22224	0.999889	13.8592	44.3591	0	0	0.382807	0	0	1.25548	3.59979	4.7849	0	2.65757	9.16492	1.72262	0.444058	0.965742	0	0.396081	0.114253	0.221155	0.782178	1.09977	0	0	10.5895	1.96787	0	0.146625
118980	SFXN2	sideroflexin 2	gi|30578418	1.9963	5.32551	12.3102	9.55146	19.4813	5.69484	3.87132	17.7648	4.71741	16.3975	9.11221	23.1416	8.3869	9.51479	5.98022	8.97268	18.6953	3.08837	1.25625	3.01084	3.27503	0.977984	0.658305	2.24616	1.84226	3.55671	5.43483	0.725223	2.16141	0.925871	1.94214	0.530237	2.48542	12.5081	3.96627	2.47645	13.6182	3.17376	1.38646	1.7499	1.19652	21.6307	15.0085	42.3157	57.0739	46.272
10536	LEPREL2	leprecan-like 2	gi|28466983	2.41611	1.80789	20.5562	0	16.8755	50.4162	111.332	39.4806	37.2081	1.3916	39.1862	3.71305	94.8948	1.03035	22.5859	7.16682	32.9711	5.90517	0.348888	9.8735	19.0536	5.81815	0.427092	0.668003	1.79619	2.69809	2.36679	4.25381	0.664936	1.34389	0.949315	0.723123	27.2805	18.2988	5.92824	0.997391	2.13635	6.96723	5.82943	0.301026	6.0421	8.03899	0.94994	13.0363	3.16026	26.7522
10537	UBD	ubiquitin D	gi|222352096	1.34952	0.233291	1.9235	0	0	0	0	0.702527	0	0	0	0	0	0	0	0	1.04997	0	0.0992937	0.21064	0	1.89591	0.451312	1.25417	0	0	0	0	0	2.33443	0	0	0	0	0	0	0	0	0	1.59561	1.65828	0	0	0	0	0
10539	GLRX3	glutaredoxin 3	gi|315467838	13.114	7.0627	9.00821	3.30595	13.3731	17.3664	5.59807	11.2614	60.7006	15.6829	11.6488	5.14369	5.8055	6.04421	6.44466	9.37642	7.46547	7.70918	13.6306	8.75543	5.22258	50.0173	9.94999	13.3635	6.29983	8.10198	16.95	14.71	14.6074	16.4031	8.04249	7.26266	2.93341	5.37641	1.42306	9.24912	7.73809	5.90415	7.74651	5.30955	10.1508	5.20069	12.1919	20.1482	2.49942	8.05919
9716	AQR	aquarius homolog (mouse)	gi|38788372	2.61762	1.26085	6.78566	6.71239	6.88144	6.65284	2.09149	2.56009	0.728446	0.404994	1.33873	3.42325	9.8997	3.64477	1.30539	0.849336	2.10557	1.51617	3.17717	1.69109	1.20243	3.25842	0.557353	1.4925	2.31874	3.83055	3.34254	2.20342	0.545094	2.18746	0.333011	1.91144	1.45064	2.77242	1.21526	2.0265	0.949967	1.38278	3.44667	2.70305	1.84984	4.76328	6.64245	3.79307	1.51472	2.20286
832	CAPZB	capping protein (actin filament) muscle Z-line, beta	gi|4826659;gi|330864679	20.9622	25.8725	21.5871	134.271	28.0479	43.8619	7.94936	9.98388	27.4253	16.5485	8.35769	12.3546	7.10911	18.0903	3.3082	22.0838	6.17039	5.79044	176.983	74.5348	23.8625	30.0501	53.1886	56.2875	289.976	9.87816	100.201	13.7868	35.4949	45.2436	26.7274	26.424	11.1635	25.8284	19.4089	34.4641	19.2763	20.4707	16.9604	29.3401	30.4372	13.4397	25.2575	16.659	4.43299	24.8626
833	CARS	cysteinyl-tRNA synthetase	gi|10835051;gi|303304987;gi|62240992;gi|21269877	12.1799	3.63562	16.9164	3.86857	10.8982	8.7267	22.2962	9.76226	90.1373	3.41606	8.78059	171.301	9.05474	15.8848	8.41251	3.92755	7.82877	6.31518	3.86643	7.99893	7.60119	1.15736	6.80676	7.95332	6.3105	12.8985	8.70023	5.51787	1.87283	4.99522	2.67811	1.91848	2.86878	8.43723	3.57904	8.34466	3.46801	4.52156	15.2503	2.67122	2.64101	6.02219	3.95164	13.4864	16.9631	14.6629
830	CAPZA2	capping protein (actin filament) muscle Z-line, alpha 2	gi|5453599	26.7039	25.7164	29.8689	38.648	34.0227	42.0355	50.4078	34.3273	66.0111	47.4188	38.3222	29.3345	32.6837	36.1282	48.0054	22.3344	38.5308	35.8289	42.8399	26.5271	40.6912	13.0826	23.9642	19.0365	9.96448	32.9964	22.4322	37.6898	14.8831	29.2762	23.5491	24.8373	56.6446	36.5397	38.3349	42.9563	38.5602	37.1194	29.078	16.7674	15.7782	47.6115	66.1194	39.0765	36.0055	66.262
22994	AZI1	5-azacytidine induced 1	gi|111955084;gi|111955162	0.0451132	0.12428	6.222	0.538169	4.94474	0.048707	0.282134	1.80964	0.164561	0.0356054	0	0.475006	0.215229	1.43195	0.357369	0.286751	0	0.157522	1.45551	1.5344	0.536399	0.810291	0.227473	0.086821	1.89955	0.128197	0.12946	0.864385	0	0.0313912	0.0955641	0	0	0.162552	0.249724	0.289515	0.0916562	0.145635	0	0.0740125	0	0	0	0.0351334	0	0
8888	MCM3AP	minichromosome maintenance complex component 3 associated protein	gi|19923191	0.00830235	0.0115506	2.27536	2.08303	0	0.209859	0.33855	0.767228	1.57155	0.146069	0.354317	0.0658622	0	0	0.0542134	0.371995	0	0.968784	0.0252587	0.0860729	0.992883	0.140797	0.0376645	0	0	0	6.30713	0.159207	0	0.616323	0	0	0.171342	0.107139	0.0190097	0.0245738	0	0.143581	0.0115563	0	0	0.0833211	0.138535	0	0.0343583	0.110584
22992	KDM2A	lysine (K)-specific demethylase 2A	gi|373938467;gi|16306580	1.61187	0.110411	2.10559	0.310341	1.88253	0.891138	1.10293	5.67215	1.23455	2.04267	0.119161	3.68431	0.839806	6.62235	0.197185	0.210712	11.6919	0.837385	0.34563	0.59821	2.68962	0.279785	8.02566	2.2722	2.92932	1.55735	0	0.0401629	0.0548499	6.49022	5.77476	0.483128	1.09409	0.346114	0.0337459	1.52356	0.252478	0.0408063	6.01066	0.0717844	0.183091	0.79652	0.281723	0.239102	0.0641708	0.0590811
834	CASP1	caspase 1, apoptosis-related cysteine peptidase	gi|380254459;gi|15431330;gi|15431334;gi|380254457;gi|15431332	80.3429	17.259	22.7033	7.85257	3.91097	54.441	2.60807	20.9641	47.2456	5.07204	2.91277	3.92407	3.07992	10.477	1.45375	8.06088	3.74481	7.63359	0.860761	3.95424	1.83834	3.12865	5.56276	5.7739	3.14835	0.75912	130.874	19.6573	2.72499	8.47026	9.10576	11.1401	8.35655	1.96799	25.1047	2.4365	9.40017	4.41203	4.68315	2.44095	3.87704	3.25773	7.895	1.00281	1.12302	1.44934
835	CASP2	caspase 2, apoptosis-related cysteine peptidase	gi|39995059;gi|39995061;gi|4502575	5.48461	1.94457	1.60209	0.453099	0.545325	0	4.96435	0	0	1.45046	0.555206	0	0.685324	6.35923	0	1.14398	46.755	0.848929	4.13164	1.74716	0	3.69006	1.09776	1.73497	0.908115	13.6716	0	0	2.32416	0.542701	0	0.371043	0	15.3468	2.30537	57.4262	1.0453	3.0799	0	0.689812	0	0	0.261137	0.564707	0.918678	2.18739
8884	SLC5A6	solute carrier family 5 (sodium-dependent vitamin transporter), member 6	gi|256985183	0.608814	0.386669	3.57135	0.341077	0	1.16284	0.441304	4.63474	1.46992	0.172814	1.06759	3.00854	0.791275	9.04296	0.716193	0.299605	0.679074	0.36028	0.452761	1.56824	0.462849	0.0928055	1.57003	1.41184	0.553868	1.68885	0.548071	0.0952527	0.310116	0	0.147058	0.534964	5.49448	6.79695	0	0.259615	0.828288	0	0.524867	0.257126	0.124754	0.494036	1.05288	0.968309	0.341206	0
8886	DDX18	DEAD (Asp-Glu-Ala-Asp) box polypeptide 18	gi|38327634	7.50157	3.18618	1.26825	0.765709	0.91256	3.18007	6.78448	7.4272	3.09921	7.87322	11.5749	0.831711	5.02237	3.13142	6.41158	1.45057	9.34999	8.06106	3.35549	1.84551	2.50306	1.13081	0.586257	4.18736	0.20446	4.09511	1.79632	0.476016	4.01868	3.62271	0.912067	4.54566	6.5916	2.39971	1.01751	0.709623	2.13992	0.759609	6.00434	0.387883	0.17706	5.53174	3.74104	5.29949	11.6915	6.36207
839	CASP6	caspase 6, apoptosis-related cysteine peptidase	gi|14916483;gi|14916485	1.31566	0.925361	0.238315	6.78664	1.91145	0.721719	1.8249	0.787151	0.081978	18.3127	0.997625	0.391475	0.829098	5.05117	1.7279	3.69254	0.569926	4.87569	2.34253	1.16277	1.70018	0.979025	5.53037	7.23672	4.24151	1.44495	0.254074	0	0.329872	1.5665	0	0.685088	7.83763	0.859626	1.43554	1.39493	5.29966	1.70035	3.44977	0.218045	0.323131	9.91112	7.98584	7.30571	4.6082	2.39202
8880	FUBP1	far upstream element (FUSE) binding protein 1	gi|17402900	17.0629	11.9723	14.0558	20.9599	17.6145	7.9791	8.03652	5.87158	15.7481	4.65703	7.83133	20.8483	10.2223	14.6288	5.33321	23.7982	11.8035	8.80208	16.8902	17.929	5.86465	25.0678	24.9045	16.9889	14.4593	1.9832	48.2286	14.9039	34.9172	37.8289	12.7394	28.1932	5.28058	7.70656	17.4489	22.9583	26.1518	21.3543	21.0353	22.5188	13.2911	20.8058	18.4781	18.4099	19.6455	9.54217
8881	CDC16	cell division cycle 16	gi|118402580	7.08803	0.933636	5.41267	24.9394	41.9544	0	0	2.04715	0.0632988	11.8047	2.70293	4.09882	0.239709	17.3231	0.1839	0	0.441626	0	4.67719	0	0.312396	0.914312	0.497228	7.05786	0.289764	0.414776	2.09041	0.853171	0.912164	1.57491	0.084256	0.165969	6.81984	0.438779	0	1.38481	1.05027	0.590482	0.884655	0.192116	0	3.41414	1.55417	2.78172	2.98913	0.674537
8882	ZNF259	zinc finger protein 259	gi|4508021	3.78795	1.14159	0.708325	0.376589	1.59966	0.679022	0.930269	7.67327	13.8495	8.702	0.40992	0.603797	7.67687	1.52856	1.89987	0.367769	2.22405	1.13556	1.0621	1.32569	0.759134	0.673702	0.375678	0.225803	0.123246	0.240739	10.0739	0.779221	0.381421	2.66847	4.59865	1.64797	10.2802	0.850641	0.798608	5.96883	5.69708	6.76726	3.86094	1.37601	0.397802	3.84005	0.54742	1.9304	0.394747	2.70778
8883	NAE1	NEDD8 activating enzyme E1 subunit 1	gi|66363688;gi|66363686;gi|4502169	1.78364	3.78746	3.1047	3.00228	9.31267	0.532402	4.7241	3.77254	5.08301	2.46707	146.357	4.41249	1.3555	1.86609	0.541399	59.6423	214.625	0.346403	2.2983	7.46635	1.65058	1.19215	4.59186	1.39228	1.79503	15.7048	2.60139	4.56931	2.40388	2.51383	3.56423	1.60966	3.03277	202.493	7.68945	2.373	10.6142	6.63369	3.67691	1.32263	1.86732	6.23427	6.38419	3.6756	1.96247	0.498627
654463	FER1L6	fer-1-like 6 (C. elegans)	gi|119120884	2.1794	2.58303	2.45843	4.9585	0.617624	1.31557	2.14642	1.22821	1.32865	3.62017	2.30546	1.79825	8.57709	0.73532	2.39317	2.4238	1.14218	4.0909	3.66377	2.20367	3.56878	1.75828	7.62689	0.879275	5.70627	3.35865	1.21849	1.05379	2.93362	0.512214	1.96859	0.830477	1.60882	1.08812	2.45929	2.71616	1.10396	1.36821	0.276613	0.256287	0.551134	1.33355	2.49225	2.26268	1.44885	2.26812
728239	MAGED4	melanoma antigen family D, 4	gi|440546424;gi|149274614;gi|440546419	0.0920895	0.116308	0	0.224686	0.514197	0	0	0	0	0	0	0.235785	2.12525	0.166101	0	0.12415	0.652113	0.258521	0.650006	0.652691	0	0	0.416531	0.0192203	0	0.759233	4.11437	0	0	0.0379772	0	0.0833386	0	0.0200908	0.0879693	0.385745	0.234324	0.694019	0	0	0	0	0	0	0.0116275	0.533258
54658	UGT1A1	UDP glucuronosyltransferase 1 family, polypeptide A1	gi|8850236	0.110391	0.656007	0.512837	0.782484	0.14434	0.605477	0.093264	0.139612	0.153826	0.204995	0.223512	0.199436	0.182572	0.582986	0.290561	0.0349592	0.0586412	0.88295	0.11066	0.248905	0.736015	0.157078	0.0764127	1.69395	0.0398432	0.274083	0.866265	0.325082	0.0145721	0.0818889	0.283781	0.520634	0.26116	0.132262	0.0131527	0.0195214	0.0826033	0.0311982	0.167194	0.123512	0.188599	2.58326	0.389689	2.02473	0.151375	0.111541
8687	KRT38	keratin 38	gi|15431318	0.140283	0.559331	1.43369	0.627627	1.23451	0.937505	1.02817	1.75233	1.86522	0.460521	4.07866	1.10259	0.828619	0.88937	0.619776	0.745383	0.136373	1.63748	0.624873	0.725784	0.725544	5.06447	0.0705483	0.174056	0.174553	0.150124	0.934874	0.105818	4.48391	1.71294	2.5571	2.62109	0.296609	0.0956175	3.39901	1.76762	2.26559	3.16494	1.53474	0.340764	1.92678	9.05988	0.28441	2.89	1.00163	1.36716
80851	SH3BP5L	SH3-binding domain protein 5-like	gi|24308303	0.0935923	0.0626615	0.80734	2.90119	1.45952	0	0	0	0	4.33147	0	0	0.35247	0.859149	0	0	0.511695	0	22.2257	0	0	0	0	0	0.158855	0	0	1.3517	0.711575	2.17514	0	0	0.458893	0	0	0	0	0	0	0.946746	0.711734	0.218829	2.83012	0.721308	0.227281	0.713066
80856	KIAA1715	KIAA1715	gi|38176151	3.00289	7.73549	4.53564	2.8021	8.16657	4.31145	7.35158	6.26082	11.9985	2.81358	3.97363	11.2925	8.1589	10.1394	4.6682	0.990247	5.11384	6.95209	8.64198	6.03819	5.83557	19.7048	2.91392	9.69237	18.8369	0.258922	14.0199	5.99682	3.06239	10.0141	5.82988	14.6593	1.74905	4.52333	1.36748	3.6978	2.12084	1.09463	3.90617	2.2383	3.47193	3.04498	6.29773	2.77024	3.15018	1.37161
80854	SETD7	SET domain containing (lysine methyltransferase) 7	gi|18139549	2.80503	0.263057	0.473349	6.30691	2.64787	0.127665	2.33466	1.03382	1.28155	0.895832	0	1.00658	1.49075	2.9784	1.01337	6.06498	0.671018	4.16212	2.26072	3.39745	2.70818	0.224214	1.92568	0.0725776	0.11923	0	1.41447	0.481692	1.15781	1.50861	0	0	0.697521	0	0.130502	0.299997	2.47123	0.363818	0.402925	0.211325	0.161951	0.187563	0	1.10664	1.47635	0.356853
391322	LOC391322	D-dopachrome tautomerase-like	gi|222136649	1.42437	10.9417	0.0939654	1.61694	2.67952	0	0	0	0.147435	0	0	0.296494	0.103453	0.464351	1.28579	0.139976	0	0	0.914138	0.0706972	0.174779	0	0.23787	0	2.05129	0	0	0.197076	1.56745	1.04233	3.66455	0.101243	0.555085	0	0.337416	1.96621	1.2244	0.317979	0.379086	2.55924	0.264937	0.132462	1.81494	1.49755	0.425325	0.845053
1728	NQO1	NAD(P)H dehydrogenase, quinone 1	gi|70995396;gi|70995422;gi|4505415	34.1012	26.7475	5.16854	48.0264	67.6789	41.8528	10.6647	9.25546	60.0055	10.3345	15.874	45.8491	12.1708	59.4013	21.0138	11.7071	22.0365	14.4563	6.95183	18.7648	24.595	21.9399	3.89708	14.6429	7.62289	9.42288	2.57977	7.93992	38.4377	7.21573	32.5192	58.6482	5.40501	32.7059	23.342	26.3486	15.1826	24.8088	6.82361	15.428	2.26641	9.68202	46.2722	5.14719	20.3499	20.6072
1729	DIAPH1	diaphanous-related formin 1	gi|119395760;gi|119395758	6.58576	6.94676	6.1211	5.24027	7.4732	30.9133	5.92886	14.1007	2.94689	6.05046	67.926	4.98946	16.438	4.31393	75.78	16.8666	49.8534	12.8527	49.5684	5.7075	31.5075	2.05378	6.88273	6.65557	10.2103	6.186	32.3865	1.67794	7.3874	9.1566	2.23428	4.12099	2.31375	35.6355	2.95041	4.31878	4.00593	6.46798	2.1166	3.29928	2.14685	3.20431	4.80592	2.82107	1.1493	2.9458
5245	PHB	prohibitin	gi|4505773	25.4018	37.8366	66.1281	649.302	145.808	30.6447	37.5756	67.689	45.5657	78.7388	78.8122	82.4445	67.4028	101.722	19.7332	14.9657	69.9237	23.3251	92.7757	338.768	20.0664	32.7699	66.3713	60.4743	47.1204	76.6454	50.7163	25.3596	41.7407	84.6846	48.163	70.3738	26.4514	69.1404	75.335	73.8806	77.4014	61.3645	152.259	54.4182	31.4809	72.2468	65.3423	80.073	58.5124	28.3086
1727	CYB5R3	cytochrome b5 reductase 3	gi|284448553;gi|4503327;gi|284448551	49.5663	57.4145	67.2412	67.5266	48.2999	136.871	34.4498	65.3614	33.9172	63.5433	59.8088	47.0589	113.356	52.6746	92.0558	32.7303	85.2067	41.6731	34.1127	54.4931	47.7772	27.576	72.5079	88.7997	40.6651	62.2708	115.348	37.4048	30.9387	59.9229	47.0343	32.8938	29.9723	74.3528	82.4091	97.1854	67.2626	84.3581	35.5373	55.8454	19.6945	65.0281	74.0886	67.7528	63.5056	99.5005
1725	DHPS	deoxyhypusine synthase	gi|333033798;gi|4503325	0.952142	0.822669	7.56733	2.474	2.26963	9.32663	0.398072	1.3191	10.8147	1.55958	6.51074	0.910827	5.00038	1.18742	13.3352	11.0022	10.3075	3.93382	0.525398	0.446416	4.93461	0.140738	0.563465	0.283611	0.732936	0.402413	0.467713	0	0.0712396	0.562006	0.19338	0.496583	0.187644	6.66796	0	4.18258	0.149297	0.173206	1.89563	2.28502	0.224723	3.63863	0.766073	3.06316	3.16156	3.90772
403313	PPAPDC2	phosphatidic acid phosphatase type 2 domain containing 2	gi|66773040	0.980784	0.538859	0	0.43824	0.521567	0.624035	0.794483	0.364313	0.299863	0.690687	0.660585	0.219705	0.894934	0	0.825263	1.93922	0.493489	0	0.30661	0	0	2.73105	0.313266	0	0.136824	2.80432	0.187022	0.578545	5.54379	0	0.143196	1.2143	0.226246	0.925295	2.57038	0.245648	0	0.745838	0.340799	0.0886854	0.0483261	0	0.629756	0.407489	0.550455	1.36054
1723	DHODH	dihydroorotate dehydrogenase (quinone)	gi|45006951	1.88208	1.35602	0	1.22648	1.61297	0.707899	1.96887	0.31458	1.37822	0.644514	0	1.5929	0	1.32728	0	0.0845899	0.233475	0	1.31404	1.53103	0.0454659	3.50889	3.33134	1.10149	1.07024	0.450637	0.498204	2.3319	0.952712	0.228472	0.163179	1.54617	0.210894	0.708256	2.24007	3.06168	3.15215	2.62271	0.934033	0.324715	2.67481	0.959321	0.955331	0.81964	0.468351	0.809176
5243	ABCB1	ATP-binding cassette, sub-family B (MDR/TAP), member 1	gi|42741659	0.0400935	0.260549	0.294217	0.0651628	0.457179	0.118955	0	0.0495447	0	0.0744093	0.026056	0	0.680804	0	0	0.0377356	0	0.100502	0.0900601	0.289657	0	0.086372	0.164321	0	0	0	0	0	0.0270589	0	0.0535857	0	0	0	0.398756	0.403889	0.682783	0.355617	0.0458315	0.0280238	0.0174903	0	0.166047	0.0752093	0	0
5627	PROS1	protein S (alpha)	gi|192447438	4.85232	0.750265	0.0963507	1.39141	0.321345	0.729543	1.22816	1.5112	0.700025	0.422289	0.932488	1.13748	0.371109	0.195964	1.135	1.78174	0.196695	2.69771	1.66029	0.39692	1.10005	1.22918	0.0438383	2.70794	0.754243	1.71699	0.834117	4.4917	2.77909	3.59084	2.31304	3.00476	1.95006	0.889745	2.39013	1.71833	2.5075	1.02855	1.75244	1.7652	0.899122	0.786048	0.693653	0.477595	1.46183	0.672838
552889	ATXN7L3B	ataxin 7-like 3B	gi|210147443	4.2676	1.48517	2.34065	4.77494	3.56837	9.74567	4.62364	4.86895	0	0	4.28048	0	2.98833	0	3.26626	2.20331	3.67505	5.85099	5.80368	1.27092	0	10.7819	27.0493	0	3.33528	4.59812	0	4.32299	3.93231	1.94737	1.5594	0	0.776794	1.96796	14.7901	3.61525	5.3081	13.2226	0	0	0.338097	3.4171	0	5.04359	3.38949	5.65899
400954	EML6	echinoderm microtubule associated protein like 6	gi|223005862	0.0168552	0.0611853	0.00629103	0.0069356	0.0329143	0.0133014	0.011763	0	0.0220077	0	0.00265291	0.00218964	0.0275364	0.00582016	0	0	0.00330861	0.0153585	0	0	0.00630846	0.0475656	0	0.031789	0.021621	0	0.0153488	0.00953894	0	0.0851673	0.0249719	0.0381158	0.0118762	0.0378157	0.00277625	0.042164	0.0385854	0.0389107	0	0.00436356	0.0208072	0	0	0.0284925	0.0043091	0.0228363
3954	LETM1	leucine zipper-EF-hand containing transmembrane protein 1	gi|6912482	6.84181	11.64	8.84797	10.9469	10.2287	19.1648	19.1919	20.0776	13.3068	14.5977	21.8371	7.79814	9.07162	6.77675	9.43631	12.2193	23.0273	15.0771	10.7103	17.4804	8.51626	3.7253	10.753	11.0122	4.6444	7.61404	4.25946	2.74762	3.00607	8.13696	8.70521	8.35026	13.5292	9.04696	10.395	7.31026	2.11402	4.45691	12.5928	2.85093	1.82043	5.60991	3.30654	6.51523	15.183	6.86203
7026	NR2F2	nuclear receptor subfamily 2, group F, member 2	gi|14149746;gi|223555949;gi|223555953	0.818042	0.552965	0.249331	0.332939	2.31868	0	0.2484	0	0	1.33818	3.65358	0.201825	0	0.390143	0	1.78685	0	0	0.767616	2.07623	0.569598	0.0623319	0.824562	0.958358	1.01632	3.38281	0.307885	0	0.402083	0	0.435894	0.0463079	3.98334	0	0.660163	1.85867	2.29949	0.786405	0	0.935091	0.192448	0.708359	0.519979	0.391242	0.643072	1.01224
442117	GALNTL6	UDP-N-acetyl-alpha-D-galactosamine:polypeptide N-acetylgalactosaminyltransferase-like 6	gi|194018457	0.0896526	0.0620671	0	0.513839	0.360253	0.138542	0	0.27457	0.0712163	0.0949385	0.105827	0	0.146718	3.5114	0.154975	0	0.0538663	0	0	0.100441	0.139863	0	0.267855	0	0.0987657	0	0	0	0	0	1.22189	0.817134	0	0.0497103	0	0	0	0	0	0	0	0	0	0	0	0
137492	VPS37A	vacuolar protein sorting 37 homolog A (S. cerevisiae)	gi|223555921;gi|223555919	6.00233	2.54649	1.61921	11.2708	0.255731	0.45835	0	2.17888	1.37464	1.90372	0.793194	1.43924	0.26473	3.474	0.246422	0.394252	0.372595	0.219454	0.12815	1.99932	0.427617	0.731669	1.40939	0.405513	5.50183	0.642026	3.30622	0.24881	0.423209	0.935693	0.41685	0.792516	0.607123	0.565917	0.997896	0	3.46873	1.9055	1.50616	0	0.117524	1.04717	0.420026	0	0.166765	0
3005	H1F0	H1 histone family, member 0	gi|4885371	138.644	27.8118	98.0218	47.4117	93.3521	152.933	106.28	31.0687	135.613	158.943	61.8846	299.576	84.9442	47.4929	110.549	77.6972	38.1898	105.694	12.7372	74.6455	96.9029	9.07703	22.7181	14.2844	12.4537	140.35	49.6829	77.9248	105.604	14.4857	73.5148	40.0309	102.363	59.3938	104.915	88.9314	68.6058	56.36	25.1803	43.5662	12.4329	28.5074	158.484	17.0767	47.9757	46.6092
3004	GZMM	granzyme M (lymphocyte met-ase 1)	gi|385275110;gi|4885369	1.03189	0.426513	0	0.165411	18.6058	0	0.284267	0	0	0.117557	1.43114	0.17516	0.485128	0	1.19477	1.61693	0.423489	1.81473	0.108192	18.0885	0	0	0.592672	0	0.70559	6.52084	0.187202	0	0	0	1.07296	0.397243	0.445194	0.495757	0.792711	1.48478	0	0.216403	0.122493	0	0	1.03049	0.159865	0.111704	0	0
3007	HIST1H1D	histone cluster 1, H1d	gi|4885377	42.3599	69.8921	91.5264	117.699	101.388	43.8225	36.7525	52.3676	55.4928	89.5317	67.4502	27.972	92.4879	76.5073	69.6639	29.5314	35.1681	43.1522	296.461	39.6432	36.4135	57.3648	237.976	116.581	196.706	16.4815	180.664	79.7051	107.886	196.359	32.8208	50.0534	76.539	60.9707	24.6215	48.639	65.2128	48.3363	47.0213	45.1268	44.0766	2.59343	24.5727	10.0314	20.1734	28.9447
3006	HIST1H1C	histone cluster 1, H1c	gi|4885375	64.732	124.513	33.628	241.501	73.9847	84.5074	70.0727	26.1903	105.126	86.4374	38.5631	82.4625	41.2296	286.197	38.8606	66.5133	13.6818	82.188	478.052	189.04	49.8965	78.0049	326.521	150.863	282.553	19.8514	212.163	131.394	119.18	253.968	45.7022	77.1746	92.3629	91.7097	42.9034	133.822	55.8697	61.5723	38.8817	50.8333	50.7721	5.73711	46.3022	7.51433	14.6536	23.3949
3001	GZMA	granzyme A (granzyme 1, cytotoxic T-lymphocyte-associated serine esterase 3)	gi|5453676	2.81195	0.822973	18.7006	1.74306	22.671	0	0.706647	0.50674	0.225649	0.899661	0.806344	0.277637	0.656236	11.1746	17.6525	0.917589	19.2048	11.4751	0.699175	0	0.700198	1.92692	0	0	0	0.0161753	5.4889	7.07121	1.20228	0.82318	1.04075	0.367313	6.14162	19.4547	0.0794834	0	0.314683	0	0.751586	1.37529	1.70503	1.20973	0.669371	0.151412	0.310721	0.0954714
3003	GZMK	granzyme K (granzyme 3; tryptase II)	gi|4504235	0.177982	166.817	1.19649	3.3001	0	0.811527	1.56447	0.413885	2.10163	0	0.871939	4.49411	1.49091	3.02401	0	1.44005	0	1.46266	1.21709	7.01544	0.91636	0	5.24924	0	0.994973	0	0	0.48206	288.691	0.783082	0.240546	0	1.18103	1.35162	0	0	0	1.63993	0.353673	2.49458	1.12402	1.44337	0.636498	4.18688	0.923744	3.17243
3009	HIST1H1B	histone cluster 1, H1b	gi|4885381	66.241	132.658	33.1889	404.225	193.154	66.5529	68.7684	24.704	89.3744	75.324	55.7691	28.1436	21.5913	377.175	39.0345	65.1289	6.62334	75.2388	816.356	63.8768	60.4588	111.026	671.162	326.118	318.884	10.5817	345.492	179.172	200.894	632.85	11.5609	43.7954	38.6335	12.4989	74.6503	231.538	109.386	60.1256	32.5716	150.638	153.706	0.964124	165.98	2.28904	4.00245	20.1903
7029	TFDP2	transcription factor Dp-2 (E2F dimerization partner 2)	gi|296278212;gi|296278219;gi|296278221;gi|296278223;gi|296278217	0.307601	0.0735763	0	0	0	0	0	0.166712	0.215233	0	0	0	0	0	0	0	0	0	0	0	0	0	0	0	0	0	0	0	0	0	0	0	0	0	0	0.529984	0	0	0	0.0907187	0	0	0.72813	0	0	5.6312
91433	RCCD1	RCC1 domain containing 1	gi|63054860	0.0176174	0.0161326	0.490749	3.4209	0.388272	12.4027	0.93943	0	2.28234	0.812917	3.64468	0.172434	1.04885	1.42431	9.80924	2.92195	0.505911	4.93329	5.04235	1.84999	13.751	3.50306	0.600975	2.60939	0.358963	7.62618	158.245	0.853121	4.8045	1.75151	0.373638	0.491075	0	2.88592	1.38655	0.146466	1.92303	1.422	0.146826	0	0.483762	0.554796	0.579356	0	0.274042	2.53105
79746	ECHDC3	enoyl CoA hydratase domain containing 3	gi|31542718	0.741256	1.79648	53.3214	0.838859	16.6432	121.283	143.534	112.008	8.21509	1.58235	0.940266	1.9501	2.74422	4.21992	1.80092	2.0561	6.16896	2.74868	2.65461	5.44768	0.950896	1.13257	4.27209	16.0172	13.7858	5.32302	3.28042	3.56728	18.6949	0.714214	8.20584	4.54464	0.663436	4.61259	2.92745	4.93305	2.73855	1.90204	16.2167	0.236147	0.571572	8.26497	2.30177	2.63223	7.04174	3.61877
57019	CIAPIN1	cytokine induced apoptosis inhibitor 1	gi|89274169	2.22596	12.4876	0.849206	10.8008	1.33426	11.5175	4.07726	2.89557	3.78976	1.45511	2.28321	1.61072	2.66341	2.34628	2.80401	1.12016	2.00615	0.445592	8.38633	1.14477	1.25593	7.42632	2.67305	5.90435	3.53117	1.11968	1.43167	130.594	10.6137	9.04954	0.966069	0.51266	1.34532	2.45125	2.96298	2.28747	2.11112	1.28682	2.79816	0.184625	2.73425	1.69209	2.98595	2.53883	0.440324	1.98497
1586	CYP17A1	cytochrome P450, family 17, subfamily A, polypeptide 1	gi|4503195	0.294674	1.86704	0.155446	2.6186	0.984234	3.08542	2.55337	0	3.39187	0.530384	0.363568	0.224099	1.17282	0.19469	0.156716	0.131953	0.322297	0	0.153592	0.320773	1.17539	74.4244	12.8301	4.58283	0.36306	0.514538	0	1.84744	0.830201	0.41131	0.511418	0.953356	0.370839	0.184996	0.0628086	0	0.10381	0.08522	0.125714	0	0	0.213672	0	0.396848	0.5012	0.250281
9454	HOMER3	homer homolog 3 (Drosophila)	gi|224809410;gi|224809419;gi|224809414	0.86243	1.08808	2.43573	4.22581	4.99997	0.303196	0	0	0	0.939716	0	0.869802	1.72389	0.182908	0	0	0.310425	0.626059	0	0.515491	0	0	0	0.305461	4.74216	0.653046	0	0.697875	2.02419	0.161971	0	0	0	0	0.169773	3.61377	1.74396	1.22906	0.0763575	0	0.244401	1.21218	0.923747	0.299366	1.4639	1.75884
284439	SLC25A42	solute carrier family 25, member 42	gi|258547124	0.0137829	0	0	0	0	0	0	0	0	0	0	0	0	0	0	0	0	0	0	0	0	0	0	0	0	0	0	0	0	0	0	0	0	0	0	0	0	0	0.418552	0	0	0.285605	0.232049	0	0.111178	0
9107	MTMR6	myotubularin related protein 6	gi|134142348	3.89638	0.969325	0.838026	0.50052	1.91543	0.940362	0.685693	2.30033	0.285222	0.794169	0.786873	1.2602	0.755167	1.53822	0.51476	0.75982	2.19592	0.989607	4.20501	4.06382	1.18805	0.283986	0.766289	0.115681	0.976462	0.179389	0	0.235526	0.0455436	2.27842	0.0385926	0	0.658063	1.40146	0.185485	0.700831	1.13047	0.516987	0.667838	2.75832	6.40065	4.31037	0.162705	1.85541	0.768287	2.48824
3316	HSPB2	heat shock 27kDa protein 2	gi|4504519	0.192417	1.07506	0.100521	0	1.46693	0	0	0	0.26695	0	0.170556	0.299209	0	0.42742	0	0	0	0	0	0	0	0	0	0	0	0	0.57947	0.170503	0	1.03132	0	0	0	0.248868	1.48735	2.12594	3.74897	2.13449	0.257684	0	0.382554	0	0	0	0	0.23902
100996747	LOC100996747	40S ribosomal protein S26-like	gi|397140228	6.96772	1.80097	2.07848	4.3459	2.07186	12.4634	7.1459	5.00357	0.835461	4.65368	11.9179	1.29401	2.59986	0.0633344	8.01831	6.21483	3.12065	6.53838	1.39508	1.55829	8.91798	1.67142	2.1119	1.93052	28.2484	0	1.45626	0	25.7708	25.7655	20.5387	15.114	4.35329	0	12.4852	14.1459	24.4987	19.4297	7.13815	2.91036	1.93634	1.87342	0.644909	3.28612	1.54619	4.7187
53407	STX18	syntaxin 18	gi|8394376	4.49016	1.21038	1.20834	2.40393	2.17404	2.31332	4.71279	2.24687	2.43237	3.25013	6.97626	53.1178	2.76856	4.64033	6.66852	10.9825	5.42023	15.9974	2.20082	1.58131	6.90527	0.970328	3.2615	6.03328	2.56173	1.36249	0.966069	1.14112	0.282153	2.28663	0.385685	0.820303	16.652	6.31385	0.87277	2.24861	0.641439	0.176561	5.93216	1.96833	3.5572	1.13421	0.969771	1.14059	2.35309	3.53793
57542	KLHL42	kelch-like family member 42	gi|55749726	0.172806	0.258076	0	0.329436	7.99061	0	0.14613	0.394414	0	0	0	3.33938	0.10312	5.57259	0	0	0.431442	0	0	0.32366	0.231272	0.750738	1.04047	0.63559	0	0	0	0.161314	2.2854	0.384954	0.241377	0	0	0	0	0	0.180813	0.0956109	2.13881	0.0650957	0	1.81956	0.214056	2.32346	1.19478	1.99529
5657	PRTN3	proteinase 3	gi|71361688	14.5331	127.552	13.3518	3.92324	0	2.99072	20.9183	36.7059	8.56229	9.00417	30.8905	15.1048	19.1842	14.7314	20.2699	54.9156	83.7407	23.3214	3.35241	5.2139	30.488	0.165737	0	0.0712778	0	12.5534	0	22.6724	0	0.474215	109.484	45.3011	2.0499	12.076	27.763	17.4042	42.5934	50.1606	300.868	11.9016	98.5918	71.8872	139.773	58.5115	185.223	115.268
5654	HTRA1	HtrA serine peptidase 1	gi|4506141	3.94411	9.51781	1.61611	3.72496	4.02715	0.51793	0.12131	1.43159	1.88697	3.19984	1.00946	1.82438	0.726639	0.185894	0.659103	0	0.310586	0.754329	2.19353	1.43154	0.343707	5.87454	0.776506	0.288576	0.755226	1.87213	0.272897	0.923403	3.36738	2.2469	2.70696	1.77262	0.752552	0.97235	61.0661	1.09289	0.689229	82.9655	0.407464	0.147033	0.0685742	3.09156	5.68534	1.20289	0.555087	1.39301
5655	KLK10	kallikrein-related peptidase 10	gi|117422433	2.87284	0.575516	0.168757	0.694089	1.0155	0.235365	0.568878	0	0.294177	0.830327	0	0.634578	0	0.573282	0.125047	0.784984	0	0	1.33947	1.3943	0	3.4741	0.343551	0	0.286246	0.292898	20.8646	19.0057	0.379389	5.52476	0.434901	0.111581	0.284818	0.272604	0.679414	0.105758	1.44406	1.96317	9.30993	3.18568	8.13288	2.6415	0.872766	1.50091	2.62957	1.06883
5652	PRSS8	protease, serine, 8	gi|4506153	0.820149	1.89068	0	0	2.64246	43.0277	18.0654	16.1789	80.2224	0	1.83614	92.8356	4.50174	7.9412	0.751182	4.12232	6.24316	3.45941	0	1.26415	44.6771	0	0	0	0	0	0	0.0578505	1.21911	4.5801	0	0	0.188771	1.46784	0.218677	0.365458	0.309425	0.297345	0.164226	4.00548	0.134312	0	0	0	0	0
5653	KLK6	kallikrein-related peptidase 6	gi|61744424;gi|61744426	0.188861	2.33866	0.186797	1.52198	1.26941	0	0	5.8747	0	0.167531	0.67537	2.65536	0.92067	0.397184	0	0	0.369715	0.255774	2.1534	0.518098	0	0.590647	0.716475	1.03672	0.563525	0	0.98081	0	0.821084	0.679779	6.66964	13.6384	0	0.77178	1.10052	3.25633	0	0.842936	0.562836	0.504566	0.202634	0	1.61307	1.20048	0.965363	4.83015
5650	KLK7	kallikrein-related peptidase 7	gi|21327705;gi|333609286	0.200423	0.0706657	0	0.205271	0.324808	0	0	0	0	0	0	2.44229	0	0	0.229292	0	0	0.540437	5.50439	0.314975	0	12.4639	0	0	0	0	3.06983	0	0	1.07289	0	0	0	0	0	0.285196	0.661739	0.571704	0	0	0	0	0	0	0	0
339487	ZBTB8OS	zinc finger and BTB domain containing 8 opposite strand	gi|30425510	9.11879	8.83969	2.12783	0.892977	1.53824	0	0.909602	0	0.934261	0.383859	3.76367	0.438362	2.18213	1.7048	3.09721	3.28565	2.2404	0.532556	3.64691	1.10177	0.777864	2.5618	0.441209	19.9703	23.6126	4.11028	0	0	14.4714	1.68632	1.69867	5.61888	0.62269	1.87601	11.2673	2.03622	11.2886	9.75412	0.903506	0	0.741498	6.82813	1.06595	6.21119	1.20961	2.94345
143384	CACUL1	CDK2-associated, cullin domain 1	gi|109452597	0.608093	2.52837	0.874983	0.235997	0.222488	0.149535	0	0.34294	0	0.488603	0.571623	0.157784	1.23607	0	0.130092	0	0.821209	0	0.160723	0.278624	0	0	0.439828	13.5828	0.447388	0.56041	0	0	4.91023	0.26505	0	0	2.47933	0.978441	0	3.0971	0.183115	0.274016	0.126693	0.102818	0.405078	1.10482	0.283369	0.207892	0.196677	0
339488	TFAP2E	transcription factor AP-2 epsilon (activating enhancer binding protein 2 epsilon)	gi|194353976	0.00946027	0.0067267	0	0	0	0.013662	0	0	0.0116203	0.0145927	0	0	0	0	0	0	0	0	0.0107613	0	0	0.0216772	0	0	0	1.71946	0	0.138777	0.0182815	0	0.00952529	0	0	0	0	0	0	0	0	0	0.0426939	0	0.0228497	0	0	0
143471	PSMA8	proteasome (prosome, macropain) subunit, alpha type, 8	gi|68303561;gi|68303565;gi|68303563	18.9962	12.8748	30.9595	12.1081	15.8207	21.8687	37.1732	38.108	29.3182	30.2792	36.4743	9.99978	19.7394	14.639	36.2456	143.433	25.5494	23.9911	21.0535	24.3444	66.8637	19.7017	18.5059	20.5368	16.9581	35.9249	17.1581	7.60298	8.88443	5.86795	10.3658	9.46637	48.1815	18.7255	14.9556	13.5581	21.8541	18.0048	186.362	12.3854	12.4525	13.7171	11.476	14.1183	10.8376	25.9796
129607	CMPK2	cytidine monophosphate (UMP-CMP) kinase 2, mitochondrial	gi|117606370	8.09335	27.7739	0.912861	42.7825	5.20563	6.36242	2.60183	4.97992	10.5286	6.77936	2.28274	1.22363	8.30743	1.03165	5.62545	1.17823	5.89375	2.05416	38.5243	36.452	1.72293	11.3464	4.22054	34.8162	2.94392	4.1462	0.671282	1.19544	0.424084	3.32056	0.589071	0.412628	17.6686	8.76852	3.24658	1.19171	0.761586	1.39824	3.42967	1.86897	8.64489	7.627	11.0276	1.14318	1.72752	6.6916
65080	MRPL44	mitochondrial ribosomal protein L44	gi|12597661	10.3833	10.2282	2.78913	0.901927	1.3626	4.80755	5.72016	6.42985	4.41091	6.49414	6.03691	2.65464	3.60943	2.20939	3.97392	7.31577	6.82074	9.83537	2.53236	2.55802	6.50514	2.86377	3.6917	8.37051	3.613	5.09335	0.767619	0.716746	4.61256	2.44864	2.6336	0.45467	4.78943	45.3039	0	2.70305	5.07165	1.42701	7.35673	1.37616	4.03482	12.5217	2.47733	8.18514	2.72858	10.0583
23731	TMEM245	transmembrane protein 245	gi|110681719	0.0271831	0.0641773	0.278628	1.12259	2.01335	0	0	0	0	0.0738807	0.134599	0	0.264521	1.29208	0.186237	0	0.096373	0	1.14669	0	0	0	0	0	0	0	0.514858	0.780391	0.737225	8.57968	0.581237	1.10966	0.0831497	0.904436	1.84232	2.79505	4.74743	2.7439	0.614799	0.0225442	0	0.151286	0.392663	0.00665989	0.256518	1.63807
130916	MTERFD2	MTERF domain containing 2	gi|42740903	0.0462178	0.0655812	0	0.292306	0.526255	0.560596	0	0	0	13.3271	0	0	9.64415	0	0.407303	0	0	0	0	0	0.316154	0	0.108245	0.197531	0	0.109834	0	1.93023	0.821188	0.202623	0.148062	0.128836	2.71173	0	0	0.368371	0	0	0	0.159011	0.191977	0.810603	0.132566	0	0	0.203655
65083	NOL6	nucleolar protein 6 (RNA-associated)	gi|18644728;gi|22212931	0.742154	1.91857	6.23359	3.06232	2.30362	0.178635	1.04245	2.05075	5.193	5.81512	3.76019	1.6166	2.84542	2.32496	0.716946	0.673653	1.12208	2.43751	9.29044	1.79963	6.30967	10.703	3.20438	5.36796	2.11851	12.4649	2.87004	1.65555	1.17458	3.69571	0.42357	1.89097	0.363948	0.205296	0.220497	1.62439	2.40988	0.36411	15.2416	1.11984	1.17584	0.621927	0.439135	1.66093	1.34751	1.8569
27020	NPTN	neuroplastin	gi|6912646;gi|238624149;gi|9257240;gi|238624147	4.37023	3.42052	8.56294	4.45975	5.0398	7.64032	0	7.38637	12.9836	2.87687	5.03326	0.562995	2.36772	2.67444	3.81399	6.82651	5.89603	8.74809	5.0632	5.32011	0	3.66061	2.00804	0.870268	2.34873	25.228	1.27025	1.92831	6.31661	7.9488	4.16215	1.8373	8.60252	3.34316	5.97575	3.02519	1.84486	3.78611	2.41059	3.51034	0.0730257	2.86219	2.25174	2.53838	3.64456	5.52273
84901	NFATC2IP	nuclear factor of activated T-cells, cytoplasmic, calcineurin-dependent 2 interacting protein	gi|46447823	3.49177	1.9905	1.2438	0.649782	2.58547	1.92757	5.20795	2.56668	1.46238	1.9481	0.823803	0.952158	2.04875	1.46295	0.704075	0.982848	2.4137	1.08037	12.1274	1.53865	1.47088	1.82655	1.33412	0.931021	0.249662	1.12846	0.851957	0.377457	2.79493	0	0.827917	0.373993	0.752322	0.638733	0.653855	1.30547	0.12469	0.178052	1.51361	1.3227	1.18066	6.05972	0.268929	1.93869	3.09306	13.2886
23223	RRP12	ribosomal RNA processing 12 homolog (S. cerevisiae)	gi|223278379	2.90922	2.68796	2.2294	0.423829	12.6843	2.16117	2.36781	0.61102	1.03469	2.60232	2.608	6.7063	0.487644	0.457618	1.18728	1.29276	1.6331	2.4319	17.1933	34.345	1.15246	3.05009	2.74304	1.99281	1.34776	2.28178	0.757666	3.74024	0.755971	1.57774	0.933116	0.340847	4.28237	0.905458	2.52189	0.940587	2.33989	2.62568	0.513617	4.02426	2.65428	2.44354	1.73876	3.18636	1.1478	5.3308
23224	SYNE2	spectrin repeat containing, nuclear envelope 2	gi|118918403;gi|33624861;gi|118918407;gi|33624873	2.66298	2.51438	3.2345	3.29307	4.31533	5.96923	6.09973	1.32293	6.28886	6.17319	4.68327	1.98716	3.98828	1.13107	3.56683	1.39251	4.60315	4.13122	1.19297	1.06925	1.38838	2.2223	1.28987	3.66877	1.7096	2.1378	1.82095	0.507212	0.899358	2.45435	5.12724	1.74773	3.65681	3.14132	0.866544	0.709763	1.14428	0.848924	17.3587	0.907895	2.23127	8.40992	1.41978	2.80086	39.3382	2.27103
23225	NUP210	nucleoporin 210kDa	gi|27477134	5.59876	6.21815	12.0205	10.9756	2.31152	8.59671	16.8152	15.9704	17.1568	5.17138	10.8227	7.79173	6.1048	6.70915	2.62451	1.93989	3.3766	5.83059	2.02379	4.47751	5.25754	0.869504	4.00512	1.47854	1.63463	2.08282	2.40941	3.08758	2.98463	3.04398	2.93574	3.02664	5.49078	4.80855	1.69867	2.54995	3.29838	2.71625	2.3404	0.607244	0.794687	6.65428	12.0422	11.8667	6.22772	7.76316
6419	SETMAR	SET domain and mariner transposase fusion gene	gi|194306650;gi|344030209	0.295993	0.418691	0	0	0	0.20191	0	0.148894	0.12569	0	0	0	0.0799211	0	0	0	0	0	0	0	0	0.278746	0.0586217	0.086554	0.155797	0	1.15817	0.888115	0.598982	0	0	0.0650666	0	0	0	0	0	0	0	0	0	0	0	0	0	0
6418	SET	SET nuclear oncogene	gi|170763500;gi|351721324;gi|351721296;gi|170763498	45.3233	36.8043	56.1375	132.246	177.938	72.058	28.9723	57.886	68.1699	47.6248	48.2575	38.9655	21.3574	112.477	38.7944	31.3662	33.6231	54.2596	111.018	68.5258	23.837	79.4661	115.123	148.524	96.487	174.801	42.9798	21.9212	73.4546	110.265	35.6703	41.1339	45.3074	35.2112	35.0443	57.0677	46.8454	30.1027	28.773	24.5303	22.6826	16.0111	40.8677	16.9543	20.2635	45.9667
6414	SEPP1	selenoprotein P, plasma, 1	gi|148277018;gi|148277022	8.1796	2.96216	1.44666	1.65028	1.68912	0.162173	0	0	0	0.532608	1.46324	0.636613	0.226026	1.43775	0	0	0.177339	0.148046	0.165923	0.223429	0	0.837278	0.758439	0.228063	1.35397	0	0.101093	0	1.47223	0.554723	0.167402	0	0.167601	0	0	0	0	0	0.3122	0.261087	0	0	0.513089	0	0	0.209775
6416	MAP2K4	mitogen-activated protein kinase kinase 4	gi|4506889	2.5549	21.0484	2.03388	2.15222	7.90716	1.34773	5.9918	1.86944	0.69221	2.13467	0.107109	0.757655	1.41136	1.48977	0.555243	0.637846	1.16751	0.649607	1.28803	2.40076	0.367672	1.6806	2.44516	3.80573	7.6038	3.48277	5.94485	2.32761	2.44252	2.69363	1.38168	1.11145	5.09814	0.201363	2.13504	2.53784	1.24353	1.24238	2.92315	3.84364	1.19969	1.0748	0.372421	1.02665	14.4402	1.57892
221294	NT5DC1	5'-nucleotidase domain containing 1	gi|38570156	3.98944	2.47698	3.91769	16.7728	13.5292	1.32591	3.48734	151.515	1.579	3.83233	8.58421	31.0761	9.60007	64.7305	6.77919	1.85055	15.2667	1.02766	2.19992	1.25701	1.75113	0.82958	2.33715	3.70901	2.98755	17.2986	3.58167	0.236512	0.301192	6.56125	8.57999	1.89923	4.76114	3.58645	1.98405	8.15364	19.8348	4.36955	2.04579	0.211585	0.0567181	1.03646	8.16194	5.8099	10.6594	2.85955
55330	BLOC1S4	biogenesis of lysosomal organelles complex-1, subunit 4, cappuccino	gi|8922952	0.676835	0.806952	0.360748	0.783148	5.56254	0.90682	0	0.831774	0.320732	1.77716	0	0.324649	2.32703	0.861702	0	0	2.19298	0	0.584171	0.584621	0	1.10783	0.293303	0.974158	9.43642	0	0.81452	0	1.17179	0.669195	0	0	0	1.81956	0.534745	0.285269	0.67359	0.562381	1.14664	0	0.913223	0	0	0.303687	0.38331	0.776898
50848	F11R	F11 receptor	gi|8393638	3.52002	2.46222	9.94739	0	1.06875	1.49367	14.8308	14.7971	8.49856	5.5449	17.1672	10.9426	9.06186	6.62967	7.93652	0	10.3177	1.8987	3.90329	5.4286	0.179842	0	1.45697	3.56882	0.921456	7.76087	3.39241	2.42311	3.4128	7.6048	0	2.85474	1.95641	7.95747	9.17056	5.8423	10.8214	8.55386	8.84734	1.89124	1.54514	5.93405	0.999627	6.43249	7.26518	5.2403
55621	TRMT1	tRNA methyltransferase 1 homolog (S. cerevisiae)	gi|216548445;gi|209862871	0.726295	0.34143	7.96893	1.13901	0.71477	0.973629	0.606428	1.94447	0.997952	3.21584	1.28799	1.04949	2.78315	2.95248	0.901067	1.34146	1.96675	2.17151	0.829998	0.885365	1.87179	1.66536	0.571098	0.907559	0.81014	0.995126	14.4589	1.18711	1.09295	7.5549	1.38635	1.02043	3.2467	0.512424	1.49615	0.822423	1.96506	1.39344	2.04405	0.703065	1.23557	1.01669	3.17343	0.403836	0.762708	0.986055
7779	SLC30A1	solute carrier family 30 (zinc transporter), member 1	gi|52352803	1.70925	1.23244	0.624972	19.6555	20.9486	0.143371	0.136539	0	0	0	0	3.17858	2.12083	7.97499	0.538326	0	0.507758	0	4.96626	2.51816	0	0.118338	0.634762	1.17557	0	0	1.44043	4.09188	2.37577	3.68467	0.324534	0.24485	0.887495	0.737099	0.100381	0.295138	0	0.632612	0.828133	0.273661	0	1.00117	0.630728	0.258044	0.51698	2.20794
286077	FAM83H	family with sequence similarity 83, member H	gi|157311635	10.993	9.91336	4.14318	2.37486	2.11718	1.97574	2.2715	2.33876	1.28734	4.59794	3.5217	8.22349	2.80385	2.27857	1.4072	3.0241	0.863324	6.07882	5.13417	2.60748	0.963219	3.08247	1.52854	1.48812	5.14081	0.695962	9.81987	2.53911	5.8693	2.1775	0.751297	1.03907	1.73404	2.73655	12.731	6.14168	6.07363	7.44691	3.04098	4.96756	3.22018	2.32387	3.09117	1.82875	1.62687	2.26304
3916	LAMP1	lysosomal-associated membrane protein 1	gi|112380628	4.8654	14.2482	0.527934	5.08588	0.516962	2.83545	1.88597	0.658769	2.91876	4.61408	0.975571	0.80301	0.305251	0.240643	2.42313	1.3726	0.756313	1.69018	1.21501	0.165875	4.06258	11.9192	1.04391	14.8587	21.9847	3.18836	5.95966	2.0458	49.5928	9.58352	7.10976	9.66424	0.954687	0.758267	6.82269	2.6227	5.24546	7.21936	3.60829	2.21136	21.4241	3.90145	8.25728	7.7757	4.06443	4.42358
3915	LAMC1	laminin, gamma 1 (formerly LAMB2)	gi|145309326	29.6399	4.62694	15.5345	7.98256	9.1403	14.671	11.4068	11.3883	19.8641	18.526	6.62727	4.1377	13.5715	11.3037	9.00661	10.3464	13.7459	10.1133	8.41093	7.75292	19.5571	6.98079	4.25207	8.07234	7.85237	23.1488	11.031	22.3891	9.73037	15.5069	11.7318	9.10095	13.2174	7.45287	8.32245	8.76615	6.79713	7.54264	4.70786	8.48776	3.04955	10.0831	7.67691	7.05154	13.2787	14.8006
3914	LAMB3	laminin, beta 3	gi|189083719	17.5082	10.7897	6.50847	8.28313	9.7438	2.0389	3.7878	12.3551	6.34743	1.3429	8.85419	2.7061	17.9821	6.85552	2.96337	2.88843	22.7203	3.59873	3.55643	8.65681	1.52673	4.21699	4.15132	2.20871	30.7562	3.02193	7.21938	4.56073	15.9186	4.49381	5.7057	1.11163	4.35521	7.56995	5.80618	3.6894	11.389	3.23323	1.79093	3.24539	3.42108	9.54287	3.66408	8.94267	6.19209	7.7399
3913	LAMB2	laminin, beta 2 (laminin S)	gi|119703755	47.6227	10.1035	8.3056	7.94656	6.23612	9.40472	6.83328	2.94	7.37483	4.36786	3.71109	4.38398	15.6885	4.71426	3.0216	4.57905	5.75514	58.8676	7.1099	3.71603	6.43939	14.0992	34.5802	31.9855	4.32849	16.7504	16.5509	17.6988	12.2393	4.91959	6.02784	7.6049	4.43722	6.31766	3.33528	10.0617	5.35897	6.57824	35.7631	11.5705	10.5875	43.9983	9.37632	49.9739	53.9551	22.041
3912	LAMB1	laminin, beta 1	gi|167614504	8.38037	9.57402	8.39757	11.5966	9.60455	2.24373	4.46008	9.14465	8.5221	5.11681	3.89808	3.40284	12.389	4.63366	4.37766	3.72831	5.52587	2.43662	13.4511	4.5437	3.31525	14.2816	4.18034	6.43338	2.57814	8.90638	8.27654	12.0858	4.35103	5.52117	5.91852	3.34219	8.13574	2.62775	4.1374	7.55904	4.09147	3.91651	7.68874	4.78359	2.8114	8.52168	8.05256	4.34964	5.14952	3.63168
3911	LAMA5	laminin, alpha 5	gi|21264602	5.78849	5.79915	4.03673	7.56508	16.4009	6.18889	5.29872	5.99121	5.76369	2.89626	1.93341	5.22612	5.04663	3.55532	10.8672	11.7025	4.72499	4.64805	5.9252	8.65784	9.46128	3.18539	2.80699	2.10437	7.21856	5.2743	7.68354	8.04286	7.59894	11.6085	5.37083	1.98011	3.61158	2.02484	2.91628	3.10321	4.17353	2.84801	3.03289	4.50798	2.25001	2.89397	3.00465	2.27653	2.85768	3.29843
3910	LAMA4	laminin, alpha 4	gi|380503849;gi|380503843;gi|157419130	10.1639	6.81176	8.05757	2.61579	4.05173	5.23294	4.18356	4.57896	3.13024	9.50945	2.84307	3.18961	4.49481	2.65641	4.09705	5.33356	4.7947	3.94548	8.2175	1.56808	4.75359	1.20784	2.3104	1.81196	5.37312	7.61646	1.58025	20.8589	28.3091	2.10229	3.55668	2.97682	4.32583	2.50482	3.17615	4.18743	3.40254	3.41615	2.95446	5.47156	11.2914	42.0196	3.81394	2.69916	13.235	4.95025
55335	NIPSNAP3B	nipsnap homolog 3B (C. elegans)	gi|21361743	0.0056114	0.237917	0	0	0.389575	0	0	0	1.73048	0	0.165531	0	0	0.233258	1.85578	0	0.0550729	0	0	0	0	0.223272	0.366946	1.62651	0	0.756041	0	0.901251	0	0.0649995	2.80774	3.1921	0	0.1268	0.227323	0.387105	0	0.295752	0.495567	0	0	0.320678	1.2805	0.244605	0.110928	0
101060372	LOC101060372	dimethylaniline monooxygenase [N-oxide-forming] 5-like	gi|410171245;gi|410171249	0.56404	0.230059	0.299149	3.30057	0.475217	1.25029	6.82948	0.262479	0.218542	1.13844	5.01557	0.231235	18.6104	0.527742	0.597155	0.831675	3.70584	0.563064	0.707163	0	0.578239	0.0359913	0.0170452	0.871657	0.831292	6.11397	1.53595	1.57734	1.64921	2.83445	0.685332	0.31234	0.671116	2.94023	2.14473	0.746161	0.37657	15.509	38.0275	114.249	112.339	2.76276	3.45546	2.6018	1.24035	0.565364
3918	LAMC2	laminin, gamma 2	gi|157419138;gi|157419140	18.4291	3.83166	36.7072	9.74426	2.48632	14.4671	35.4187	28.7865	1.01396	1.95333	7.15189	12.6004	26.9606	17.3695	25.2986	7.92987	29.3047	94.0947	7.14998	2.08194	33.3726	6.37257	2.82633	4.78503	2.6424	2.49574	3.7042	1.48531	4.64823	1.85934	3.08932	34.3247	3.20827	21.6882	1.70166	6.79976	2.66583	3.25389	2.76694	3.93036	2.64986	2.14939	9.14663	12.6677	1.78572	1.12749
6730	SRP68	signal recognition particle 68kDa	gi|386781688;gi|24497620	5.02334	7.08521	4.51207	8.74049	17.1098	9.59074	13.1093	7.55793	7.09349	9.1423	13.6216	3.14399	12.1301	7.4557	6.79506	7.50978	18.4812	7.75029	8.77377	4.28386	9.29855	19.7165	3.1956	11.6203	15.2911	5.48472	6.202	3.74592	12.8699	5.3527	1.06767	5.73587	8.80749	8.66226	5.62645	5.36748	5.80995	7.09536	5.53394	1.05967	3.07807	4.88655	6.3026	6.00422	4.9914	7.97829
8315	BRAP	BRCA1 associated protein	gi|188497705	1.0229	0.0943448	1.02761	0.277886	2.77311	2.59799	2.02615	1.6822	1.16134	4.56073	2.08478	0	0.285993	32.3292	4.14502	1.26416	2.04232	0.995293	0	3.57841	8.03042	0.286528	0.252116	0.763322	0.0440754	0.618635	0.80219	0	1.07765	4.83561	0	0.0518891	2.31219	0.89387	0.630656	0.504018	4.21821	0.81742	0.311836	1.1187	1.19454	0.681418	1.99443	1.63861	0.139936	2.88552
6732	SRPK1	SRSF protein kinase 1	gi|47419936	3.5477	4.77891	1.03726	1.83227	3.16828	0.994581	2.67992	0.793006	0.732725	2.39741	16.3253	2.0489	2.16996	4.55137	9.72439	1.03736	12.3154	1.32981	5.93713	1.12751	0.810666	0.549441	1.25309	0.818169	0.490258	0.495665	3.51778	9.91852	1.75846	2.19604	0.726174	1.64081	5.28199	9.36528	8.32388	9.73171	13.6175	13.1502	4.81901	2.57681	2.25579	20.971	18.4639	11.834	3.57112	2.3183
6733	SRPK2	SRSF protein kinase 2	gi|33188449;gi|506949341	0.689953	0.359237	2.11814	1.43355	6.68799	0.414141	0.954354	1.33748	1.99666	1.31197	1.80785	0.285264	2.77837	0.44529	0.124046	0	1.47214	0.320928	0.257514	0.702334	0.434456	0.443519	10.3401	5.56152	0.62536	1.03843	0.919983	0.264953	0.512582	4.88194	0	0.633242	0.358716	2.48569	2.0765	1.64633	0	0.669419	0	0.168727	0.0719204	0	0.278897	0.271979	0.0922417	0.358463
8310	ACOX3	acyl-CoA oxidase 3, pristanoyl	gi|156104866;gi|156104864	3.77763	11.3311	4.48219	6.7503	5.86912	22.1387	23.3615	10.5711	9.48345	5.22702	6.38811	6.44748	6.55827	4.35432	6.82054	15.1747	10.1789	9.35024	0.88066	7.85144	12.7544	4.7243	1.03788	1.80744	1.50042	11.8865	2.60008	4.53942	0.875764	0.629943	1.20699	1.43784	3.07204	5.2181	10.1804	6.09685	5.5777	3.08934	3.71294	0.353049	0.646382	14.8667	0.860997	3.9549	7.16198	2.76247
6737	TRIM21	tripartite motif containing 21	gi|15208660	5.80561	4.62346	1.32808	5.80011	2.02092	2.44528	1.07954	1.95946	0.687216	0.953387	4.77532	0.64137	1.95656	1.79705	11.7933	1.15924	0.914187	0.87697	8.76081	1.5076	10.2299	3.14277	2.43079	2.09296	8.21655	0.477079	1.99265	0.721799	1.01506	2.97867	8.21441	9.46595	3.62018	1.76781	0.259713	0.512524	0.364187	0.478281	1.04446	4.2314	1.74733	1.38218	2.17984	1.79942	0.775629	1.33282
6738	TROVE2	TROVE domain family, member 2	gi|291084624;gi|291084635;gi|108796056;gi|291084629	5.54192	14.3907	9.38532	1.5523	10.3214	1.09019	0.704991	4.68297	7.98327	6.93146	6.1172	4.87558	7.73162	19.7651	4.73197	2.76533	10.8684	2.40978	0.594976	21.4227	2.25628	1.99691	4.76951	3.0006	0.821428	4.58928	4.2036	4.34446	6.28098	5.18741	3.19413	4.33691	3.95852	7.06956	4.9516	5.46617	5.9201	5.63843	4.09256	2.64463	0.14181	6.04904	2.64473	11.4584	6.06647	7.97741
55624	POMGNT1	protein O-linked mannose beta1,2-N-acetylglucosaminyltransferase	gi|344313163;gi|210147552	0.117315	0.382887	0	0.354597	0.165458	0.524119	0.899997	0.105939	0	5.16322	2.20062	0.492313	4.55168	0	6.52104	1.94478	0.109156	2.83383	0	0	0	0.160181	0.241372	3.66999	0.913675	0	0.145037	0.0927107	0.136263	0.0399498	2.49987	3.71163	0.540894	4.58162	0.101814	0.089767	0.241706	0.150408	0.120485	0.715016	0.549208	0.146035	0.299139	0.150613	0.224362	0.711505
147111	NOTUM	notum pectinacetylesterase homolog (Drosophila)	gi|194394139	8.58548	4.83361	0.823869	1.09767	1.85028	0	0	0.411752	0.163071	0	6.60315	0.17877	4.14625	0	0.238607	0	4.80834	0.247036	0	0.319796	0	0	0	0	0.224145	1.6079	0	0.340043	0	0.34414	0	0.150359	0.402175	5.48713	0	0	0	0.168972	0.0576181	0	0	0	0.809896	0	0.131938	0
115948	CCDC151	coiled-coil domain containing 151	gi|117553613	0.79937	0.107095	0	0.745084	1.30286	0.269825	0	0	0.222804	0.202519	0	0	2.58223	0.0392469	0.0986079	0	0.128676	0	0.383535	0.682493	0	0	0.137319	0	0	0	0.133597	0.308066	0	0.396065	0	0.151103	0.134525	0.0390127	0.269322	0	0	0	0.0759757	0.40915	0.285068	0	0	0	0	0
23274	CLEC16A	C-type lectin domain family 16, member A	gi|343478149;gi|54792782	0.209688	0	0	0	0	0	0.11795	0	0	0	0.109365	0	0	0	0.0494683	0	0	0	0.634546	0	0.161206	0	0	0.167874	0	0.1369	0.285558	0.767253	0	0.256055	0	0	0.314791	0	0	0.179571	0	0	0	0	0	0	0	0.58895	0.0800169	0.319057
9928	KIF14	kinesin family member 14	gi|7661878	0.0623292	0.0619589	0	0.0285592	0	0.169373	2.01453	0.978581	0.0402987	0.464592	0.220274	0.0411705	5.04433	0.187472	0.284841	0	1.84604	0	0	0.708551	0.120066	0	0	0.621093	0.025837	0.256811	0	0	0	0.0745576	0	0	1.47666	0.126778	0.461735	0	0.221328	0.307522	0	0	0.0328815	0.0356858	0.0398424	0.0431895	0.0436028	0.0356049
9920	KBTBD11	kelch repeat and BTB (POZ) domain containing 11	gi|7662260	8.56255	9.66892	1.43892	12.6563	12.4467	4.87289	3.93313	1.23353	4.70725	8.82319	2.60959	1.80994	3.2357	1.91706	3.21218	2.19337	0.159293	3.86133	8.14432	0.965678	2.46023	8.3307	1.71202	0.0848575	2.59228	9.04596	2.20116	34.4218	11.1646	32.0277	0.316847	0.341425	10.7693	1.03419	4.28833	1.8102	5.60349	8.82107	1.69213	1.18997	1.21524	0.792265	0.401446	0.345812	0.561365	0.328954
28982	FLVCR1	feline leukemia virus subgroup C cellular receptor 1	gi|7661708	0.527263	0.557978	0.3058	0	0.329438	3.27292	0.154832	0	0	0	0	0.107867	0.105531	0.32372	0.709821	0	0	0.144117	1.03441	0	0.538639	2.16672	0	0	0	0	5.09445	2.16701	0	2.32789	0	0	0	0.6581	0.392181	0.0876479	0.616425	0	0.136743	0.321887	0	0	0.512682	0.0861021	0.289347	0.251932
9922	IQSEC1	IQ motif and Sec7 domain 1	gi|50582989;gi|197304786	0.203252	0.553665	0.0170709	0	0	0.0875265	0.221865	0	0.550875	0.183987	0	0.0306619	0	0.0219799	0	0.0785954	0.337849	0.185014	0	0	0.108337	0.025195	6.47538	0	0	0	0.0985418	0.144686	0.218124	0	0	0	0	0.239288	0.123984	0.227087	0.285735	0.367027	0	0	0.898492	0.160829	0	0	0	0
9926	LPGAT1	lysophosphatidylglycerol acyltransferase 1	gi|7661996	0.860472	1.17542	7.54217	1.37203	0.199116	0	4.89828	3.7645	5.04073	17.336	6.97894	3.59838	3.85392	3.952	1.96632	1.12312	1.17754	3.56573	0.218907	2.85837	1.39568	5.22902	0.421191	2.1678	0.193418	0.533137	0.454047	0	0	0.670747	1.51809	2.68577	0.484797	2.52711	1.62107	0.508022	0	0.821245	0.97112	0.706516	0.223704	1.0694	0.65665	0.353216	2.14958	1.28164
9927	MFN2	mitofusin 2	gi|189083768	7.56714	2.28704	4.03054	3.30431	5.12155	0.727686	7.70832	7.39974	2.63653	1.0668	0.769107	1.68953	1.4906	2.93313	1.10112	0.101716	0.738978	0.76812	2.42972	0.391814	3.11353	1.40201	0.809281	1.39741	0.981719	0	1.93439	1.2815	3.54798	2.08878	3.09714	5.42365	1.81625	1.05937	1.58632	0.723807	1.54769	1.21189	1.52413	1.4426	1.85784	1.02611	0.344045	0.75179	0.924566	0.0914685
55850	USE1	unconventional SNARE in the ER 1 homolog (S. cerevisiae)	gi|8923936	1.26968	1.06707	1.00085	1.13114	38.7549	2.12775	1.9135	5.32521	4.94638	2.13363	1.33282	1.62035	0.758322	36.9908	1.87648	2.28896	2.02322	1.10476	1.44308	1.61046	0.44145	0.424971	3.19651	1.62621	4.22882	2.7008	1.06466	1.31356	0.382547	5.20489	6.38259	4.24851	0.714572	6.8624	0.277634	0.632165	3.77002	0.442388	3.20367	9.22482	1.72103	1.91448	1.71895	1.38608	0.87145	2.27526
217	ALDH2	aldehyde dehydrogenase 2 family (mitochondrial)	gi|325910904;gi|25777732	25.31	34.954	44.1114	14.9407	33.1539	148.785	99.0185	25.4423	114.937	86.7524	33.6792	16.9892	38.3773	36.4333	47.8583	68.7433	46.0694	134.469	30.2966	72.5752	65.7652	13.9433	18.5294	58.1226	22.2229	13.3249	69.163	4.74271	25.0381	43.7755	52.8023	32.4916	95.9019	43.4955	17.7945	27.1517	15.2337	99.133	27.445	82.4094	94.4299	59.3031	15.9544	66.484	21.0629	18.1745
214	ALCAM	activated leukocyte cell adhesion molecule	gi|343168776;gi|343168770;gi|68163411;gi|343168772	4.61188	1.39843	5.67867	0	2.61587	3.94545	1.6194	10.53	0	1.91545	7.14297	3.10102	1.12553	2.16137	1.11747	1.53666	7.44918	0.736797	0.910083	0.531343	0.793299	1.72147	1.97112	0.252713	0.986476	7.93174	0.904431	2.15018	1.07621	0.219337	5.88672	7.82408	0.946641	9.52077	1.72916	0.665909	1.67001	2.99404	0.157602	3.4848	2.86698	8.19503	2.79338	2.98073	4.878	4.73997
55505	NOP10	NOP10 ribonucleoprotein	gi|8923942	0.85531	0.663645	0	1.50019	0	2.55175	0	4.14626	0	0	2.30342	0	3.02684	0	0	11.3063	1.86488	9.04605	0	1.79721	0	1.8561	0	2.6233	0	0	92.1276	0.363054	9.59734	0	43.0564	46.4775	2.68447	0.760957	0	0	1.48308	1.40887	0	0.527344	0	2.96118	4.00968	2.69534	0.476433	1.86959
55854	ZC3H15	zinc finger CCCH-type containing 15	gi|118150660	9.40599	0.738564	4.48594	2.78909	11.0201	0	2.22136	2.59325	0.203038	2.05498	1.62374	1.26372	2.18735	4.90736	2.05663	1.56196	1.41142	3.88528	78.6386	11.7047	74.2586	38.4852	5.07024	4.21882	1.47057	5.72073	0.922319	0.569572	2.82273	67.4812	9.76539	2.72423	2.38848	3.39236	0.70651	1.75661	2.37566	0.563308	1.77274	21.5626	0.371499	0.945592	0.92914	1.95676	1.77441	1.54435
213	ALB	albumin	gi|4502027	918.842	631.78	311.479	234.829	426.482	490.116	231.4	303.168	623.301	344.253	214.496	371.236	506.992	419.327	455.679	308.239	389.098	264.383	239.875	201.31	358.716	482.063	642.103	912.829	1690.66	436.247	1017.37	411.014	1154.55	437.492	459.561	288.335	703.991	449.837	386.672	423.292	90.6235	501.466	275.668	568.479	400.822	181.233	339.338	115.238	140.276	136.868
55856	ACOT13	acyl-CoA thioesterase 13	gi|8923812;gi|231567183	5.17398	7.26449	22.4661	28.6159	21.2835	11.1175	0.481124	1.51781	4.03621	7.17038	10.2059	5.45894	1.65921	7.68543	8.8774	9.38839	0	1.02279	26.5611	15.8288	0.0584927	15.0003	39.2175	13.4312	44.5586	7.12052	6.67123	9.51408	9.69118	11.4518	4.63351	8.83676	32.2569	4.36486	1.83038	1.45021	9.06826	2.11916	29.1457	15.6082	16.3164	7.56538	5.64335	2.2823	2.945	4.84716
55858	TMEM165	transmembrane protein 165	gi|32189371	4.77887	0.945717	11.1596	7.09681	11.3532	8.47673	12.2458	15.2143	10.4294	8.26964	12.1841	11.1214	11.2549	7.07605	5.94868	4.77964	14.164	7.02588	2.24588	9.84445	11.7861	2.95594	4.84615	2.35721	4.10478	6.82602	5.35093	10.8578	1.73667	0.674801	6.25204	5.84537	6.81256	8.32836	4.81679	2.38096	2.37216	2.69308	4.66034	1.5309	2.55136	5.6444	3.46799	3.51698	12.1239	1.90076
218	ALDH3A1	aldehyde dehydrogenase 3 family, member A1	gi|206597441	40.3525	13.6975	7.54765	6.65416	6.7046	94.491	7.31847	2.85268	15.4136	19.6036	17.1348	6.15681	16.6155	10.4695	90.8715	47.2205	21.6753	12.4104	13.5682	17.4704	10.8641	6.47325	5.32653	7.86337	4.08074	2.38487	4.73219	7.51954	7.91268	4.76921	27.8993	6.49776	36.9017	58.2125	56.4364	9.33697	18.6638	36.0412	6.75837	21.7379	26.1845	32.9302	5.17742	11.9625	5.99749	14.4915
100996928	C7orf55-LUC7L2	C7orf55-LUC7L2 readthrough	gi|347446676	2.96073	0.835579	2.93796	4.58806	3.2922	3.33988	3.64611	3.21496	3.90281	3.19133	2.56623	0.956277	3.26283	1.57729	2.21913	3.1525	1.79464	3.53218	2.54529	1.68382	2.702	2.38892	1.39519	2.24072	0.598901	7.92707	2.46767	0	2.07575	3.61116	2.17737	5.91689	3.20579	1.09423	1.75685	0.643046	6.07761	2.09262	4.97247	0.0724009	1.69953	1.88002	1.31968	1.46903	1.53292	1.62634
285636	C5orf51	chromosome 5 open reading frame 51	gi|51896031	3.22238	0.215835	2.04144	0	0.122695	0	0	0.0939072	0	2.84814	2.48593	0.737265	2.34829	0.189732	0.924181	0	5.26943	0.716028	13.1979	1.93489	0	6.30008	2.83159	8.63727	0	2.77238	0.259271	0	1.18585	0.511669	0	0.297997	1.52528	0.564591	1.05418	0.803653	1.50267	1.16655	2.13034	0.836179	0.594876	3.60061	0.744131	3.31132	0.820419	1.91386
81488	POLR2M	polymerase (RNA) II (DNA directed) polypeptide M	gi|21915167;gi|70166832	7.72028	37.8818	1.93622	1.74955	0.870553	0.169541	0.271473	0.511133	0.433886	24.7453	1.75131	0.85993	1.32317	1.28248	1.26683	1.02701	2.07909	3.75354	3.32195	1.02648	1.21281	3.33146	0	1.53947	0.251277	1.90819	4.57884	0.213369	1.06686	0	1.11824	0.728369	8.16239	2.421	0.324617	3.27236	0.218341	0	0.447874	1.48003	1.9637	1.23466	0	2.12319	0	1.44148
25771	TBC1D22A	TBC1 domain family, member 22A	gi|22507409	9.95623	1.22222	1.29764	1.30922	2.03444	0.122851	0.523748	0.545378	0	3.07537	0.780784	1.58401	1.45311	0.120314	0	0.570774	0.375918	0.477257	3.50061	6.09619	0	3.1098	0.59035	0.199444	0.141989	0	0.122768	0	0.117067	1.00584	0.478646	0.872011	2.74961	0.271528	0.66885	0.47971	0.310731	0.183734	3.92695	0.589566	0.0640167	4.54895	0.672846	1.09445	1.30282	0.331117
25777	SUN2	Sad1 and UNC84 domain containing 2	gi|313760643;gi|313760645	5.39032	26.1574	10.403	3.915	6.16613	6.63417	10.5466	9.84095	8.46699	14.5763	25.183	3.61905	38.4847	5.01893	37.6004	13.4991	19.3085	20.0973	30.0644	12.3948	35.1412	2.08112	5.16706	4.22782	7.47844	8.15376	5.93778	4.22465	3.89036	11.8147	5.55427	8.27121	20.4332	13.9862	5.47805	8.53687	14.821	18.1842	8.78711	4.44671	5.38017	41.7915	12.1739	12.2911	9.87892	7.85007
81844	TRIM56	tripartite motif containing 56	gi|30794216	0.668502	0.404917	0.92993	0.48735	0.905349	5.67161	1.20533	1.39312	6.46355	2.63649	0.296134	0.268125	0.660631	0.165576	0.864048	0.31916	0.728136	0.660678	0.64491	1.40055	0.219607	0.0478091	0.532994	0.621111	0.0959237	1.33032	6.71207	0.195807	0.422861	0.776137	0.333014	0.231362	4.03995	0.999278	0.476808	0.185697	0.6671	0.752529	2.00592	0.0362913	0.047418	1.8478	0.139381	1.21369	1.03144	2.73177
554313	HIST2H4B	histone cluster 2, H4b	gi|77539758	279.52	418.301	279.144	14.179	80.4229	149.075	166.629	126.76	445.87	109.146	111.049	272.056	265.112	505.994	110.416	254.823	306.068	295.504	240.753	313.796	301.229	283.338	621.436	332.939	116.977	502.244	398.49	478.378	215.519	290.626	360.02	264.387	286.958	186.663	255.701	505.638	303.384	429.526	382.595	511.343	506.011	292.159	548.311	490.974	283.558	366.088
3646	EIF3E	eukaryotic translation initiation factor 3, subunit E	gi|4503521	17.127	6.73308	6.44181	3.85113	11.9211	5.67558	16.9187	35.1951	98.2593	14.5407	22.3894	13.8558	12.2968	8.6639	5.72915	118.487	15.2204	245.798	9.71259	7.15914	3.98226	10.7942	5.10885	8.77583	5.35486	1.5979	5.38223	5.72288	30.1319	29.5942	8.58778	8.94773	63.0862	28.6205	8.43966	9.85599	10.2352	15.4047	4.31812	3.94702	9.55988	10.24	9.69681	8.77488	5.35971	6.78481
3643	INSR	insulin receptor	gi|119395736;gi|119395738	0.0305174	0.0456681	1.23123	0	0.174328	0.993622	0.764296	0.653659	1.69523	1.15099	0.125829	0.663541	0.200758	0.159471	0.23116	0.54368	0.718507	0.627041	0.0763332	0.300109	0.133388	0.129574	0.0365902	0.417272	0.239608	0.0736896	0.271968	0.0607564	0.225355	0.825217	0.206178	0.0806139	0.19222	0.400259	0.52162	0.716741	1.44062	0.376952	0.152445	0.660742	1.46144	0.548998	0.620833	0.0899356	0.0468344	0.233218
64960	MRPS15	mitochondrial ribosomal protein S15	gi|16554611	1.44765	0.97825	0	0	0	0.187611	3.79435	0	0.701406	0.327183	0.138395	0	0	0	0	0.156074	0	0.626637	1.85659	0	0	0.808034	3.42058	1.00124	0.53401	0.767009	3.42905	0.310692	1.70626	2.89038	3.85405	3.00163	0.191533	0.0131606	0	0	0.446306	0.316447	0	1.36294	0.386896	0	0.440209	0.282706	0	0
2551	GABPA	GA binding protein transcription factor, alpha subunit 60kDa	gi|308818209	3.74581	0.543253	0.30316	0.164245	5.89733	0.074632	0	0.960135	3.36633	1.00492	0.915678	1.37396	0.773473	0.514927	0.355539	6.95293	0.256358	1.75537	4.67314	8.03158	2.65221	31.7501	0	1.80759	0	1.1167	0.425113	0	0.789378	0.480955	0	0	2.16826	2.56	0.134605	0	0.160125	0.045298	0.13599	14.1107	0.231134	1.48165	0.621817	0.484384	0.746738	1.61761
64963	MRPS11	mitochondrial ribosomal protein S11	gi|16554609;gi|28872740	24.8343	2.745	5.13655	1.40959	0	19.2147	10.5406	4.13442	14.2467	0	9.49187	5.98876	10.2642	7.08476	12.3635	7.21169	23.3024	2.24724	5.74776	2.3453	12.1163	3.73219	0.292752	1.1622	3.29001	8.07544	7.86177	1.82295	4.54716	6.14996	9.32294	1.90807	0.817795	10.866	0.780491	2.97419	4.59111	1.95458	2.90918	3.6328	5.22342	4.02192	16.3233	0	2.67409	5.1214
26088	GGA1	golgi-associated, gamma adaptin ear containing, ARF binding protein 1	gi|48527952;gi|9558729;gi|289577053;gi|289577051	0.0695345	9.24674	0.626137	1.68024	6.1925	4.03843	0.380348	0.0366651	0.937247	0.31422	0	0.245362	0.525146	1.3008	0.121979	0.599653	4.81598	0.363183	1.75941	0.30918	0.567499	0.219848	0.659555	1.05563	1.27326	0	6.73237	0.624641	0.702543	7.50272	1.13003	0.287689	0	4.02261	0	0	0.114129	4.37083	0.178478	1.96933	3.45563	0.481056	4.05234	3.0646	0.645697	0.611985
3283	HSD3B1	hydroxy-delta-5-steroid dehydrogenase, 3 beta- and steroid delta-isomerase 1	gi|4504507	1.0285	0.335108	0.62765	1.97754	2.35193	2.16954	1.16106	0.279832	0	0.528544	0.215347	0.554492	0.111254	2.85871	2.92718	2.09927	0.144787	0.443942	0.657712	0.596731	0.934863	0.0371629	0.564958	1.67106	0.498382	0	5.64045	0.799206	3.19915	0.0846006	0	0.0594706	0.174885	0.0957785	0.105453	0.542462	0	0	0.227668	0	0.271129	0.535676	0.196178	0.148058	0.160662	0.657706
64969	MRPS5	mitochondrial ribosomal protein S5	gi|13994259	1.52492	2.73159	3.82823	0.093947	2.17013	0.275021	1.34146	0.288163	2.60136	0.968576	0.798923	0.561214	1.16952	0	0.941844	0.309765	1.88662	5.37716	1.06729	6.44366	2.54078	2.67561	0.708801	0.755044	0.41033	1.37047	2.12861	1.85664	0.312996	0.194935	1.04537	3.08403	0.501972	0.953906	1.26802	3.56401	4.0654	2.15918	0.537809	0.461495	2.00394	0.116957	0.490691	0.546191	0.173299	0.572674
221154	MICU2	mitochondrial calcium uptake 2	gi|22749443	6.3303	16.1861	4.31821	1.51145	3.60793	2.30256	2.47049	5.0853	0.370307	6.97387	2.36166	4.56813	0.883418	1.24613	0.958162	2.07495	3.80124	1.03085	0.748329	1.9158	2.81383	5.67297	3.2657	1.05011	0.706171	1.69853	2.59092	1.13894	1.053	3.1922	1.84521	1.86395	0.714415	2.73319	1.21566	0.859612	3.11154	0.367201	2.66675	0.891488	1.82634	2.88974	5.3402	4.00529	3.1748	1.98539
116496	FAM129A	family with sequence similarity 129, member A	gi|16757970	2.35084	1.8264	4.59152	4.30613	3.83908	3.74602	1.51839	3.87516	5.69862	1.61025	0.976395	0.991973	1.05766	0.612483	2.44394	1.72021	0.945658	2.81826	1.28251	7.08175	3.14979	1.28175	0.586386	0.309675	0.434188	7.79678	7.74538	6.09622	2.63344	1.27498	0.287492	0.287664	2.84128	1.06663	0.598686	1.18897	0.317674	1.17984	0.601924	1.61885	0.782725	0.711995	1.2355	0.614693	0.782052	1.49836
57231	SNX14	sorting nexin 14	gi|24797145;gi|24797143	0.00804039	0.0245307	0	0	0.16218	0	0	0	0	0	2.45187	0.320201	0	0	0	0	0	0	0.112245	0.0517196	0	17.3586	0	0	0	0	0.197683	0	0	0.293059	0	0.108201	1.22334	0	0	0	0	0	0.0608258	0.180899	0	0.450069	0.0218193	0	0	0
5018	OXA1L	oxidase (cytochrome c) assembly 1-like	gi|223718097	0.0563575	0.00293042	0	0	0	0	0	0	0	0	0	0	0	0	0	0	0	0	0	0	0	0	0.136367	0	0	0	0	0	0	7.30965	1.45673	0	0	0	0.499246	0.429908	0	0.184093	0	0.225295	0	0	0	0	0	0
5019	OXCT1	3-oxoacid CoA transferase 1	gi|4557817	2.63508	5.72889	1.72084	15.3532	3.97145	25.0638	4.25682	1.10552	10.2461	6.00761	12.1509	4.23134	4.28588	5.68213	6.66304	2.68671	8.41223	4.77227	13.3442	2.26823	1.85922	4.09812	7.44079	3.0431	15.8642	5.84101	2.78578	2.63425	5.07935	8.90882	11.6993	3.84171	6.25537	5.8201	3.75739	3.76328	4.98725	3.95349	4.67663	2.48412	4.00473	4.82137	15.9926	4.2496	4.37465	4.17237
200014	CC2D1B	coiled-coil and C2 domain containing 1B	gi|61742814	12.9023	3.55493	1.29377	1.90649	0.156401	0.285781	0.451442	0.398942	0.347507	1.12941	0.69507	2.35725	0.168724	0.88567	15.9968	0	0.600471	0.353481	0.774871	2.71461	0.525137	0.58318	2.98474	1.58561	0.229833	1.37776	12.4483	23.0101	0.340296	1.18213	0.496293	1.76817	0.0833453	0.089247	0.610638	3.92952	0.332143	0.393409	0.153027	0.94904	0.217991	0.404313	0.11044	1.75232	1.71758	1.3017
387522	TMEM189-UBE2V1	TMEM189-UBE2V1 readthrough	gi|40806190	1.21625	3.29521	1.99831	3.01534	5.35876	1.21741	0.524679	1.32527	18.0399	1.72388	0.714528	4.83217	0.91925	3.5383	0.719104	7.67168	8.29334	5.09953	4.15182	7.7189	7.20311	5.10123	8.38163	5.68632	6.99246	2.801	16.201	3.34356	2.97751	3.6422	1.83049	28.0839	1.6358	11.2094	12.4202	11.1592	11.077	5.1124	7.77577	2.71369	156.559	1.62281	5.71391	1.38436	4.0267	2.31703
94134	ARHGAP12	Rho GTPase activating protein 12	gi|398303807;gi|398303814;gi|26986534;gi|398303810;gi|398303816;gi|398303812	1.0073	0.0999075	0.249675	0.934623	0.413112	0.0320371	0.0355124	0.0381847	0.100953	0.13922	0.823362	0.533978	0.241227	0.103054	0.783776	0.108614	0.137634	0	1.49519	0.806074	0.0715574	0.110614	0.694037	0.604724	6.21015	0.0625396	0.335176	0	0	0.387342	0.0808322	0	0.387045	0	0.164438	0.33848	0.560068	0.242962	0.111027	7.02944	2.91224	0	0	0.0540463	0	0.448459
90624	LYRM7	LYR motif containing 7	gi|91176333	10.639	8.97562	6.79687	11.1141	17.0048	4.30932	0.750313	1.58992	1.2226	2.41224	0.979498	12.7611	3.79397	0	3.57632	0.782632	2.76764	3.91919	1.6596	41.528	1.0851	0.78344	1.40888	1.1326	4.36222	2.40027	7.08613	6.98209	0	7.13955	44.0149	13.0207	1.25669	0	10.3783	24.5043	5.56967	4.01372	8.00008	89.4103	8.97968	4.43188	7.9637	6.50505	63.0228	6.90596
53938	PPIL3	peptidylprolyl isomerase (cyclophilin)-like 3	gi|19557636	15.4136	2.5237	20.2659	17.3868	12.0591	9.15104	12.8128	16.904	22.1124	2.59562	23.5049	2.02895	6.85753	37.7704	2.60909	1.5637	6.58102	5.5118	46.4458	7.02017	3.56532	45.7426	85.9427	9.17392	10.6655	33.4831	25.8401	20.6317	5.69654	37.3878	9.23935	2.90278	14.1442	17.9308	2.98416	12.3124	6.5954	13.9847	11.3896	18.3707	17.9907	17.0609	26.6367	8.61998	2.75439	1.41331
919	CD247	CD247 molecule	gi|37595565;gi|4557431	0.563172	0	0.739601	0	0	0	0	2.29824	0	0	0	0	7.92544	0	0	0	0	0	0	0	0	0	16.6984	0	0	0	0	2.61895	0	0	0	0	0	0	0	0	0	0	0	0	0	0	0	0	0	0
9546	APBA3	amyloid beta (A4) precursor protein-binding, family A, member 3	gi|11342678	0.298398	0	0	0	0.163477	0	0	0	0	0	0	0	0	0.206204	0	0	0	0	0.248165	0	0	0	0	0	0	0.0616242	0.202136	0.304664	0	1.08889	0	0	0	0	0	0.109263	0.271407	0.105133	0	0.919457	0.22411	0	0.0981356	0	0	0
3891	KRT85	keratin 85	gi|4504935	9.92113	12.6576	10.6877	7.71073	13.0919	4.38874	5.65853	9.61444	7.11267	13.6186	12.4879	8.06083	6.45637	8.10122	8.11872	11.9612	8.55189	10.7856	29.7496	46.1623	9.365	16.1512	5.19363	2.88797	10.0382	5.43246	12.6007	7.73788	11.4453	11.6797	5.62696	7.25244	7.98657	7.41556	8.32207	19.2714	8.05187	8.45648	3.09956	4.83095	11.057	6.04135	4.08417	5.8442	6.9286	8.23681
9545	RAB3D	RAB3D, member RAS oncogene family	gi|4759000	4.05852	1.75259	9.03292	4.82105	5.53283	7.46765	4.36134	7.70028	3.44794	6.97739	2.13916	6.69064	3.70267	8.23744	1.19224	6.82921	4.51568	6.33578	1.58782	6.15152	7.51358	1.44219	20.0279	7.69085	0.615078	2.63097	2.26942	0.462182	3.96701	1.71952	5.8409	2.30462	7.66967	5.3238	7.64996	5.36663	4.40376	6.06727	4.61134	2.88738	4.03497	7.50841	3.18703	5.71801	6.49171	5.18494
10905	MAN1A2	mannosidase, alpha, class 1A, member 2	gi|5729913	4.08627	5.34912	0.296104	3.28651	1.87079	1.20409	0.829668	0.378094	1.49509	0.54791	0.985986	1.38429	2.37419	2.14639	0.748293	0.855062	2.41444	0.981082	0.874769	2.08687	1.64543	2.20376	2.23511	1.4882	0.989442	0.115877	1.29369	2.63107	1.63301	1.45631	0.548406	0.778399	0.583118	0.913446	8.10017	0.326239	0.631406	6.15934	0.937523	1.21768	0.944199	0.998532	1.55354	0.549962	0.556966	1.15415
9540	TP53I3	tumor protein p53 inducible protein 3	gi|332164791;gi|22538446	12.9712	9.8785	4.21778	2.76647	34.1835	9.7464	6.89302	7.04227	7.22575	1.16777	8.05904	3.63463	4.4063	3.29168	9.65915	24.8469	12.0018	44.8254	12.6658	5.08886	18.3053	6.70642	8.03248	12.841	11.7124	1.85441	6.0056	6.01248	12.6462	10.7286	40.669	25.8392	6.70229	12.6903	3.61133	6.3049	3.16543	10.5622	27.2439	10.7566	25.1086	5.17137	21.9451	11.342	9.00858	12.4479
128989	TANGO2	transport and golgi organization 2 homolog (Drosophila)	gi|190570176	1.78131	5.07751	0.801035	0	6.62185	5.91125	10.959	1.70975	1.44387	9.45961	6.34331	0.208382	1.2772	1.48531	2.26676	3.11436	3.02258	6.48084	0.367615	4.66868	5.08774	1.05857	2.25359	1.3256	0	2.99068	0.470583	0.294744	0.0976866	0.251214	0	0.702932	8.86263	0.237013	1.90808	0.66304	15.8149	110.002	0.284577	0.0588195	0.602897	3.11666	0.215215	0.821093	0.385758	1.38349
285282	RABL3	RAB, member of RAS oncogene family-like 3	gi|62751417	2.05913	1.16801	0.434509	0.428625	0.483542	0.71834	3.40307	4.51638	0.360453	0.28193	0.380336	0.387646	0.299812	0.388558	0.181969	0	0.171826	0.712254	0	0.75613	0.661447	52.2262	9.33275	30.5218	5.06963	2.02861	42.6873	4.87634	14.1973	0.978446	0	0.589907	0.546979	0	0.937522	0.798634	1.35396	1.11268	5.35629	23.7413	2.78192	2.06577	6.83325	6.36072	1.62436	9.65964
64216	TFB2M	transcription factor B2, mitochondrial	gi|11641289	0.316505	0	0	0	0	0.361106	0.417031	0.269857	0	2.64131	0.494227	0	0	0.0697353	0	0	0	2.44751	0.0662544	0	0.343734	0	0.442789	0.047873	0.115989	0	0	0.131294	0	0.104835	0	0	3.14668	0	0.166943	0.426611	0.233006	0	1.19127	0.224551	0	1.29539	0.842319	0.881183	1.44056	0.986503
64215	DNAJC1	DnaJ (Hsp40) homolog, subfamily C, member 1	gi|21361912	2.00276	0.966485	3.2648	1.61167	1.82466	2.28056	2.13809	3.40193	4.78678	0	2.28537	0.675806	0.400223	2.45972	3.15482	1.52719	1.18422	1.53888	0.194402	1.82203	3.90457	0.39239	2.13678	0.942396	1.33233	7.19052	0.546632	0.330195	0.742976	1.38837	1.37109	0.432756	0	1.74138	3.16869	1.9234	0.941963	5.05778	1.73221	0.348319	0.313029	2.24915	0.685748	1.3005	7.99472	2.30803
64210	MMS19	MMS19 nucleotide excision repair homolog (S. cerevisiae)	gi|170763479	0.611369	0.891138	0.428516	1.15383	8.24533	2.208	1.78046	3.64468	0.520891	0.958388	1.55825	0.250539	0.470602	4.93323	0.889283	0.72264	1.20235	1.42267	9.52062	1.45295	2.99855	0.821593	0.268296	1.03974	4.56608	1.10568	1.09737	1.6744	0.0551012	5.23499	0.774773	0.725071	2.52867	2.3534	1.07094	0.780859	5.06993	3.08149	1.58587	0.427248	0.135872	5.69484	0.671818	1.37438	2.06704	1.60465
83416	FCRL5	Fc receptor-like 5	gi|157694526;gi|306035194	1.54194	0.102877	0	0	3.29587	0	0.826311	1.03509	0.112546	0	0	0.365791	0	1.0502	0	0	0	0.0942548	0.699674	0.247041	4.63334	0.0975949	0.482459	0	0	0	2.90303	0	0.387279	0	0	0	0	0	0	0	0	0	0	0	0	0	0	0	0	0
340527	NHSL2	NHS-like 2	gi|254692833	0.0841184	0.0529307	0	0.230514	0.047392	0.264304	0.540344	1.69319	1.37839	0.186455	0.124996	0.081886	0.329903	0.0664983	0.0387543	0	0	0.248635	0.537439	0.130868	0	0	0	0	0	0.205438	0	0.0921703	0	0	0.521216	0.803264	0.95825	0.451082	0	0	0	0.0791163	0.254982	0	0.0983213	0.191818	0.96901	0.0331498	0	0
340529	PABPC1L2A	poly(A) binding protein, cytoplasmic 1-like 2A	gi|61175237	0.915493	1.98608	8.75111	0.996366	5.55109	0.247589	0.821191	9.93624	1.58112	0.13735	1.43399	5.91004	6.29177	6.5751	0.362071	0.254968	5.58814	0.521536	2.57783	8.48998	0.462976	1.47458	4.93407	5.3209	0.770385	0.269806	8.5889	3.24289	0	0.0229633	0.166394	0.851271	0.988918	8.01172	0	0	0.0307998	0.424404	6.66465	1.9075	2.40739	7.8217	2.62421	8.7699	0.342298	0
100528017	SAA2-SAA4	SAA2-SAA4 readthrough	gi|315075331	0.264778	0.104764	0	0.170287	0	0.0906357	0	0.703551	0	0.334392	74.9752	14.8335	0	0.10136	0	0.762472	0.0371047	1.46904	1.23301	0	2.80223	1.34996	0.389207	1.7911	2.72827	1.11237	0.619584	3.87841	0.156221	0.546367	0.243707	3.1784	0.154967	0.0783726	0.688751	0.288533	2.97924	0.664887	0.552549	35.3371	16.9965	0.573704	0	0.364197	0	0
728911	CT45A2	cancer/testis antigen family 45, member A2	gi|124486720	0.201194	1.90504	0.151396	1.21077	0.614084	0.588205	0.899557	0.229011	0.153674	0.681581	0	0.355611	0.683438	0.148243	0.332483	0.0678396	0.140106	0.800377	0.396987	0.108602	0.32637	0	1.5753	0.50829	0.306165	1.80667	0.42568	0	1.36119	0.731476	0.10807	0.223496	0.747589	0.444141	0.767412	3.36022	0.611572	0	0.0886232	0.0249338	0.0251179	1.89121	6.80638	3.44054	0.0553072	0.676184
1039	CDR2	cerebellar degeneration-related protein 2, 62kDa	gi|55770832	3.33536	4.16234	7.15129	9.42863	3.12892	0	0.329072	0.308436	4.44588	6.05232	9.39606	0	6.04898	9.38028	6.45317	0.051088	35.6204	0.389531	14.7294	1.87691	0.933828	0	0.210776	10.5025	4.12287	0	0.911097	0.119776	0.917145	9.67134	0.112124	0.22912	0	11.6203	1.76835	0.310471	0.123523	0	47.963	28.8387	41.212	42.4669	8.08428	28.6081	30.6001	7.18568
5563	PRKAA2	protein kinase, AMP-activated, alpha 2 catalytic subunit	gi|46877068	0.0877064	0.380491	0.382348	0	0.0228209	0.520878	0.13164	0.0507619	0.263856	0.17781	0.184877	0.385524	1.20874	0	0.0148699	0	0.0128388	0	0.149037	0.0390614	0	0.649804	1.42654	0.144955	0	0.0832228	0.365442	0	0.295313	0.0670189	0.0633238	0.0447658	0.935099	0.408192	0.315407	0.874002	1.71571	1.31439	0	0.019387	0.00693228	17.8478	0.636151	25.1492	0.50847	0.302726
79089	TMUB2	transmembrane and ubiquitin-like domain containing 2	gi|115527090;gi|115527092	2.70681	0.439676	0	3.44438	2.05256	0	0	0.737273	1.09147	34.9209	1.10532	6.97841	1.10045	0	0.446033	0	0.723314	0.485404	0.681772	6.17292	0	2.93825	2.3645	0	1.6762	1.17114	0.675217	1.53151	0.447703	0	0.483539	0.47629	17.9232	0.357973	1.31562	0	0	1.14239	0.738308	2.37388	6.20903	9.13912	5.04855	4.86254	2.00988	14.2285
79080	CCDC86	coiled-coil domain containing 86	gi|13129104	0.469498	0.377801	5.4977	1.54708	7.91485	0.378628	0.584945	0.235181	0	0	221.389	0.199532	0.174248	5.96701	0.182329	0.636369	0.189559	0.449641	1.58782	3.07631	0.383447	1.58935	0	1.34209	0.907656	0	0.422948	3.66511	3.47695	50.109	0.832961	1.20289	13.1661	3.33346	0	0.164083	0.636714	0.369654	0	0	0	3.75158	1.61474	2.87388	0.138102	0.120032
79083	MLPH	melanophilin	gi|13129108;gi|109826351	10.902	9.06735	9.41551	14.7481	4.26432	8.88506	6.94344	8.77111	11.1402	8.96552	7.24342	9.06975	9.30483	13.7767	5.50166	1.98978	5.57727	2.83534	8.81535	20.8038	1.35849	5.39091	15.3668	2.8446	15.5094	3.76593	7.37492	2.09182	5.84794	5.81861	5.7579	7.51863	4.44043	8.97003	6.56979	5.5314	2.30473	4.82038	3.43474	3.05371	6.83669	7.35195	9.26769	10.4127	0.987189	17.2255
79084	WDR77	WD repeat domain 77	gi|13129110	18.95	2.47143	1.40253	5.55902	12.2351	13.7969	68.5609	10.2571	3.83214	5.36266	14.9707	5.01686	10.8767	6.86587	5.43694	4.25797	7.93014	10.4706	4.32908	9.99054	1.70955	2.86617	4.19671	5.81321	11.5363	3.40119	3.52432	1.81745	1.16192	9.62244	9.20917	2.11335	5.26546	9.58218	2.77861	4.81518	9.9715	1.1526	2.515	2.19497	2.0961	12.6976	4.38083	9.08419	7.78731	18.3359
79086	SMIM7	small integral membrane protein 7	gi|115430213	8.71216	27.5204	0	12.014	1.79253	0	0	0.962928	0	4.19152	0	0	0	0	0.964879	0	1.93787	3.06871	5.79759	2.78603	0	0.426767	0	0	0	0	0	0	0.979286	1.08484	2.76318	8.61554	1.63639	3.15135	0	0.691771	0	0	0	4.08624	2.67241	0	2.12936	0	0	0
65263	PYCRL	pyrroline-5-carboxylate reductase-like	gi|198041662	24.4581	7.27481	0.142485	3.35705	10.7939	1.17098	3.10813	0.752597	0.630132	2.10078	0.199823	1.51725	1.02151	0	7.92842	174.761	1.74779	26.0878	3.81766	2.04934	61.2408	3.84261	1.23695	2.58749	3.09201	0.356396	6.16792	0	10.2293	13.5916	3.51339	6.17957	0.555535	2.91933	1.52342	3.32951	4.7902	4.84515	0.706259	2.12822	3.14502	0.794498	0.86724	1.62234	0.289405	0.356476
7168	TPM1	tropomyosin 1 (alpha)	gi|63252904;gi|63252906;gi|63252900;gi|63252898;gi|63252896;gi|27597085;gi|63252902	169.753	168.705	44.9899	232.939	122.438	36.0259	42.3384	16.1212	102.484	40.2764	25.9351	65.0877	19.4206	136.056	25.9461	26.1529	21.1837	21.8508	133.375	153.652	39.0834	120.121	104.759	175.804	251.198	104.111	541.417	305.56	163.415	121.656	118.053	80.8041	46.2788	69.4716	66.085	103.322	38.616	50.0174	21.6854	119.507	58.0065	29.2235	126.792	23.3618	39.942	38.6863
7169	TPM2	tropomyosin 2 (beta)	gi|47519616;gi|42476296	101.89	119.773	45.3984	91.6893	59.0995	20.6357	10.2354	13.9768	33.6274	21.6735	8.38309	19.857	36.2576	48.6616	29.4783	24.6781	10.3228	17.6339	30.973	49.0197	24.9211	52.5478	28.1397	61.5468	123.088	52.7532	229.113	143.37	89.3611	35.1649	28.9957	38.6573	34.6485	41.301	69.4532	50.7836	28.3334	35.3647	12.9354	41.9365	16.2075	9.67113	29.0589	3.84802	22.9437	30.2383
7162	TPBG	trophoblast glycoprotein	gi|262205665	0.251997	0.152789	5.09573	6.28178	2.74856	0.618739	4.06464	617.694	4.85807	0	1.83825	0.440178	18.7512	223.192	0.605629	2.08687	6.13299	0.682904	8.34983	0.632189	1.10517	0.392478	3.61951	1.57774	1.03626	1.38671	2.82089	3.27986	0.141664	0.153933	0.41973	0.855847	0.13048	10.5594	14.8292	98.5108	3.79324	57.1372	0.109188	0.370843	0.384451	2.02031	0	0.748048	0.878334	0.348516
7163	TPD52	tumor protein D52	gi|70608172;gi|4827038;gi|70608174	35.4808	20.8772	45.4122	34.3303	61.6465	62.4845	136.676	52.5299	61.1465	165.875	159.159	23.6981	77.8213	54.3651	61.2547	93.5952	36.7595	53.3713	58.6906	66.7761	48.5006	6.16592	45.9287	60.8513	18.2294	38.1053	15.2255	20.8751	26.9655	41.8345	27.821	14.2747	28.2596	56.4104	76.7632	57.1303	20.4907	36.5538	23.6714	19.9712	16.3837	54.0135	18.3735	30.4616	104.026	26.2224
7167	TPI1	triosephosphate isomerase 1	gi|4507645;gi|384475517;gi|226529917	178.506	112.835	60.2796	18.8382	26.5765	158.558	161.157	60.7618	157.355	404.34	191.146	42.1568	107.95	60.1911	229.408	163.171	124.201	247.154	41.9664	25.8023	204.404	74.8547	64.788	46.834	19.9368	124.963	49.2179	58.3857	103.996	98.7925	103.149	102.287	130.736	108.587	110.526	98.7871	117.151	142.305	125.284	43.9184	66.2807	159.266	154.992	184.21	177.605	207.916
7164	TPD52L1	tumor protein D52-like 1	gi|4507641;gi|51173746;gi|51173748;gi|51173744	2.88012	0.430847	1.01261	0	0.570818	10.6155	2.04633	3.72235	1.61809	8.41703	4.29979	4.06101	0.330625	7.92158	1.60006	0.649842	0	5.51173	0.344001	0.596899	3.31111	1.73274	1.70197	3.44561	8.45756	2.50217	0.697372	0.742966	0	5.4566	4.12584	1.07865	1.724	3.69744	0.558189	10.1865	1.52498	1.63759	0	2.30299	0	5.88219	0.94704	7.68794	0	2.93329
7165	TPD52L2	tumor protein D52-like 2	gi|40805864;gi|40805870;gi|40805868;gi|40805862;gi|345197268;gi|345198270;gi|40805860;gi|40805866;gi|345197264;gi|345197262	68.4448	51.0406	80.3882	55.6566	47.4261	8.51343	48.6917	86.9938	16.2777	12.653	59.7435	58.1526	71.1242	58.7041	96.8084	43.8422	93.8669	22.212	79.651	35.3742	30.4514	41.8979	83.5818	65.7427	108.866	52.5992	44.4429	31.3923	39.0627	39.2338	19.9765	33.6276	53.4043	77.1504	27.8138	27.486	32.3881	19.5445	17.0877	24.0969	11.6083	18.1922	23.2732	14.5483	19.4883	23.1344
29937	NENF	neudesin neurotrophic factor	gi|7019545	10.2677	5.17427	7.66767	4.602	3.22457	6.62369	54.8787	7.31555	3.94875	5.31887	4.04823	5.05924	5.29094	4.28933	9.96293	6.34644	3.48484	6.79364	12.6671	11.1368	5.10482	2.21423	3.44751	7.90179	8.27191	3.38166	7.52667	5.95008	15.243	15.7934	1.65517	2.32163	4.74066	3.13887	1.83021	0	17.1257	0.141691	2.22464	1.47555	0	7.51273	2.07123	1.99397	1.45141	16.1731
56949	XAB2	XPA binding protein 2	gi|55770906	4.67981	0.680093	2.38352	3.47011	2.63277	0.876807	2.59871	3.12382	2.79851	3.39337	2.06862	0.691905	1.27314	1.38771	4.32521	2.53479	3.06267	2.34863	22.03	3.95443	1.25715	1.51903	7.78073	1.3656	1.79025	3.51872	0.680716	1.74777	0.339597	0.492151	0.12788	0.520636	3.0233	2.37756	1.50052	2.80433	0.45695	2.11325	0.595179	0.133735	0.859126	1.76676	12.9961	1.44356	0.783254	2.71993
8079	MLF2	myeloid leukemia factor 2	gi|4885487	1.77841	25.7853	2.46097	4.18464	0.191516	32.8942	8.93848	0.438408	9.25882	59.9417	0.406658	17.3236	2.49518	4.3559	3.0128	0	0.587698	0.298051	5.74483	0.40083	43.1606	2.45604	0	19.6169	7.42455	0.682467	5.06074	3.46758	2.48314	1.71245	0.698365	0.881688	0.770285	2.44272	0.350857	0.909073	0.899664	0.808014	1.90736	3.51585	2.7407	8.18379	0	11.7613	3.10177	17.4672
1212	CLTB	clathrin, light chain B	gi|4502901	1.9709	3.46836	1.81474	0	0.834766	3.72231	3.03409	1.53573	6.07682	2.26632	1.88872	0.334747	1.91632	0.17211	0.967321	1.98762	0.23604	3.20419	0.119284	0.359069	0	19.3074	0	0.318803	0.891735	0.0623109	1.89779	0	10.0962	81.2062	11.022	9.16985	0.449363	1.88889	12.552	9.50642	12.6816	18.8479	2.12017	2.6444	5.67372	0.358028	0.739985	0.65664	0.599329	0.959408
115557	ARHGEF25	Rho guanine nucleotide exchange factor (GEF) 25	gi|162287076;gi|150417975	0.603138	0.384061	0.0887415	0	0	0.0967869	0	0.228097	0	0.159651	0	0.0382428	0	0	0.215636	0	0	0.56353	0	0.0352073	0.595005	0	0	0	0.429794	2.6205	12.403	0.0491209	0.140017	0.123325	0.0533069	0.159513	0.69762	0.292805	0	0.337751	0.185039	0.0471539	0	0.874773	0	14.3416	0.399856	0	2.43164	13.182
56948	SDR39U1	short chain dehydrogenase/reductase family 39U, member 1	gi|116812630	6.33217	2.50339	1.27207	13.1626	0	3.03285	3.14855	0.983881	2.61358	2.07889	1.95346	1.04798	0	0.745267	1.89562	1.21297	1.00716	0.777985	4.97922	0	1.47575	5.22334	6.35398	0	0	14.7816	0	2.36694	0	3.59065	0	0.790212	0	1.62786	5.55967	0.278525	0	0.550355	0.229182	0.163867	0	1.38795	0	2.886	0.412972	1.25063
92092	ZC3HAV1L	zinc finger CCCH-type, antiviral 1-like	gi|259906440	0.329282	0.0667853	0	0	0	0	0	0	0	0	0	0	0	0	0	0	0	0	0	0	0	0	0	0	0	0.313711	0	0	0	0	0	0.189452	0	0	0	0	1.03256	0	0.58315	0	0	0	0.913943	0	0	0
8073	PTP4A2	protein tyrosine phosphatase type IVA, member 2	gi|304361764;gi|304361762;gi|18104971	2.4262	2.76081	0.953699	1.57536	1.35093	0	1.56318	0	0.150972	0.164672	0	0	0.795836	0.45463	0.657117	0	0	0	7.48698	0.932439	0	3.42728	0.797836	9.27486	0.344239	4.59333	0.238012	3.95485	1.12281	2.64561	2.82016	1.53823	1.3983	0.183569	0	0.372784	0.82531	0.893636	0	2.12088	1.32757	1.77193	1.56912	2.32487	0.859224	2.07632
8076	MFAP5	microfibrillar associated protein 5	gi|4505089	6.37141	8.79535	0	0.146944	0	2.33021	0	0.281899	0.507368	0.139499	0.409231	0	0	0	0.413717	0	0	0	1.3718	0	0	1.51202	0.560911	0.40729	4.69094	0.778544	4.38212	0	39.5153	6.08096	10.3868	6.30569	0.212094	0.713552	21.1876	2.96669	4.11173	3.10353	2.27851	5.48014	2.06389	0.14041	0.228674	0.485544	0	0.159579
633	BGN	biglycan	gi|4502403	81.6285	37.7346	31.5778	2.99533	3.07418	11.8721	19.3924	304.537	48.4426	25.5184	31.5812	185.057	290.768	490.918	12.4597	14.5774	35.6588	38.3251	4.86594	7.63752	29.7337	53.3823	19.7038	24.1834	24.7181	31.4889	16.8176	32.0043	30.3034	5.45308	9.69032	19.2494	40.2454	26.1478	50.2046	11.1866	49.0097	42.1257	2.12763	17.2281	54.6175	21.5143	20.2061	15.8557	25.132	72.703
123099	DEGS2	delta(4)-desaturase, sphingolipid 2	gi|207113139	0.39741	0.505031	0	2.64431	2.49011	0	0	0.190061	0	0	1.39663	1.02374	8.28391	1.35201	0	0	14.398	0	0.434958	3.01119	0	4.10169	3.91667	0	1.00858	0.22736	7.74711	2.36861	2.10906	0	0	0	0	0	0	0	0	0	0	0.138233	0	0.907072	0.238273	0.230444	0	0
3425	IDUA	iduronidase, alpha-L-	gi|110611239	1.7907	1.50045	1.30737	5.80778	3.61486	0.0413608	0.0384473	0	0.482495	2.09804	0.523797	0.477311	1.16998	1.97213	0.245468	0	0.154513	0.165081	1.12317	1.3771	0.325286	1.69116	3.62571	1.69224	0.612498	0.455523	1.24219	0.118532	0.352544	0.604415	0.064995	0.164832	0.856782	0.451877	2.34866	1.82429	0.885456	2.03925	0.695753	1.62545	0.823268	0.129679	0	0.696751	0.609017	1.23499
1215	CMA1	chymase 1, mast cell	gi|4502907	0.048736	1.23955	0	0	0	0	0	0	0	0	0	0	0	0	0	0	0	0	0	0.281208	0	0.86549	0	0	2.07302	0	1.94011	0	0.909621	0	0.175334	1.32173	0	0	0.393422	0	0	0	0	0.608328	0	0.787853	0	0	0	0
126119	JOSD2	Josephin domain containing 2	gi|397529613;gi|397529615	0.71445	1.08509	0	0.746821	0	0	0	0	0	0	0	0	0	0	0	0	0	0	0	0	0	0	0	0	0	0	0	0	0	0	0	0	0	0	0	0	0	0	0	0	0	0	0	0	0	0
23136	EPB41L3	erythrocyte membrane protein band 4.1-like 3	gi|32490572	1.22403	1.67044	1.40203	0.456017	1.06131	0.900867	0.746328	2.86281	1.68605	1.40208	3.5108	2.6491	6.00981	0.254736	1.75294	0.622153	9.72972	1.95888	1.06089	0.897078	3.76397	0.358955	2.48021	0.499393	3.26629	0.953514	1.40886	10.9761	1.20078	1.81966	0.92801	0.38691	1.6814	10.4732	0.485775	1.05653	0.704509	0.857548	0.8397	1.1089	1.5924	3.17162	0.562954	21.3946	5.37678	16.7861
1445	CSK	c-src tyrosine kinase	gi|187475373	4.25871	5.84734	2.43252	2.65836	4.92891	0.799927	1.1933	1.45866	2.21842	5.02902	2.69398	2.0817	2.06272	2.97727	2.85237	3.15092	2.28414	3.67982	5.0686	1.97662	4.60148	1.56015	6.24639	6.06202	1.07911	3.17183	2.12301	1.86652	2.42709	3.9337	2.06301	3.67884	7.55126	3.82576	1.93739	1.98232	2.59714	3.0319	2.78683	0.73024	1.30853	6.20795	3.74874	9.67534	5.15968	2.14961
1114	CHGB	chromogranin B (secretogranin 1)	gi|221316599	0.255061	21.9339	0.65951	0.549137	0.223881	0	0	0	0.159047	0	0	0	0.474442	0.347281	0.11721	0	0.439794	0.187031	0.116107	0	0	0	0	0.184826	0.229676	0	0.0490049	0	0	0.097562	0	0	0.553362	0	0	0	0	0	0.71727	0	0.0656552	0.867392	0.0656066	0.0530373	1.68177	0
23039	XPO7	exportin 7	gi|154448892	7.45524	4.69572	1.24879	3.08579	1.64361	1.74746	2.3241	1.47811	1.1379	2.79158	1.09322	1.8082	2.72601	0.939603	1.99827	1.34979	2.36037	2.28174	4.36635	0.940538	1.29194	1.06032	4.39856	1.98468	3.15546	0.868917	7.40681	1.58794	6.16109	4.17258	10.2578	15.6424	2.24522	1.32974	5.12613	4.47265	4.48631	4.88493	3.235	2.98409	3.62272	5.99218	3.32623	8.11422	1.92208	5.95621
1116	CHI3L1	chitinase 3-like 1 (cartilage glycoprotein-39)	gi|144226251	69.1717	3.94606	2.47989	10.0852	10.6479	226.224	97.1319	3.36279	2.87741	0.282994	19.4744	5.59372	137.42	7.8209	40.9154	1.98671	76.0784	2.18577	2.11725	6.24022	41.7619	2.56455	1.29186	3.97191	12.3698	5.72391	1.1927	2.21741	5.00888	2.10487	0.585684	0.938095	19.9963	73.832	1.65513	3.18127	0.714298	1.03763	0.680981	0.386203	16.4866	1.04821	1.14821	3.63725	1.59786	2.07083
1118	CHIT1	chitinase 1 (chitotriosidase)	gi|388890228;gi|395393999;gi|4502809	3.59698	8.91482	0.392706	0.991269	1.1511	0.11106	1.17455	2.51853	0.516965	1.31289	2.46154	4.06306	1.07539	0.794247	1.94361	11.2049	1.43254	3.69001	2.11956	1.13577	3.1464	1.76662	0.77168	1.3493	0.390441	0.558977	7.93889	4.18807	2.57117	0.752661	0.128031	0.260676	1.01739	1.10498	2.93056	0.549569	1.79819	6.26954	0.314005	0.538115	0.401493	0.757057	1.62369	0.705495	1.34512	1.01591
23032	USP33	ubiquitin specific peptidase 33	gi|42516567;gi|42516565;gi|42516561	0.298086	0.528133	0.341186	0.864566	0.720532	0.0482021	0	0	5.1144	0.171403	0.475874	0.813013	0.159024	0.321979	1.93527	1.1994	0.123159	4.10598	12.2729	0	3.89748	0.18622	0	0	0.279424	0	0	0	0.477322	0.453229	0.284367	0.301788	0	0.0866142	0	0.116707	0.0847821	0	0	0.054939	0	0.780919	1.77074	2.27647	0.466944	2.06991
23031	MAST3	microtubule associated serine/threonine kinase 3	gi|150170729	0.52487	0.118158	0.224674	0.258573	0	0.139433	0.586854	0.169011	0.440794	0	0	0.139769	0.507923	2.65967	0	0	0.148346	0.159294	0.0951959	0.110692	0	0	0	0.0595407	0	0	0	0	0.307001	0.0462165	0.1184	0	0	0.236972	2.32529	0.901056	0.651943	1.34102	0.690458	0.812005	0.203286	1.10268	0.318739	0.763212	0.816153	0.903926
23030	KDM4B	lysine (K)-specific demethylase 4B	gi|45504380	0.079908	0.331529	0	0.396702	0	0.108979	0.038427	0	0	0	0	0.0445345	0	0.142658	0	0	0	0.0122435	0.0449462	0.0176833	0	0.112892	0.252283	0.0209696	0.205121	0	0	0.059505	0	0	0.186102	0.412836	0	0	0	0.00879159	0.0236995	0.0266744	0.0496745	0	0	0.0247744	0	0	0	0
129831	RBM45	RNA binding motif protein 45	gi|93277070	1.98067	0.0941498	0.307004	0.0875697	0	0	0	0	0	0	0	0	0	0.0196098	0	0	0	0	0	0	0.463308	0.0966033	0.121534	5.15205	7.28242	0	0	1.05463	0.471356	0	0	0	0	0	0.202672	0.355894	0.277452	0.374313	0	0	0.174875	0.0940273	0.20045	3.22721	0.579889	0.323316
4585	MUC4	mucin 4, cell surface associated	gi|257471027;gi|112382233	2.25327	2.47868	0.830606	2.49154	4.11909	3.06022	5.47538	1.91094	1.36947	10.6679	1.63383	3.841	0.496699	18.3424	0.653337	2.62314	3.38147	2.10774	1.33277	1.61465	1.61806	1.40499	0.26242	0.950458	0.935547	27.3612	0.218329	1.78929	0.674782	0.96782	0.750525	0.500419	2.01162	1.91434	5.70394	4.49791	7.16037	22.6133	10.48	1.46607	1.63372	13.2154	2.50406	9.25967	6.82543	9.04279
23130	ATG2A	autophagy related 2A	gi|239047271	0.132183	0.103442	2.83563	0.123872	0.237292	0.103405	0	0.0822361	0.497771	0	0.0636972	1.98721	0.174312	0.357696	0.0671399	0.0570317	0.210756	0.225218	0.0228806	0.122444	0.20087	0	0.384076	0.063092	0.158182	1.41283	0.0764958	0	0.0508672	6.11009	0.0881537	0	0	0.0317728	0.100313	0.0361279	0.377766	0.108216	0.0462904	0	0	0.141264	0.033507	0.159538	0	0.0551622
89845	ABCC10	ATP-binding cassette, sub-family C (CFTR/MRP), member 10	gi|25914749;gi|312176403	0.17957	0.147661	0	0	0.333807	1.29864	1.28046	0.0217946	0	0.61739	0.104326	0.0598869	0.282732	0.0556741	1.39281	0	0.446736	0.111509	0	0	1.37884	0.186448	0	0.25806	0	0	0.0651475	0	0.0353888	0	0.411944	0.413226	0.569723	0.11516	0	0.0567365	0	0	0.230166	0.0670303	0.14661	0	0	0.0501869	0	0
26504	CNNM4	cyclin M4	gi|94681046	3.16813	1.31827	1.97769	0.967504	0.736345	5.79798	3.58087	2.60266	0.446105	1.61952	2.09046	0.258538	0.733666	0.921148	1.71353	0.573032	1.7064	3.58201	3.97679	0.691493	0.409797	2.01167	17.3395	2.15692	0.174903	0.589393	0.436965	0.781931	0.244857	17.6663	0.093187	0.0758372	1.8152	1.45997	13.1562	0.0566705	12.8589	0.199999	0.417403	0.0485691	0.0304718	0.202892	0.732459	0.173699	0.302515	1.41167
26505	CNNM3	cyclin M3	gi|40068049;gi|40068047	0.185385	0.617102	0	0	0.951626	0.121638	1.05091	2.60646	0.305449	0	0	0.450871	0	0.901124	0.102048	0.0365634	0.0939269	0.0218529	1.55328	0.43532	0	0.444144	1.52257	0.247749	0	0	0.548552	0.321614	13.1991	0.839192	0.231642	0	0	0	0	0.250477	0.157092	0	0.135047	0.294385	0.0755206	1.2332	1.36547	0	0.266028	0
10642	IGF2BP1	insulin-like growth factor 2 mRNA binding protein 1	gi|56237027	4.33763	8.92257	3.58957	2.33955	9.53514	2.77698	0.633612	4.76959	3.95585	3.30001	3.35142	50.8545	4.24446	4.96565	2.48722	1.98328	3.63125	4.36561	37.542	14.0691	1.94435	1.61127	3.02976	3.95704	23.6714	9.00936	4.39064	0.337114	1.89641	4.27916	2.12087	1.91054	2.64775	3.12017	9.74567	8.55254	27.5206	7.14007	9.54173	0.77398	3.3311	7.60286	3.27366	6.13704	4.70421	4.59685
196374	KRT78	keratin 78	gi|89357932	6.19148	6.21596	2.08054	8.221	24.0516	0.897058	2.13607	11.431	17.2362	1.46713	58.3338	94.465	3.70321	19.0291	1.0232	1.06076	2.51882	2.01658	8.38489	10.7858	0.656629	9.40798	3.55099	4.44071	4.14105	2.39311	8.36493	7.84604	11.5466	5.63294	8.28562	38.1374	1.48302	2.78156	5.51505	4.43295	2.1795	8.45955	3.16942	28.9747	5.55586	2.92076	20.6483	7.45178	5.02512	4.85691
57332	CBX8	chromobox homolog 8	gi|10190682	1.42251	1.95237	0.757053	0.220042	0	0.570882	0.20946	1.09684	0.55969	2.61784	0.90783	2.3131	0.182343	0.0705163	0.374038	2.31557	0.51779	0.721334	1.01417	0.80091	2.65821	0.285554	0.325026	3.42302	2.94845	0.251297	0.809678	0.493776	1.83568	0	2.54197	0.678891	3.85695	1.96671	1.77025	3.42555	3.22151	3.42009	0.992189	0.443387	1.01141	1.1342	0.618868	0.721303	0	2.81889
[truncated: 11,547 more rows]
[truncated: 160 more columns]

## Sheet: b. 1% FDR, ≥1 unique peptide
Gene ID	Symbol	Description	Proteins	Exp026654	Exp026656	Exp027703	Exp027705	Exp027706	Exp027707	Exp027709	Exp027710	Exp027711	Exp027713	Exp027716	Exp027718	Exp027719	Exp027720	Exp027721	Exp027722	Exp027723	Exp027724	Exp027725	Exp027727	Exp027728	Exp028546	Exp028547	Exp028548	Exp028550	Exp028551	Exp028837	Exp028839	Exp030426	Exp030909	Exp031239	Exp031241	Exp031327	Exp031328	Exp031330	Exp031332	Exp031333	Exp031334	Exp033002	Exp033003	Exp033005	Exp033040	Exp033041	Exp033042	Exp033043	Exp033044
[truncated: 11,287 more rows]
[truncated: 160 more columns]
