# Supplementary material for: Proteomic characterization of gastric cancer response to chemotherapy and targeted therapy reveals potential therapeutic strategies
Source: Nat Commun. 2022 Sep 29;13:5723. doi: 10.1038/s41467-022-33282-0 (PMC9522856; doi:10.1038/s41467-022-33282-0)
Supplement: Supplementary file 6 — Supplementary Data 3 [file 41467_2022_33282_MOESM6_ESM.xlsx]

## Sheet: Description
Supplementary Data 3. Molecular subtypes of GC.
a. G-I-G-IV of 206 subtyping. This sheet shows the proteomic subtype of the 206 GC patients.
b. G-I-G-IV of 179 subtyping. This sheet shows the proteomic subtype of the 179 GC patients.
c. Concordance. This sheet shows the association of two subtypings.
d. Signatures of G-I-G-IV. The significantly up-regulated expressed proteins in the proteomic subtypes of the gastric cancer cohort. This sheet contains the 301 significantly up-regulated proteins of the G-I subtype compared with other subtypes, which are defined as signatures in G-I; the 611 significantly up-regulated proteins of the G-II subtype compared with other subtypes, which are defined a…
e. Pathways of G-I-G-IV. The pathway alterations in the proteomic subtypes of the gastric cancer cohort enriched by these signatures of these subtypes.
f. The validation subcohorts. The clinical groups in an independent validation subcohorts.
g. Targeted peptides. Targeted peptides from ECM proteins. Peptides were identified from the library search result, and targeted in a PRM experiment.
h. ECM proteins by PRM. The ECM proteins' expression by PRM assay in the DOS validation subcohort.

## Sheet: a. G-I-G-IV of 206 subtyping
Firmiana ID	Subtype
Exp027703	G-I
Exp027710	G-I
Exp027718	G-I
Exp027719	G-I
Exp027720	G-I
Exp027723	G-I
Exp027727	G-I
Exp031328	G-I
Exp033884	G-I
Exp033885	G-I
Exp033892	G-I
Exp033897	G-I
Exp033899	G-I
Exp034539	G-I
Exp034558	G-I
Exp034561	G-I
Exp034562	G-I
Exp034566	G-I
Exp034568	G-I
Exp034955	G-I
Exp034956	G-I
Exp034958	G-I
Exp034957	G-I
Exp035076	G-I
Exp035077	G-I
Exp037007	G-I
Exp027705	G-I
Exp028839	G-I
Exp033151	G-I
Exp026654	G-II
Exp026656	G-II
Exp027707	G-II
Exp027709	G-II
Exp027711	G-II
Exp027713	G-II
Exp027716	G-II
Exp027721	G-II
Exp027722	G-II
Exp027724	G-II
Exp027728	G-II
Exp028551	G-II
Exp031327	G-II
Exp033040	G-II
Exp033042	G-II
Exp033043	G-II
Exp033044	G-II
Exp033045	G-II
Exp033294	G-II
Exp033298	G-II
Exp033883	G-II
Exp033886	G-II
Exp033887	G-II
Exp033888	G-II
Exp033889	G-II
Exp033893	G-II
Exp033895	G-II
Exp035078	G-II
Exp035079	G-II
Exp036989	G-II
Exp036990	G-II
Exp036992	G-II
Exp036993	G-II
Exp036994	G-II
Exp036995	G-II
Exp036996	G-II
Exp036997	G-II
Exp036998	G-II
Exp036999	G-II
Exp037000	G-II
Exp037001	G-II
Exp037002	G-II
Exp037003	G-II
Exp037004	G-II
Exp037005	G-II
Exp037009	G-II
Exp037010	G-II
Exp037011	G-II
Exp037012	G-II
Exp037016	G-II
Exp037018	G-II
Exp037020	G-II
Exp037021	G-II
Exp037022	G-II
Exp037023	G-II
Exp037024	G-II
Exp042807	G-II
Exp042808	G-II
Exp043643	G-II
Exp043648	G-II
Exp027706	G-III
Exp027725	G-III
Exp028546	G-III
Exp028547	G-III
Exp028548	G-III
Exp028550	G-III
Exp028837	G-III
Exp030426	G-III
Exp030909	G-III
Exp031239	G-III
Exp031241	G-III
Exp031330	G-III
Exp031332	G-III
Exp031333	G-III
Exp031334	G-III
Exp033003	G-III
Exp033005	G-III
Exp033041	G-III
Exp033047	G-III
Exp033048	G-III
Exp033049	G-III
Exp033148	G-III
Exp033149	G-III
Exp033150	G-III
Exp033295	G-III
Exp033296	G-III
Exp033297	G-III
Exp033299	G-III
Exp033301	G-III
Exp033303	G-III
Exp033880	G-III
Exp033881	G-III
Exp033890	G-III
Exp033891	G-III
Exp034526	G-III
Exp034527	G-III
Exp034528	G-III
Exp034529	G-III
Exp034530	G-III
Exp034531	G-III
Exp034532	G-III
Exp034533	G-III
Exp034540	G-III
Exp034541	G-III
Exp034542	G-III
Exp034552	G-III
Exp034560	G-III
Exp034563	G-III
Exp034565	G-III
Exp034952	G-III
Exp034954	G-III
Exp034966	G-III
Exp035060	G-III
Exp035061	G-III
Exp035062	G-III
Exp035067	G-III
Exp035080	G-III
Exp035081	G-III
Exp035083	G-III
Exp037006	G-III
Exp041345	G-III
Exp041346	G-III
Exp041347	G-III
Exp041348	G-III
Exp041349	G-III
Exp041351	G-III
Exp041353	G-III
Exp041354	G-III
Exp041355	G-III
Exp041357	G-III
Exp041358	G-III
Exp042805	G-III
Exp042811	G-III
Exp042812	G-III
Exp042813	G-III
Exp042817	G-III
Exp042818	G-III
Exp042824	G-III
Exp042825	G-III
Exp042828	G-III
Exp042829	G-III
Exp042832	G-III
Exp042833	G-III
Exp042835	G-III
Exp042836	G-III
Exp042837	G-III
Exp042838	G-III
Exp042839	G-III
Exp042840	G-III
Exp043638	G-III
Exp043641	G-III
Exp043644	G-III
Exp043647	G-III
Exp035066	G-III
Exp043639	G-III
Exp037025	G-III
Exp043640	G-III
Exp042841	G-IV
Exp033002	G-IV
Exp033152	G-IV
Exp033302	G-IV
Exp034567	G-IV
Exp034961	G-IV
Exp034962	G-IV
Exp034964	G-IV
Exp035063	G-IV
Exp035064	G-IV
Exp035065	G-IV
Exp035069	G-IV
Exp035070	G-IV
Exp035071	G-IV
Exp035072	G-IV
Exp035073	G-IV
Exp035074	G-IV
Exp036991	G-IV
Exp042803	G-IV
Exp042810	G-IV

## Sheet: b. G-I-G-IV of 179 subtyping
Firmiana ID	Subtype
Exp027703	G-I
Exp027705	G-I
Exp027706	G-I
Exp027710	G-I
Exp027718	G-I
Exp027719	G-I
Exp027720	G-I
Exp027723	G-I
Exp027727	G-I
Exp031328	G-I
Exp033151	G-I
Exp033884	G-I
Exp033885	G-I
Exp033892	G-I
Exp033897	G-I
Exp033899	G-I
Exp034539	G-I
Exp034558	G-I
Exp034561	G-I
Exp034562	G-I
Exp034566	G-I
Exp034568	G-I
Exp034955	G-I
Exp034956	G-I
Exp034957	G-I
Exp034958	G-I
Exp035076	G-I
Exp035077	G-I
Exp027707	G-II
Exp027709	G-II
Exp027711	G-II
Exp027713	G-II
Exp027716	G-II
Exp027721	G-II
Exp027722	G-II
Exp027724	G-II
Exp027728	G-II
Exp028551	G-II
Exp031327	G-II
Exp033040	G-II
Exp033042	G-II
Exp033043	G-II
Exp033044	G-II
Exp033045	G-II
Exp033294	G-II
Exp033298	G-II
Exp033883	G-II
Exp033886	G-II
Exp033887	G-II
Exp033888	G-II
Exp033889	G-II
Exp033893	G-II
Exp033895	G-II
Exp035078	G-II
Exp035079	G-II
Exp036989	G-II
Exp036990	G-II
Exp036992	G-II
Exp036993	G-II
Exp036994	G-II
Exp036995	G-II
Exp036996	G-II
Exp036997	G-II
Exp036998	G-II
Exp036999	G-II
Exp037000	G-II
Exp037001	G-II
Exp037002	G-II
Exp037003	G-II
Exp037004	G-II
Exp037005	G-II
Exp037007	G-II
Exp037009	G-II
Exp037010	G-II
Exp037011	G-II
Exp037012	G-II
Exp037016	G-II
Exp037018	G-II
Exp037020	G-II
Exp037021	G-II
Exp037022	G-II
Exp037023	G-II
Exp037024	G-II
Exp043648	G-II
Exp027725	G-III
Exp028546	G-III
Exp028547	G-III
Exp028548	G-III
Exp028550	G-III
Exp028837	G-III
Exp030426	G-III
Exp030909	G-III
Exp031239	G-III
Exp031241	G-III
Exp031330	G-III
Exp031332	G-III
Exp031333	G-III
Exp031334	G-III
Exp033003	G-III
Exp033005	G-III
Exp033041	G-III
Exp033047	G-III
Exp033048	G-III
Exp033049	G-III
Exp033148	G-III
Exp033149	G-III
Exp033150	G-III
Exp033295	G-III
Exp033296	G-III
Exp033297	G-III
Exp033299	G-III
Exp033301	G-III
Exp033303	G-III
Exp033880	G-III
Exp033881	G-III
Exp033890	G-III
Exp033891	G-III
Exp034526	G-III
Exp034527	G-III
Exp034528	G-III
Exp034529	G-III
Exp034530	G-III
Exp034531	G-III
Exp034532	G-III
Exp034533	G-III
Exp034540	G-III
Exp034541	G-III
Exp034542	G-III
Exp034552	G-III
Exp034560	G-III
Exp034563	G-III
Exp034565	G-III
Exp034952	G-III
Exp034954	G-III
Exp034966	G-III
Exp035060	G-III
Exp035061	G-III
Exp035062	G-III
Exp035066	G-III
Exp035067	G-III
Exp035080	G-III
Exp035081	G-III
Exp035083	G-III
Exp037006	G-III
Exp041345	G-III
Exp041346	G-III
Exp041347	G-III
Exp041348	G-III
Exp041349	G-III
Exp041351	G-III
Exp041353	G-III
Exp041354	G-III
Exp041355	G-III
Exp041357	G-III
Exp041358	G-III
Exp042805	G-III
Exp042811	G-III
Exp043639	G-III
Exp043641	G-III
Exp028839	G-IV
Exp033002	G-IV
Exp033152	G-IV
Exp033302	G-IV
Exp034567	G-IV
Exp034961	G-IV
Exp034962	G-IV
Exp034964	G-IV
Exp035063	G-IV
Exp035064	G-IV
Exp035065	G-IV
Exp035069	G-IV
Exp035070	G-IV
Exp035071	G-IV
Exp035072	G-IV
Exp035073	G-IV
Exp035074	G-IV
Exp036991	G-IV
Exp042803	G-IV
Exp042810	G-IV

## Sheet: c. Concordance
Firmiana ID	Subtype of 206 subtyping	Subtype of 206 subtyping
Exp027703	G-I	G-I
Exp027705	G-I	G-I
Exp027710	G-I	G-I
Exp027718	G-I	G-I
Exp027719	G-I	G-I
Exp027720	G-I	G-I
Exp027723	G-I	G-I
Exp027727	G-I	G-I
Exp031328	G-I	G-I
Exp033151	G-I	G-I
Exp033884	G-I	G-I
Exp033885	G-I	G-I
Exp033892	G-I	G-I
Exp033897	G-I	G-I
Exp033899	G-I	G-I
Exp034539	G-I	G-I
Exp034558	G-I	G-I
Exp034561	G-I	G-I
Exp034562	G-I	G-I
Exp034566	G-I	G-I
Exp034568	G-I	G-I
Exp034955	G-I	G-I
Exp034956	G-I	G-I
Exp034957	G-I	G-I
Exp034958	G-I	G-I
Exp035076	G-I	G-I
Exp035077	G-I	G-I
Exp037007	G-I	G-II
Exp028839	G-I	G-IV
Exp027707	G-II	G-II
Exp027709	G-II	G-II
Exp027711	G-II	G-II
Exp027713	G-II	G-II
Exp027716	G-II	G-II
Exp027721	G-II	G-II
Exp027722	G-II	G-II
Exp027724	G-II	G-II
Exp027728	G-II	G-II
Exp028551	G-II	G-II
Exp031327	G-II	G-II
Exp033040	G-II	G-II
Exp033042	G-II	G-II
Exp033043	G-II	G-II
Exp033044	G-II	G-II
Exp033045	G-II	G-II
Exp033294	G-II	G-II
Exp033298	G-II	G-II
Exp033883	G-II	G-II
Exp033886	G-II	G-II
Exp033887	G-II	G-II
Exp033888	G-II	G-II
Exp033889	G-II	G-II
Exp033893	G-II	G-II
Exp033895	G-II	G-II
Exp035078	G-II	G-II
Exp035079	G-II	G-II
Exp036989	G-II	G-II
Exp036990	G-II	G-II
Exp036992	G-II	G-II
Exp036993	G-II	G-II
Exp036994	G-II	G-II
Exp036995	G-II	G-II
Exp036996	G-II	G-II
Exp036997	G-II	G-II
Exp036998	G-II	G-II
Exp036999	G-II	G-II
Exp037000	G-II	G-II
Exp037001	G-II	G-II
Exp037002	G-II	G-II
Exp037003	G-II	G-II
Exp037004	G-II	G-II
Exp037005	G-II	G-II
Exp037009	G-II	G-II
Exp037010	G-II	G-II
Exp037011	G-II	G-II
Exp037012	G-II	G-II
Exp037016	G-II	G-II
Exp037018	G-II	G-II
Exp037020	G-II	G-II
Exp037021	G-II	G-II
Exp037022	G-II	G-II
Exp037023	G-II	G-II
Exp037024	G-II	G-II
Exp043648	G-II	G-II
Exp027706	G-III	G-I
Exp027725	G-III	G-III
Exp028546	G-III	G-III
Exp028547	G-III	G-III
Exp028548	G-III	G-III
Exp028550	G-III	G-III
Exp028837	G-III	G-III
Exp030426	G-III	G-III
Exp030909	G-III	G-III
Exp031239	G-III	G-III
Exp031241	G-III	G-III
Exp031330	G-III	G-III
Exp031332	G-III	G-III
Exp031333	G-III	G-III
Exp031334	G-III	G-III
Exp033003	G-III	G-III
Exp033005	G-III	G-III
Exp033041	G-III	G-III
Exp033047	G-III	G-III
Exp033048	G-III	G-III
Exp033049	G-III	G-III
Exp033148	G-III	G-III
Exp033149	G-III	G-III
Exp033150	G-III	G-III
Exp033295	G-III	G-III
Exp033296	G-III	G-III
Exp033297	G-III	G-III
Exp033299	G-III	G-III
Exp033301	G-III	G-III
Exp033303	G-III	G-III
Exp033880	G-III	G-III
Exp033881	G-III	G-III
Exp033890	G-III	G-III
Exp033891	G-III	G-III
Exp034526	G-III	G-III
Exp034527	G-III	G-III
Exp034528	G-III	G-III
Exp034529	G-III	G-III
Exp034530	G-III	G-III
Exp034531	G-III	G-III
Exp034532	G-III	G-III
Exp034533	G-III	G-III
Exp034540	G-III	G-III
Exp034541	G-III	G-III
Exp034542	G-III	G-III
Exp034552	G-III	G-III
Exp034560	G-III	G-III
Exp034563	G-III	G-III
Exp034565	G-III	G-III
Exp034952	G-III	G-III
Exp034954	G-III	G-III
Exp034966	G-III	G-III
Exp035060	G-III	G-III
Exp035061	G-III	G-III
Exp035062	G-III	G-III
Exp035066	G-III	G-III
Exp035067	G-III	G-III
Exp035080	G-III	G-III
Exp035081	G-III	G-III
Exp035083	G-III	G-III
Exp037006	G-III	G-III
Exp041345	G-III	G-III
Exp041346	G-III	G-III
Exp041347	G-III	G-III
Exp041348	G-III	G-III
Exp041349	G-III	G-III
Exp041351	G-III	G-III
Exp041353	G-III	G-III
Exp041354	G-III	G-III
Exp041355	G-III	G-III
Exp041357	G-III	G-III
Exp041358	G-III	G-III
Exp042805	G-III	G-III
Exp042811	G-III	G-III
Exp043639	G-III	G-III
Exp043641	G-III	G-III
Exp033002	G-IV	G-IV
Exp033152	G-IV	G-IV
Exp033302	G-IV	G-IV
Exp034567	G-IV	G-IV
Exp034961	G-IV	G-IV
Exp034962	G-IV	G-IV
Exp034964	G-IV	G-IV
Exp035063	G-IV	G-IV
Exp035064	G-IV	G-IV
Exp035065	G-IV	G-IV
Exp035069	G-IV	G-IV
Exp035070	G-IV	G-IV
Exp035071	G-IV	G-IV
Exp035072	G-IV	G-IV
Exp035073	G-IV	G-IV
Exp035074	G-IV	G-IV
Exp036991	G-IV	G-IV
Exp042803	G-IV	G-IV
Exp042810	G-IV	G-IV

## Sheet: d. Signatures of G-I-G-IV
Gene symbol	FC (G-I vs other)	P value	Frequency of G-I	Label		Gene symbol	FC (G-II vs other)	P value	Frequency of G-II	Label		Gene symbol	FC (G-III vs other)	P value	Frequency of G-III	Label		Gene symbol	FC (G-IV vs other)	P value	Frequency of G-IV	Label
TOP3B	2.3803	0.00986403	15	Signatures in G-I		CECR5	2.07086	0.0002411	56	Signatures in G-II		PPA2	2.37449	2.56006e-05	74	Signatures in G-III		PARVA	2.44436	5.10352e-06	20	Signatures in G-IV
LUC7L2	2.15017	0.00751261	24	Signatures in G-I		FKBP7	3.54239	2.62678e-06	39	Signatures in G-II		PNKD	2.74782	4.267e-05	48	Signatures in G-III		LSM14B	2.6444	0.0170567	19	Signatures in G-IV
SP3	4.54194	0.0361073	8	Signatures in G-I		DOCK11	2.27019	0.00595631	24	Signatures in G-II		NNMT	3.41274	0.00585337	63	Signatures in G-III		EOGT	2.88904	0.0417181	15	Signatures in G-IV
RPS8	2.98062	4.30452e-06	28	Signatures in G-I		C12orf44	3.43394	5.49108e-10	33	Signatures in G-II		SRP9	4.22487	3.69163e-08	73	Signatures in G-III		HAT1	2.44177	0.0456042	19	Signatures in G-IV
TMBIM6	2.33054	0.00110555	26	Signatures in G-I		SORD	2.04812	0.000400168	56	Signatures in G-II		CTNNA1	3.01843	1.04516e-07	75	Signatures in G-III		ADCK4	3.52009	0.00182944	17	Signatures in G-IV
DNM2	2.87578	2.11005e-07	28	Signatures in G-I		DRG1	2.08686	0.0134732	56	Signatures in G-II		RPL11	2.92834	4.40135e-10	75	Signatures in G-III		FGB	2.37271	0.02895	20	Signatures in G-IV
GOLGA5	2.2125	0.000198064	23	Signatures in G-I		JMJD6	6.3759	4.37955e-12	45	Signatures in G-II		MAPK14	3.34178	1.17004e-05	69	Signatures in G-III		MME	3.43737	0.00040411	11	Signatures in G-IV
MFAP1	2.68922	0.000378569	22	Signatures in G-I		ARHGAP4	2.27955	0.0120141	54	Signatures in G-II		KBTBD11	2.09848	0.035529	42	Signatures in G-III		CPT2	2.57688	0.0323501	20	Signatures in G-IV
EEA1	2.9783	0.00159814	26	Signatures in G-I		NUP62	2.12804	0.00131821	54	Signatures in G-II		KRT1	2.42166	1.02804e-07	75	Signatures in G-III		RPS27	3.66993	0.0395926	16	Signatures in G-IV
C17orf85	9.64963	0.0113972	22	Signatures in G-I		PLA2G4A	4.06587	0.00186885	46	Signatures in G-II		RPL15	3.23181	2.47974e-17	75	Signatures in G-III		MAGED2	4.0954	0.0067122	16	Signatures in G-IV
NOP56	2.04189	0.0070144	28	Signatures in G-I		SURF1	2.53246	1.68646e-05	55	Signatures in G-II		AOC1	2.76264	0.0105546	42	Signatures in G-III		THBS1	2.89947	0.0055533	20	Signatures in G-IV
ARHGEF12	3.31529	0.00058287	23	Signatures in G-I		NCAPG	2.61571	0.0177014	29	Signatures in G-II		UCHL5	2.63057	9.34814e-09	74	Signatures in G-III		PLXDC2	6.20055	0.000319406	14	Signatures in G-IV
MX2	2.05396	0.0489584	25	Signatures in G-I		PTGR2	3.73435	0.021212	29	Signatures in G-II		VPS53	2.15637	0.00587848	55	Signatures in G-III		PPM1F	2.31221	0.00723464	18	Signatures in G-IV
RAI14	2.97777	0.00454057	20	Signatures in G-I		THOC5	3.02515	4.31758e-17	54	Signatures in G-II		NENF	2.96341	8.61847e-07	56	Signatures in G-III		PGGT1B	7.41415	0.00318605	7	Signatures in G-IV
CASC5	22.1747	0.0182611	4	Signatures in G-I		COPS5	2.80433	0.000773777	55	Signatures in G-II		MISP	2.05168	0.000666223	74	Signatures in G-III		FAM26E	3.3347	0.00456124	9	Signatures in G-IV
STX10	2.95877	8.98695e-05	19	Signatures in G-I		ROBO1	4.32819	0.000509853	14	Signatures in G-II		PRKCDBP	4.63188	5.31374e-07	70	Signatures in G-III		UBE3C	3.32013	0.00226995	20	Signatures in G-IV
ADCY9	54.6049	0.000460496	4	Signatures in G-I		CLU	2.21503	9.1535e-07	56	Signatures in G-II		FHL1	2.21524	2.60658e-06	74	Signatures in G-III		GPD2	2.55607	0.0464398	20	Signatures in G-IV
LANCL2	2.21399	0.00493861	26	Signatures in G-I		ND5	3.15298	0.00812376	51	Signatures in G-II		GRB2	2.33422	0.000274851	72	Signatures in G-III		LIG1	3.9368	2.11738e-05	18	Signatures in G-IV
RANBP1	2.4024	0.00728315	28	Signatures in G-I		BABAM1	2.09942	0.00156551	42	Signatures in G-II		METTL7B	4.36204	0.043135	41	Signatures in G-III		BLMH	2.00453	0.0461111	20	Signatures in G-IV
PTGS1	3.2935	0.0140756	25	Signatures in G-I		SCRN2	2.82327	0.000339232	50	Signatures in G-II		MRPS26	4.26347	0.0118223	52	Signatures in G-III		FAM213A	2.46249	0.00985199	20	Signatures in G-IV
BCL10	2.89481	0.0151331	19	Signatures in G-I		TRAF2	3.67466	0.0076733	29	Signatures in G-II		PSMF1	2.11911	1.38265e-06	74	Signatures in G-III		CNOT10	2.44896	0.000907021	17	Signatures in G-IV
PSME1	2.18181	3.37607e-07	28	Signatures in G-I		WTAP	2.01279	0.0279979	28	Signatures in G-II		SYAP1	3.65117	0.000162201	55	Signatures in G-III		EGFR	2.74262	0.0139384	20	Signatures in G-IV
GOLIM4	2.39548	0.00550695	26	Signatures in G-I		CSTF1	2.09838	2.06775e-08	56	Signatures in G-II		ARPC5	3.86887	1.28527e-09	75	Signatures in G-III		EIF3F	2.19203	0.0273499	20	Signatures in G-IV
SMEK1	2.20477	0.00114613	26	Signatures in G-I		MPI	2.15129	0.00107447	45	Signatures in G-II		CTDSP1	2.51344	0.000634758	29	Signatures in G-III		PAIP1	2.31913	0.00343995	20	Signatures in G-IV
GEMIN8	4.76076	0.0395823	3	Signatures in G-I		CETN2	3.6293	0.000717393	34	Signatures in G-II		RAN	3.07232	4.44515e-24	75	Signatures in G-III		BRIX1	2.25	0.00312374	17	Signatures in G-IV
UFSP2	2.37635	0.00834077	24	Signatures in G-I		RARS2	3.69414	0.00124708	30	Signatures in G-II		TBL2	2.33444	2.32175e-05	74	Signatures in G-III		PLXND1	3.42063	0.0143894	4	Signatures in G-IV
HOMER3	11.4079	0.00254313	6	Signatures in G-I		PFDN4	2.36365	0.000178077	55	Signatures in G-II		RBM10	3.70872	0.000705986	57	Signatures in G-III		MOSPD2	2.53553	0.0366191	8	Signatures in G-IV
LRRFIP2	4.71865	2.02868e-05	25	Signatures in G-I		FKBP8	2.61426	0.00135093	55	Signatures in G-II		ADAM10	3.00853	1.61244e-05	75	Signatures in G-III		IGFBP7	2.06048	0.0135059	20	Signatures in G-IV
PIK3C2B	2.23576	0.000744533	12	Signatures in G-I		AKAP12	3.32102	0.0442795	36	Signatures in G-II		CTSB	2.02916	2.54426e-05	75	Signatures in G-III		HEXIM1	2.57391	4.91481e-06	16	Signatures in G-IV
CADPS	2.17284	0.0165378	17	Signatures in G-I		BTF3	3.15412	5.29126e-06	56	Signatures in G-II		TPMT	2.49315	0.00302902	66	Signatures in G-III		SERPINB9	2.21379	0.0220254	20	Signatures in G-IV
LRRC57	4.51401	0.00289378	25	Signatures in G-I		RAPGEF2	14.7105	0.00360996	8	Signatures in G-II		KIFC1	7.97617	0.0148267	20	Signatures in G-III		ANGPTL2	2.91227	0.0211476	8	Signatures in G-IV
MACC1	2.48981	0.00565183	13	Signatures in G-I		TUBA1C	6.54113	0.00216799	12	Signatures in G-II		TMSB4X	2.14954	0.000168092	75	Signatures in G-III		LAMB2	2.00031	0.0283078	20	Signatures in G-IV
PARVB	2.31966	0.000890897	19	Signatures in G-I		MLH1	2.60543	0.00523571	11	Signatures in G-II		PHF5A	16.8924	5.05791e-08	32	Signatures in G-III		XRN1	2.10705	0.0105711	19	Signatures in G-IV
TXNDC15	2.19067	0.0217456	6	Signatures in G-I		FNDC3A	10.0682	0.000437167	35	Signatures in G-II		EMD	2.75156	2.03152e-05	75	Signatures in G-III		ITGA11	7.51874	0.0389338	9	Signatures in G-IV
TAOK2	3.32082	0.0354445	5	Signatures in G-I		NUDT5	2.92921	0.00429377	55	Signatures in G-II		HIST1H1B	5.28726	1.39397e-21	75	Signatures in G-III		DHCR24	2.60662	0.00118424	18	Signatures in G-IV
NOP58	2.34308	0.0108689	28	Signatures in G-I		OPA1	2.32465	1.9877e-05	56	Signatures in G-II		CPPED1	5.35949	1.74702e-06	74	Signatures in G-III		RBM17	2.50187	0.0210937	17	Signatures in G-IV
MAPK1IP1L	3.34085	0.000691976	27	Signatures in G-I		PTEN	3.46499	1.39335e-06	34	Signatures in G-II		SERBP1	2.13877	1.76069e-09	75	Signatures in G-III		TRMT61A	3.34685	0.00165381	19	Signatures in G-IV
CACUL1	5.11633	0.00960513	6	Signatures in G-I		FUS	2.2522	0.000316818	56	Signatures in G-II		S100A4	13.4654	3.55736e-26	75	Signatures in G-III		CYGB	6.12054	0.00123844	18	Signatures in G-IV
ATP1A2	5.56471	0.00110062	6	Signatures in G-I		WBP4	7.18202	0.0118522	16	Signatures in G-II		RAB6A	3.34196	2.14321e-08	75	Signatures in G-III		RAB21	3.13462	0.00231039	20	Signatures in G-IV
XRN1	2.29124	0.00938484	24	Signatures in G-I		DCTN2	2.43151	4.10126e-11	56	Signatures in G-II		PSMA1	2.40846	1.39497e-11	75	Signatures in G-III		RALYL	2.14125	0.0107497	20	Signatures in G-IV
EPS15	2.69834	0.00592469	28	Signatures in G-I		PRRC1	2.6243	2.79473e-05	56	Signatures in G-II		SLC35F6	53.2982	1.63189e-13	31	Signatures in G-III		HDAC2	2.97348	0.00016061	18	Signatures in G-IV
ZC3H11A	3.1074	3.41839e-07	26	Signatures in G-I		ABHD10	3.47355	1.25416e-06	56	Signatures in G-II		HMGB2	6.38365	0.000118487	68	Signatures in G-III		RAB10	3.61079	0.0084834	20	Signatures in G-IV
WBP1L	4.9031	0.020366	3	Signatures in G-I		ENO2	2.43067	0.00547072	52	Signatures in G-II		S100A8	8.0715	3.31017e-10	75	Signatures in G-III		CFDP1	3.21218	2.45525e-05	16	Signatures in G-IV
LAMC2	3.82435	0.00275975	28	Signatures in G-I		SERPINA1	2.06526	0.00432067	56	Signatures in G-II		CSTB	4.97572	3.16099e-11	75	Signatures in G-III		SRGN	2.80158	0.0180974	12	Signatures in G-IV
MKI67	2.13663	1.46656e-05	22	Signatures in G-I		ESYT2	2.03903	0.00697912	55	Signatures in G-II		CELF1	12.529	5.74301e-10	52	Signatures in G-III		C4A	2.25318	0.00311146	15	Signatures in G-IV
UTP14A	3.56778	5.37493e-05	25	Signatures in G-I		MOB3A	4.21347	5.33697e-13	51	Signatures in G-II		ATP6V1D	2.48235	0.00183122	72	Signatures in G-III		HPX	2.39925	0.0498724	20	Signatures in G-IV
MRPS18B	2.33211	0.000462966	18	Signatures in G-I		SEC13	3.05035	3.01662e-05	56	Signatures in G-II		TMX1	3.04699	0.000535968	74	Signatures in G-III		CRNKL1	2.08402	0.0273379	20	Signatures in G-IV
SNF8	3.08237	0.00238647	22	Signatures in G-I		SERPINB6	2.06967	4.18274e-08	56	Signatures in G-II		RHOT2	6.31814	2.23256e-11	74	Signatures in G-III		DRG2	2.04889	0.0291636	19	Signatures in G-IV
PIK3C2A	4.16396	0.0145004	21	Signatures in G-I		RCN2	3.19334	0.000140934	53	Signatures in G-II		SPEN	14.2896	0.00467185	15	Signatures in G-III		FERMT1	3.43618	0.0102214	19	Signatures in G-IV
NDUFB4	2.22404	0.00940412	28	Signatures in G-I		RHPN2	2.18717	0.00374469	41	Signatures in G-II		NHP2L1	16.699	1.07636e-14	71	Signatures in G-III		TTLL12	2.01491	9.33365e-05	20	Signatures in G-IV
COG8	2.04148	0.000154161	27	Signatures in G-I		CDH5	2.64195	1.37012e-08	47	Signatures in G-II		EIF4B	5.89714	3.50889e-07	73	Signatures in G-III		RBP1	3.52797	0.0474976	20	Signatures in G-IV
RPL36	2.05553	0.00323791	28	Signatures in G-I		TBL3	4.08618	0.000145514	54	Signatures in G-II		TAPBP	2.94604	5.44569e-17	75	Signatures in G-III		PXDN	2.25589	0.0072042	20	Signatures in G-IV
STT3A	2.16563	2.17182e-05	28	Signatures in G-I		PLVAP	5.78268	8.23109e-10	27	Signatures in G-II		APCS	2.86038	0.0128331	71	Signatures in G-III		PES1	2.07424	0.00661111	20	Signatures in G-IV
SNAPIN	2.1838	0.0019021	28	Signatures in G-I		WASH1	2.74021	0.000203855	55	Signatures in G-II		SLC2A1	2.5731	0.00126408	69	Signatures in G-III		GUCY1A3	2.45357	0.0127675	14	Signatures in G-IV
STAU1	2.1556	0.0294692	28	Signatures in G-I		CAPG	2.00442	3.5069e-08	56	Signatures in G-II		EI24	2.60791	0.000405236	51	Signatures in G-III		ARAP1	3.39495	0.0140661	20	Signatures in G-IV
CNNM4	2.24669	0.00644652	20	Signatures in G-I		UBE2L3	2.23315	3.48125e-05	56	Signatures in G-II		PAIP1	2.10311	5.66479e-10	74	Signatures in G-III		POP1	2.16447	0.0368252	16	Signatures in G-IV
AHNAK	2.17826	4.40981e-05	28	Signatures in G-I		RAB3GAP2	2.22462	4.39179e-06	44	Signatures in G-II		BBS7	6.39005	0.0387864	23	Signatures in G-III		VAMP7	2.93579	0.0492748	17	Signatures in G-IV
MYOM1	19.6736	4.45691e-07	7	Signatures in G-I		FABP3	2.85081	1.39921e-05	51	Signatures in G-II		GAR1	2.17603	2.57416e-09	69	Signatures in G-III		EIF2B3	2.78763	0.0216944	19	Signatures in G-IV
AP1S1	2.17402	0.00779199	27	Signatures in G-I		PTGES2	2.57388	4.8211e-05	56	Signatures in G-II		LEFTY2	2.6253	0.0142442	8	Signatures in G-III		MORF4L1	4.64612	0.0263654	6	Signatures in G-IV
STX17	2.15098	0.00349561	19	Signatures in G-I		KDELC2	3.13543	4.00079e-10	55	Signatures in G-II		APOL2	5.26873	0.00439851	60	Signatures in G-III		FBLN5	2.28216	0.0287618	20	Signatures in G-IV
PREPL	2.21843	0.00879527	13	Signatures in G-I		COG8	2.1104	1.73982e-05	49	Signatures in G-II		HEXB	2.32322	0.00388407	75	Signatures in G-III		COL12A1	2.17721	0.0191282	20	Signatures in G-IV
ACAP2	2.8574	0.010016	22	Signatures in G-I		KIAA0196	4.42543	0.00870594	55	Signatures in G-II		LYZ	2.15053	0.00212393	74	Signatures in G-III		RBM19	24.2443	0.0291708	4	Signatures in G-IV
TOM1L1	2.78367	0.00101854	18	Signatures in G-I		2019-09-02	2.30467	3.88525e-12	56	Signatures in G-II		DIAPH1	2.08194	0.031219	74	Signatures in G-III		NMT1	2.00689	0.0123734	20	Signatures in G-IV
BMS1	3.68857	0.000101285	19	Signatures in G-I		PRDX3	2.11126	2.51345e-09	56	Signatures in G-II		CTSZ	17.1851	2.78387e-15	74	Signatures in G-III		COIL	4.76095	0.0166164	19	Signatures in G-IV
DGAT1	2.97702	0.000356846	27	Signatures in G-I		DLAT	2.01702	2.64515e-09	56	Signatures in G-II		RPS14	2.25585	1.00067e-08	75	Signatures in G-III		DBN1	4.27545	0.000967183	20	Signatures in G-IV
NDUFV2	2.13163	6.29905e-07	28	Signatures in G-I		ENOPH1	3.04943	7.44982e-06	56	Signatures in G-II		CD151	3.35568	0.00418459	37	Signatures in G-III		PRPF6	2.00244	0.00844217	20	Signatures in G-IV
WDR44	2.59499	1.42698e-05	23	Signatures in G-I		PNPLA6	2.31279	8.92879e-07	56	Signatures in G-II		HN1L	2.72284	1.22242e-09	74	Signatures in G-III		LEPRE1	2.09053	0.00229514	19	Signatures in G-IV
STK39	2.40869	0.0493316	25	Signatures in G-I		PREP	2.4716	6.90575e-06	56	Signatures in G-II		SEC16A	2.454	4.86508e-06	75	Signatures in G-III		ZNF207	4.82477	0.000371408	20	Signatures in G-IV
GOLGA4	3.99912	0.000500136	19	Signatures in G-I		PANK4	2.65815	5.33351e-05	42	Signatures in G-II		DSP	2.05703	2.56189e-05	75	Signatures in G-III		C1QTNF5	2.99756	0.00239549	10	Signatures in G-IV
CCDC50	2.04716	0.0457325	14	Signatures in G-I		TUBB4B	2.58553	0.000238802	51	Signatures in G-II		CFB	2.53723	0.0081359	71	Signatures in G-III		FAM101B	2.50871	0.00565055	9	Signatures in G-IV
DLG3	4.67192	2.65449e-06	19	Signatures in G-I		VPRBP	2.12869	0.000238278	43	Signatures in G-II		MRPL13	3.34745	0.00137217	70	Signatures in G-III		PPFIBP1	2.5138	0.0406031	17	Signatures in G-IV
ZCCHC6	2.70784	0.0073698	18	Signatures in G-I		SLC25A4	3.26319	0.0128347	53	Signatures in G-II		CLINT1	2.80135	1.20262e-06	74	Signatures in G-III		MAP1A	3.44021	0.0133251	8	Signatures in G-IV
RP2	2.84889	0.000551488	28	Signatures in G-I		POLR2C	2.27256	0.00558124	52	Signatures in G-II		ARPC2	2.06028	1.57601e-12	75	Signatures in G-III		SLC1A5	2.39951	0.043833	20	Signatures in G-IV
RNASE2	2.3703	0.00858857	28	Signatures in G-I		VTI1A	4.10015	1.07835e-05	34	Signatures in G-II		KRT77	32.2957	8.14605e-11	62	Signatures in G-III		DTNBP1	4.04734	0.00550222	9	Signatures in G-IV
C11orf58	3.12416	8.85101e-05	25	Signatures in G-I		DPYD	2.61606	0.000590706	51	Signatures in G-II		BCL2L1	4.73869	0.000443274	36	Signatures in G-III		PLAA	2.11327	0.0426975	20	Signatures in G-IV
SLC4A1AP	2.4269	0.00986532	25	Signatures in G-I		SORT1	2.55924	0.000301317	54	Signatures in G-II		CA2	2.39582	0.000180794	75	Signatures in G-III		UTP3	2.2543	0.000472941	4	Signatures in G-IV
SMC5	4.78026	0.00039556	5	Signatures in G-I		CCT6A	2.29694	1.36549e-14	56	Signatures in G-II		MAPK13	3.16987	0.045381	62	Signatures in G-III		NHLRC2	4.18736	0.0346661	19	Signatures in G-IV
SLC25A3	2.29193	1.04133e-07	28	Signatures in G-I		GID8	2.01198	0.00390477	43	Signatures in G-II		YIF1B	3.78005	4.85261e-06	53	Signatures in G-III		ZYX	2.04019	0.011779	20	Signatures in G-IV
TXNDC9	2.07247	0.000380753	23	Signatures in G-I		TOMM6	2.0712	0.0242764	22	Signatures in G-II		COTL1	2.61387	0.0267693	72	Signatures in G-III		FSCN1	2.65723	0.0376091	20	Signatures in G-IV
ENDOD1	2.28901	0.0065996	24	Signatures in G-I		CENPV	2.1506	0.00229905	38	Signatures in G-II		HMGA1	11.1448	2.29942e-08	73	Signatures in G-III		PTPRE	2.25344	0.0267602	18	Signatures in G-IV
FRMPD3	7.58739	1.7093e-05	6	Signatures in G-I		UACA	3.87738	0.00572052	31	Signatures in G-II		CYCS	2.04932	0.00477078	74	Signatures in G-III		CSRP1	4.64482	0.000387428	20	Signatures in G-IV
FTO	2.66097	0.0236461	21	Signatures in G-I		SNTB1	2.28444	1.47945e-05	55	Signatures in G-II		NUDC	2.01751	0.00500406	74	Signatures in G-III		ASUN	2.1363	0.0184014	17	Signatures in G-IV
ATXN10	2.69797	0.00117747	28	Signatures in G-I		NOC4L	3.73853	0.000646235	44	Signatures in G-II		RPL18A	4.09091	0.00713501	72	Signatures in G-III		ZRANB3	8.04388	0.000409748	6	Signatures in G-IV
CDC42BPB	2.96211	0.0100797	28	Signatures in G-I		CKB	2.59067	0.000368533	56	Signatures in G-II		M6PR	2.21137	1.86152e-14	64	Signatures in G-III		MIF	2.47168	0.00288521	20	Signatures in G-IV
DDX27	2.26376	0.000982943	28	Signatures in G-I		MYLK	3.06218	0.0237472	55	Signatures in G-II		GLRX3	2.65779	1.11033e-07	75	Signatures in G-III		POLR3F	6.0648	0.0248774	7	Signatures in G-IV
BCAR1	2.81831	0.000193396	16	Signatures in G-I		C10orf54	3.06208	1.15788e-11	49	Signatures in G-II		TAF5	5.15997	6.84575e-07	20	Signatures in G-III		TROVE2	2.09764	0.0422389	20	Signatures in G-IV
CDC5L	2.05742	0.00250026	28	Signatures in G-I		GIT2	3.95773	1.96149e-05	40	Signatures in G-II		MRPL12	3.59435	1.27041e-07	72	Signatures in G-III		USP39	2.81479	0.00405126	20	Signatures in G-IV
PDHA1	2.49914	4.70396e-05	28	Signatures in G-I		ECHS1	2.87841	1.25763e-10	56	Signatures in G-II		EIF2B4	3.59944	0.00621193	74	Signatures in G-III		ISLR	5.04403	0.00126929	11	Signatures in G-IV
WIPF1	2.27346	0.00394914	27	Signatures in G-I		C1QBP	2.0651	0.000279742	56	Signatures in G-II		RPS15	2.067	0.00978946	71	Signatures in G-III		WFS1	2.21557	0.00534441	20	Signatures in G-IV
SLC35A2	7.32188	1.14445e-05	21	Signatures in G-I		PTRH2	3.05895	1.72413e-05	56	Signatures in G-II		CCDC51	2.93973	0.000713483	29	Signatures in G-III		NIT1	3.11292	0.00468019	20	Signatures in G-IV
REG4	2.86796	0.0013525	23	Signatures in G-I		GLYR1	2.5907	0.000272361	55	Signatures in G-II		RAC1	2.37117	1.32178e-08	73	Signatures in G-III		KNTC1	10.7091	0.0111586	11	Signatures in G-IV
EFTUD1	8.6414	0.0418486	26	Signatures in G-I		EPT1	2.27213	0.0487617	29	Signatures in G-II		ECM1	2.57722	3.44959e-05	60	Signatures in G-III		PHLDB1	2.04096	0.0194353	18	Signatures in G-IV
SRSF2	2.101	0.00031656	28	Signatures in G-I		TPT1	2.48621	0.000993481	56	Signatures in G-II		HIST1H1C	3.65436	2.45754e-06	75	Signatures in G-III		ATF7IP	10.3327	0.0130571	2	Signatures in G-IV
ITCH	2.6655	0.0114526	16	Signatures in G-I		TAMM41	4.59283	2.45932e-12	49	Signatures in G-II		DYNC1I2	8.59573	5.42168e-06	70	Signatures in G-III		UBE2H	2.10211	0.0175292	13	Signatures in G-IV
FCGR1A	2.80284	0.02486	19	Signatures in G-I		MPHOSPH10	4.12417	0.0158897	14	Signatures in G-II		SRSF4	4.02927	0.000386857	70	Signatures in G-III		UBXN7	2.4115	0.00736545	19	Signatures in G-IV
EXOC1	2.30049	0.000162403	18	Signatures in G-I		PIGK	2.30497	0.00016865	46	Signatures in G-II		CTBP1	2.16331	7.67348e-06	75	Signatures in G-III		DPM1	2.49378	0.0105823	20	Signatures in G-IV
SOWAHC	2.57052	0.00516188	7	Signatures in G-I		ATP5H	2.19338	0.000171779	56	Signatures in G-II		TBCB	4.75719	0.00137325	58	Signatures in G-III		DNM3	2.47933	0.0101718	18	Signatures in G-IV
LUZP1	2.48906	0.0304973	17	Signatures in G-I		AZU1	2.02857	0.00276879	55	Signatures in G-II		UAP1	2.60884	0.00338844	61	Signatures in G-III		TRIP6	2.15755	0.0193526	17	Signatures in G-IV
SLC33A1	2.54261	0.0139735	21	Signatures in G-I		CAPZA1	2.56083	3.87485e-06	56	Signatures in G-II		IGJ	17.2178	0.000282884	64	Signatures in G-III		PRAF2	2.62568	0.00225252	20	Signatures in G-IV
COG1	2.1606	0.00715528	28	Signatures in G-I		NQO2	2.74593	0.0346308	36	Signatures in G-II		NUP210L	6.89087	0.000175087	15	Signatures in G-III		SSU72	2.43223	0.00873731	17	Signatures in G-IV
SLC25A1	2.00271	0.00481301	28	Signatures in G-I		SLCO4A1	16.2035	1.63626e-07	16	Signatures in G-II		KIAA1715	2.98547	8.07783e-07	69	Signatures in G-III		C2CD2	4.38549	0.00281645	6	Signatures in G-IV
TOR4A	2.23698	0.0024828	26	Signatures in G-I		ARMC10	2.7319	0.0031448	46	Signatures in G-II		DDB1	2.09254	3.39215e-06	75	Signatures in G-III		LAMA4	2.54867	0.0248485	20	Signatures in G-IV
SYPL1	2.14303	0.00298631	28	Signatures in G-I		PSMD12	2.44673	8.21389e-16	56	Signatures in G-II		ATP5I	3.26317	5.16663e-10	75	Signatures in G-III		DOHH	2.31104	0.0123663	14	Signatures in G-IV
TBC1D8B	3.43972	1.6871e-05	24	Signatures in G-I		COMT	2.91502	0.00010921	56	Signatures in G-II		CSTF3	7.31192	0.0193574	68	Signatures in G-III		KRT80	2.03931	0.0133282	16	Signatures in G-IV
RPS19BP1	4.25862	0.00895532	13	Signatures in G-I		CANT1	4.40752	1.07306e-05	53	Signatures in G-II		RPL22	5.09031	5.87889e-27	75	Signatures in G-III		RBPJ	2.95639	0.00141939	12	Signatures in G-IV
BCL3	2.71657	0.010777	14	Signatures in G-I		ZFYVE21	6.21883	9.46199e-20	47	Signatures in G-II		TES	3.60055	1.06296e-07	73	Signatures in G-III		IGBP1	2.49055	0.0485705	16	Signatures in G-IV
ZNF143	2.04898	0.0030034	20	Signatures in G-I		SORBS2	2.9111	0.00475305	49	Signatures in G-II		TK2	6.91292	0.00165596	33	Signatures in G-III		SRM	2.43275	0.013204	20	Signatures in G-IV
SLC9A3R1	2.21922	0.000472202	28	Signatures in G-I		DUT	2.16793	5.75601e-05	55	Signatures in G-II		NDUFS5	3.88769	1.23875e-17	70	Signatures in G-III		TGFBI	2.00175	0.00163762	20	Signatures in G-IV
BET1L	3.63321	7.9978e-05	25	Signatures in G-I		FERMT3	2.19881	4.14313e-07	56	Signatures in G-II		KRT6A	4.13616	9.00484e-10	72	Signatures in G-III		RTN4	3.20316	0.00191621	20	Signatures in G-IV
ASB15	6.45577	2.24051e-06	14	Signatures in G-I		ZNF512	2.34975	0.0226708	34	Signatures in G-II		IARS2	2.00253	0.000101779	75	Signatures in G-III		TPM4	2.78744	0.0329215	20	Signatures in G-IV
UBAP1	2.83258	0.0165318	7	Signatures in G-I		WDR70	2.04799	0.000397366	28	Signatures in G-II		LNPEP	2.57161	1.26e-06	73	Signatures in G-III		FASTKD1	6.2927	0.00193015	5	Signatures in G-IV
DNAJC5	5.70246	0.0437446	3	Signatures in G-I		BGN	2.92543	6.02183e-05	56	Signatures in G-II		FOXK1	3.95866	0.000340919	55	Signatures in G-III		LOXL1	3.72318	0.0248174	9	Signatures in G-IV
PDE4D	19.5627	7.39647e-05	23	Signatures in G-I		PTMS	5.27979	3.99143e-06	49	Signatures in G-II		POLR2E	3.72873	3.84529e-06	65	Signatures in G-III		KLF13	5.4204	0.0307778	4	Signatures in G-IV
RNF121	2.08884	0.0120859	14	Signatures in G-I		CLIC6	2.4195	0.00558395	36	Signatures in G-II		THAP11	2.13339	1.03826e-06	44	Signatures in G-III		MDC1	3.69649	0.00423414	18	Signatures in G-IV
APOC3	6.43018	0.000319903	24	Signatures in G-I		PPP1R1B	4.69396	1.82275e-05	38	Signatures in G-II		RPL5	2.67187	7.88614e-18	75	Signatures in G-III		QTRTD1	2.5083	5.1842e-05	10	Signatures in G-IV
EPS8	2.20441	0.022779	28	Signatures in G-I		PPP1R21	2.64855	1.35078e-08	47	Signatures in G-II		HMGB1	2.80885	1.9729e-12	75	Signatures in G-III		SNX8	2.22844	0.0149487	19	Signatures in G-IV
TAX1BP3	2.08206	0.0316987	28	Signatures in G-I		ACAT1	2.02332	0.000335553	56	Signatures in G-II		KLC4	21.2066	2.40448e-08	66	Signatures in G-III		CKAP2	7.17721	0.00102777	4	Signatures in G-IV
CLIP1	2.58605	0.000623781	25	Signatures in G-I		SCFD2	11.4216	3.88612e-08	50	Signatures in G-II		FUBP3	2.32778	7.73099e-11	75	Signatures in G-III		PEA15	2.37196	0.0163474	16	Signatures in G-IV
ACIN1	3.68537	0.00568031	28	Signatures in G-I		CDK4	2.28245	0.0418192	21	Signatures in G-II		KRT10	3.59178	2.32901e-12	75	Signatures in G-III		GDAP1	3.25565	1.79112e-06	14	Signatures in G-IV
CCBL2	2.38807	0.000323826	26	Signatures in G-I		NFIC	2.58886	3.31559e-05	43	Signatures in G-II		RPL35A	10.8765	4.98203e-24	75	Signatures in G-III		INTS3	5.97102	0.0286136	17	Signatures in G-IV
HSPA12B	2.15118	0.0356097	14	Signatures in G-I		A2M	2.61852	1.91254e-08	56	Signatures in G-II		FBN1	5.99786	2.51444e-15	75	Signatures in G-III		TBK1	2.45815	0.0141032	17	Signatures in G-IV
TIMMDC1	4.7073	0.0406726	19	Signatures in G-I		H1F0	2.23222	0.000395563	56	Signatures in G-II		PAFAH1B1	2.47131	0.0001514	74	Signatures in G-III		UQCRQ	4.94138	0.0179554	15	Signatures in G-IV
ZDHHC13	3.3271	0.0265846	14	Signatures in G-I		EHMT2	3.51149	0.0126198	14	Signatures in G-II		KRT9	2.84703	2.35783e-07	75	Signatures in G-III		NPNT	2.6782	0.0199836	4	Signatures in G-IV
STS	2.07918	0.00218845	17	Signatures in G-I		NDUFB5	2.61636	0.000236006	56	Signatures in G-II		EIF4A3	2.69067	4.24624e-09	75	Signatures in G-III		CAB39	2.04083	0.0127338	20	Signatures in G-IV
CD55	2.47181	0.00703039	19	Signatures in G-I		TPI1	2.64878	5.15627e-19	56	Signatures in G-II		KRT17	3.70844	2.42143e-05	74	Signatures in G-III		SYDE1	2.20487	0.000208225	3	Signatures in G-IV
CHURC1	3.80216	0.0383283	9	Signatures in G-I		SRP14	3.27296	3.94204e-07	56	Signatures in G-II		DNPEP	3.37245	1.11303e-09	75	Signatures in G-III		FAM96B	2.49986	0.00431182	18	Signatures in G-IV
MIA3	2.44893	0.000509131	28	Signatures in G-I		TTR	2.62176	0.000403443	56	Signatures in G-II		ARPC4	2.59624	2.3629e-06	75	Signatures in G-III		STX11	6.81809	0.00642256	7	Signatures in G-IV
YIPF3	2.03155	0.00367999	25	Signatures in G-I		EXD2	3.11555	0.000283968	49	Signatures in G-II		S100P	24.5139	1.40127e-21	75	Signatures in G-III		SORL1	3.59903	0.0327811	8	Signatures in G-IV
WDR46	2.84505	0.0106494	9	Signatures in G-I		EFHD1	2.34911	1.36104e-09	44	Signatures in G-II		HSF1	7.75898	0.0149739	23	Signatures in G-III		SERPINE2	2.01979	0.00480786	13	Signatures in G-IV
DTD1	2.48908	0.000427547	22	Signatures in G-I		BIN1	2.5461	1.35351e-06	56	Signatures in G-II		DUSP23	3.62519	1.7694e-07	74	Signatures in G-III		ZC3H7B	2.16439	0.000944423	18	Signatures in G-IV
LRRFIP1	3.5705	0.000743598	28	Signatures in G-I		KIF16B	5.48608	3.52346e-05	13	Signatures in G-II		F2	3.08811	1.10784e-09	75	Signatures in G-III		THSD4	4.70531	0.00054312	13	Signatures in G-IV
PGAM4	4.50911	0.0058543	5	Signatures in G-I		DLD	2.12673	2.53964e-05	56	Signatures in G-II		EIF3H	5.76101	1.30348e-06	74	Signatures in G-III		TTC27	6.12587	0.0476405	8	Signatures in G-IV
RASIP1	9.55769	0.00216581	9	Signatures in G-I		INPP4B	3.6844	0.000340225	23	Signatures in G-II		MESDC2	2.89129	4.07248e-10	66	Signatures in G-III		SNX33	4.34065	0.000996586	13	Signatures in G-IV
ERMP1	3.13537	0.000549815	28	Signatures in G-I		NT5C3A	2.18011	0.000214764	56	Signatures in G-II		SNX12	2.83508	1.87858e-10	75	Signatures in G-III		LRRC8C	5.28066	8.5649e-05	11	Signatures in G-IV
VWA5A	2.29978	0.00113501	28	Signatures in G-I		LBP	2.31765	0.00395928	54	Signatures in G-II		NBN	7.82138	0.00197145	50	Signatures in G-III		ORC3	2.31435	0.0139036	11	Signatures in G-IV
ATP5L	2.21271	0.00786866	28	Signatures in G-I		PWP1	4.42052	0.00127539	28	Signatures in G-II		LBR	5.86979	1.31712e-06	71	Signatures in G-III		NOP16	6.12066	0.00426341	15	Signatures in G-IV
C6orf203	2.18828	0.0358784	11	Signatures in G-I		NPM1	2.40878	3.41599e-09	56	Signatures in G-II		CYBRD1	9.91584	0.00900575	22	Signatures in G-III		GAN	6.73176	0.024732	7	Signatures in G-IV
LMBRD2	54.6228	0.000521634	3	Signatures in G-I		CYB5B	2.31108	0.0194992	56	Signatures in G-II		BAIAP2L1	2.38876	0.000945135	61	Signatures in G-III		DZIP3	19.1527	2.99088e-05	4	Signatures in G-IV
DDX60	2.0444	0.00516308	28	Signatures in G-I		STX16	3.01276	5.25498e-05	48	Signatures in G-II		LAD1	3.72754	0.000108364	74	Signatures in G-III		SPNS1	5.36573	0.00260841	10	Signatures in G-IV
DNM3	2.4891	0.00010776	27	Signatures in G-I		IKBKAP	2.24956	4.27288e-07	54	Signatures in G-II		DPY30	21.0547	4.83053e-21	65	Signatures in G-III		PARL	3.23809	0.021322	4	Signatures in G-IV
RNH1	2.49879	0.00303794	28	Signatures in G-I		TACO1	4.88618	0.00644164	38	Signatures in G-II		PRDX1	2.3421	3.16822e-15	75	Signatures in G-III		CPNE2	2.36786	0.000686526	15	Signatures in G-IV
NUF2	4.95426	0.0155511	5	Signatures in G-I		LGALS1	2.25485	1.38081e-08	56	Signatures in G-II		AKR1E2	15.1121	1.86777e-06	67	Signatures in G-III		POLR2H	2.45792	0.0326318	16	Signatures in G-IV
SERPINA12	11.1668	0.0123585	4	Signatures in G-I		TAPT1	2.8123	5.23148e-05	19	Signatures in G-II		SUZ12	7.14428	0.0106894	10	Signatures in G-III		NXN	5.33931	0.000904421	14	Signatures in G-IV
NCOR2	3.59338	0.00124818	15	Signatures in G-I		RAP1GDS1	3.14761	0.003324	53	Signatures in G-II		CNPY3	5.9916	0.015209	18	Signatures in G-III		NT5C	2.00075	0.0258921	16	Signatures in G-IV
PLCD3	3.84955	0.0119338	6	Signatures in G-I		ACAD10	2.81311	0.0245512	33	Signatures in G-II		LMAN2	3.56414	6.6068e-18	75	Signatures in G-III		ZAK	2.21816	0.0389177	16	Signatures in G-IV
TRAP1	2.10596	3.03412e-05	28	Signatures in G-I		SIRPA	2.48679	0.000731436	24	Signatures in G-II		MTCH1	3.83729	3.01594e-05	54	Signatures in G-III		TBP	2.88995	0.0168431	5	Signatures in G-IV
DAB2IP	2.50211	0.030325	14	Signatures in G-I		MADD	15.7785	2.68962e-06	13	Signatures in G-II		DARS	2.46914	2.08648e-10	75	Signatures in G-III		TNRC6A	5.43814	0.00188873	5	Signatures in G-IV
DCAF7	4.79993	0.0326007	26	Signatures in G-I		AIMP2	2.03545	0.0043299	49	Signatures in G-II		RPL23A	2.66385	2.26532e-13	75	Signatures in G-III		HSPB7	3.22079	0.0211623	12	Signatures in G-IV
PAK1	2.31812	0.00115175	22	Signatures in G-I		ALDH1B1	3.19451	0.000606691	56	Signatures in G-II		EML1	6.19171	0.0425817	34	Signatures in G-III		TIMM17B	2.23015	0.00258004	12	Signatures in G-IV
FAU	2.7902	0.00212585	28	Signatures in G-I		MZB1	2.63046	0.00587757	55	Signatures in G-II		BUB3	2.76497	8.49316e-09	75	Signatures in G-III		WDR75	3.15359	0.0390112	11	Signatures in G-IV
PML	2.07834	0.0317867	28	Signatures in G-I		PRPF4B	2.92271	0.0143594	46	Signatures in G-II		GBAS	5.90551	8.52543e-08	71	Signatures in G-III		ROS1	19.1393	0.0275317	2	Signatures in G-IV
STRN	3.21568	0.0148012	28	Signatures in G-I		HNRNPA0	2.589	1.92075e-05	56	Signatures in G-II		AP5S1	3.31326	0.0374633	20	Signatures in G-III		TRMT11	3.67864	1.96877e-05	12	Signatures in G-IV
MRP63	2.40935	0.000192032	23	Signatures in G-I		NUDCD2	3.67679	0.00782247	44	Signatures in G-II		APOL3	2.79858	1.94317e-05	25	Signatures in G-III		SLC4A7	2.66727	0.00028733	10	Signatures in G-IV
RCOR1	2.01165	0.043077	22	Signatures in G-I		PEF1	2.37472	0.001035	54	Signatures in G-II		RPS15A	6.54686	1.37494e-31	75	Signatures in G-III		SUMF1	2.1803	0.0112444	10	Signatures in G-IV
GNAQ	2.90941	0.00666386	28	Signatures in G-I		MPST	2.44498	0.00051802	56	Signatures in G-II		RAB18	2.39605	2.84009e-09	75	Signatures in G-III		RPS29	2.50932	0.00577056	16	Signatures in G-IV
HM13	2.56002	1.77211e-07	28	Signatures in G-I		CNPY4	2.16232	4.03589e-06	53	Signatures in G-II		PPP1R12C	2.19418	0.0180453	28	Signatures in G-III		SPC24	3.23949	0.0155505	4	Signatures in G-IV
ATP1B1	2.05569	0.0342434	28	Signatures in G-I		NHEJ1	2.4554	0.0109059	18	Signatures in G-II		FDPS	2.07687	0.00210294	68	Signatures in G-III		HRG	2.37699	0.0173004	20	Signatures in G-IV
C1GALT1	2.02831	0.0066055	16	Signatures in G-I		LIMD1	2.16406	0.0386147	11	Signatures in G-II		PCYT2	2.05952	0.0338326	67	Signatures in G-III		CAMK2G	2.06852	0.00203271	20	Signatures in G-IV
EBNA1BP2	2.27759	0.000874229	28	Signatures in G-I		ACTR1A	2.3035	2.76448e-08	56	Signatures in G-II		LTBP2	11.6068	4.33126e-06	53	Signatures in G-III		NUPL2	3.43414	0.000112284	12	Signatures in G-IV
DPY19L3	2.57096	0.00559026	10	Signatures in G-I		MYO6	2.48616	4.96024e-09	56	Signatures in G-II		ENAH	5.0902	2.15086e-07	60	Signatures in G-III		MGMT	2.84588	0.0115058	19	Signatures in G-IV
SYNE2	2.03629	0.00310508	27	Signatures in G-I		GSTP1	2.10878	2.01261e-12	56	Signatures in G-II		GLRX	2.09584	2.63443e-08	75	Signatures in G-III		SCYL3	2.13041	0.00416065	7	Signatures in G-IV
FGD4	2.59354	0.000185745	27	Signatures in G-I		TDRKH	5.24872	0.0350073	9	Signatures in G-II		COX5B	2.01498	1.0751e-07	75	Signatures in G-III		CRTC2	2.55942	0.0389194	8	Signatures in G-IV
ARHGAP6	179.461	0.000449073	3	Signatures in G-I		APOA1	2.04514	2.36469e-06	56	Signatures in G-II		TALDO1	2.57883	2.72863e-12	75	Signatures in G-III		UHRF1	4.19095	0.0153362	12	Signatures in G-IV
TBC1D22A	3.51943	0.0188603	15	Signatures in G-I		CNOT11	7.89703	0.000102008	30	Signatures in G-II		RPL27A	7.35266	1.43327e-32	75	Signatures in G-III		POMP	2.89507	0.00365703	12	Signatures in G-IV
LYAR	2.46207	0.000176785	23	Signatures in G-I		CDK7	2.402	0.000257579	39	Signatures in G-II		PSMB2	2.44898	0.0454734	70	Signatures in G-III		BUD31	2.3481	0.00460186	20	Signatures in G-IV
NFXL1	3.05013	1.74896e-10	16	Signatures in G-I		ISOC1	3.15664	1.16658e-06	56	Signatures in G-II		TCOF1	2.75132	0.000127602	51	Signatures in G-III		C7orf26	2.93889	0.0432564	6	Signatures in G-IV
HDDC3	2.13043	0.0264107	18	Signatures in G-I		IPO9	2.79751	0.000344783	56	Signatures in G-II		ESRP1	2.52583	0.0116649	70	Signatures in G-III		HBQ1	2.15039	0.0228452	5	Signatures in G-IV
KLF13	6.16375	0.000678912	7	Signatures in G-I		SNRPE	2.26273	0.00202741	56	Signatures in G-II		CCS	4.75813	2.54658e-05	45	Signatures in G-III		TACC3	5.59914	0.0200259	6	Signatures in G-IV
SLC38A10	2.33402	0.00431414	16	Signatures in G-I		PDS5A	2.42753	0.000176423	55	Signatures in G-II		CNP	2.05732	4.92186e-05	75	Signatures in G-III		SAA1	2.12587	0.0225712	9	Signatures in G-IV
LASP1	2.0119	6.47128e-06	28	Signatures in G-I		MRPL32	27.8947	3.1757e-13	24	Signatures in G-II		CLTA	2.22202	0.0154831	73	Signatures in G-III		GINS3	2.19723	0.00278573	10	Signatures in G-IV
ENO3	3.52133	0.00100882	7	Signatures in G-I		PDXK	2.36765	0.00143433	55	Signatures in G-II		SLC25A24	2.2843	3.67661e-10	75	Signatures in G-III		NOB1	2.12171	0.00452544	16	Signatures in G-IV
NUP153	2.48234	0.000722773	26	Signatures in G-I		COASY	2.04273	0.000239884	56	Signatures in G-II		RAB35	3.17872	7.64546e-21	75	Signatures in G-III		TFB2M	3.3643	0.00601331	14	Signatures in G-IV
NADSYN1	2.11282	0.0109617	24	Signatures in G-I		OXSM	4.912	7.65798e-05	33	Signatures in G-II		THRAP3	2.2964	0.000541508	69	Signatures in G-III		XPO6	2.00707	0.0111815	11	Signatures in G-IV
CTDP1	4.86744	0.00193241	15	Signatures in G-I		TPP1	2.27348	2.5063e-05	56	Signatures in G-II		DIABLO	5.11825	0.000700192	70	Signatures in G-III		AATF	2.34258	0.00819749	8	Signatures in G-IV
PHKB	2.50907	0.00649174	17	Signatures in G-I		MSI2	2.02096	0.0142869	52	Signatures in G-II		TACC1	2.10853	0.00617308	34	Signatures in G-III		CR1	3.04125	0.00229209	13	Signatures in G-IV
FUT8	3.37012	0.000203474	24	Signatures in G-I		EXOC2	2.06006	5.51706e-05	56	Signatures in G-II		PDIA5	2.13707	0.000239059	74	Signatures in G-III		NT5C2	2.09167	0.000752368	19	Signatures in G-IV
AFTPH	3.75064	0.00316794	19	Signatures in G-I		ITGA9	3.56897	0.0292846	20	Signatures in G-II		AP3S1	4.97647	6.38914e-10	72	Signatures in G-III		BRD3	4.804	0.0188132	8	Signatures in G-IV
RUNDC1	2.5226	0.0127128	20	Signatures in G-I		MVB12A	2.59535	6.51147e-05	52	Signatures in G-II		RPS25	13.7959	3.17507e-28	75	Signatures in G-III		PIGT	7.48834	0.00335868	9	Signatures in G-IV
GOLPH3L	3.08332	3.46091e-05	24	Signatures in G-I		MTG2	2.62601	0.000941511	16	Signatures in G-II		GPNMB	2.63593	6.00157e-06	42	Signatures in G-III		OVCA2	2.38057	0.0368849	14	Signatures in G-IV
VPS8	3.40472	0.0121035	13	Signatures in G-I		YME1L1	4.18762	6.11427e-07	55	Signatures in G-II		RTN3	7.02023	0.0126781	62	Signatures in G-III		CDC42EP2	14.4516	0.00984072	2	Signatures in G-IV
TMBIM1	2.06634	0.0154141	22	Signatures in G-I		FAM98C	2.36295	8.58217e-05	38	Signatures in G-II		NCBP1	2.07769	0.0495317	68	Signatures in G-III		GPR56	2.58582	0.00090936	11	Signatures in G-IV
SLC30A6	9.84791	8.11295e-07	9	Signatures in G-I		IL18	7.60566	1.32023e-11	47	Signatures in G-II		ITSN2	2.46945	0.00874084	32	Signatures in G-III		MRPS17	2.34129	0.00111669	19	Signatures in G-IV
STRN4	2.40786	0.000973531	23	Signatures in G-I		DDT	2.27977	7.87532e-05	56	Signatures in G-II		ETFB	2.57124	3.77601e-14	75	Signatures in G-III		CDC40	2.25863	0.00866233	13	Signatures in G-IV
FAM83E	2.62149	0.000895422	21	Signatures in G-I		STAT5A	2.35002	0.000641955	41	Signatures in G-II		ACP1	3.42976	2.47809e-14	75	Signatures in G-III		PTPLAD2	2.73945	0.0103245	8	Signatures in G-IV
TRAPPC1	6.80386	0.000790688	21	Signatures in G-I		SYNPO	2.27624	3.40665e-05	46	Signatures in G-II		APOO	3.39042	9.43863e-13	62	Signatures in G-III		ORC5	2.33236	0.000632619	17	Signatures in G-IV
TSSC4	2.51924	9.31463e-06	19	Signatures in G-I		PLCD1	2.49941	3.13603e-07	48	Signatures in G-II		ATP6AP1	2.06691	0.0282152	61	Signatures in G-III		ESF1	12.5404	0.00498991	6	Signatures in G-IV
PLCH1	3.75203	0.000160334	26	Signatures in G-I		METTL13	2.41726	7.45553e-05	42	Signatures in G-II		H1FX	2.11797	4.17572e-08	75	Signatures in G-III		CES1	26.5037	0.00203725	16	Signatures in G-IV
DAPK3	2.88247	0.000117799	22	Signatures in G-I		TMEM87A	2.68318	6.56942e-23	44	Signatures in G-II		AVL9	2.17147	4.07664e-05	54	Signatures in G-III		UBE2C	2.61665	0.0464227	13	Signatures in G-IV
C9orf114	3.03019	0.000353265	10	Signatures in G-I		RILPL1	4.45284	9.00711e-11	22	Signatures in G-II		CPVL	2.63535	3.34874e-07	70	Signatures in G-III		RAB31	2.85997	0.00144857	16	Signatures in G-IV
COBL	31.116	0.000930135	6	Signatures in G-I		CEACAM6	2.22601	0.0317295	40	Signatures in G-II		SYNGR2	13.022	2.0247e-15	73	Signatures in G-III		GP1BB	2.31772	0.000888627	12	Signatures in G-IV
SEPN1	2.11637	9.46625e-05	11	Signatures in G-I		PUSL1	2.44048	0.0327624	8	Signatures in G-II		RBM14	4.52537	8.43032e-14	75	Signatures in G-III		PRMT7	45.3718	0.00500753	2	Signatures in G-IV
TRAFD1	9.28355	0.00278001	5	Signatures in G-I		ITGAV	2.13606	4.48031e-06	56	Signatures in G-II		PAPSS2	2.25733	0.000151961	66	Signatures in G-III		SLC6A14	6.86848	0.0327388	2	Signatures in G-IV
CBL	17.3652	0.00136779	19	Signatures in G-I		AIFM2	3.87236	0.00849248	26	Signatures in G-II		FAM129B	2.41546	7.31919e-10	75	Signatures in G-III		DGKE	3.49945	0.000990916	6	Signatures in G-IV
RBCK1	2.06153	2.03305e-07	23	Signatures in G-I		CCDC132	3.52945	2.82115e-06	48	Signatures in G-II		RCSD1	2.16703	5.99553e-05	37	Signatures in G-III		ANLN	9.60771	0.0486848	4	Signatures in G-IV
CRLF3	3.83626	0.00115322	15	Signatures in G-I		GADD45GIP1	2.25905	0.000273517	56	Signatures in G-II		KRT14	3.05894	5.16246e-05	75	Signatures in G-III		KLHL11	7.73322	0.0110337	2	Signatures in G-IV
CHP2	4.78334	0.0310093	5	Signatures in G-I		FTL	4.62965	0.000437181	56	Signatures in G-II		MAGT1	4.95649	0.000640456	65	Signatures in G-III		ATF2	10.1153	8.57657e-07	7	Signatures in G-IV
MYBL1	3.27231	0.0136132	5	Signatures in G-I		TMED10	2.11762	3.93507e-06	56	Signatures in G-II		AAMDC	3.37062	0.0106908	41	Signatures in G-III		EEPD1	6.33459	0.000335692	12	Signatures in G-IV
DHRS9	4.17382	0.000312865	9	Signatures in G-I		TMED2	2.1433	0.000107997	56	Signatures in G-II		CLTB	10.0677	0.000494999	55	Signatures in G-III		GNG4	6.86077	0.0057181	4	Signatures in G-IV
ATP2C1	2.04892	0.00211877	24	Signatures in G-I		LAMA2	3.6261	1.33747e-06	50	Signatures in G-II		ILKAP	2.95594	0.00449829	48	Signatures in G-III		C19orf12	2.00103	0.00273984	9	Signatures in G-IV
ND6	6.71956	0.0373236	8	Signatures in G-I		RNF31	2.19931	0.00303853	47	Signatures in G-II		NAE1	2.10222	0.00124503	67	Signatures in G-III		AKAP11	6.90643	0.00872966	2	Signatures in G-IV
ZDHHC5	2.77899	0.000113805	14	Signatures in G-I		ZNF800	4.78197	2.03076e-09	27	Signatures in G-II		NDUFV3	3.69457	0.000464053	62	Signatures in G-III		DNAJB4	2.5882	0.000102042	17	Signatures in G-IV
BECN1	10.4282	3.97717e-06	7	Signatures in G-I		ARFGAP3	2.27177	0.000467	52	Signatures in G-II		H2AFY2	2.30446	0.00110075	73	Signatures in G-III		KDELC1	8.61584	0.0143016	5	Signatures in G-IV
ZFP91	3.82104	0.000122695	13	Signatures in G-I		DAZAP1	2.04469	0.00190652	52	Signatures in G-II		COL1A1	2.31776	1.60106e-05	75	Signatures in G-III		PDCD2L	2.69056	0.0137979	7	Signatures in G-IV
OCLN	2.30422	0.0178054	14	Signatures in G-I		SUN2	2.1033	4.15915e-06	56	Signatures in G-II		C1QC	2.18759	0.000207108	69	Signatures in G-III		NUPL1	2.04372	0.000659184	17	Signatures in G-IV
PFKFB3	10.3606	0.0121943	5	Signatures in G-I		GREM1	4.5957	0.00873531	17	Signatures in G-II		CDKN2AIP	3.27804	0.00118376	61	Signatures in G-III		ARAF	5.30355	0.0298024	13	Signatures in G-IV
CHMP6	2.95968	0.0492052	17	Signatures in G-I		PLXNC1	6.78359	1.08144e-09	23	Signatures in G-II		EFHD2	2.11649	4.95978e-10	75	Signatures in G-III		BLOC1S4	17.0768	6.44744e-05	9	Signatures in G-IV
TYROBP	4.05693	4.86763e-05	15	Signatures in G-I		HEPH	2.75194	0.0137958	22	Signatures in G-II		XPNPEP3	11.7208	3.09926e-09	73	Signatures in G-III		SAAL1	3.99196	2.9925e-07	15	Signatures in G-IV
SLC37A4	3.29626	0.00241971	16	Signatures in G-I		RPS6KA1	2.26503	0.00504174	51	Signatures in G-II		RPS19	3.14367	2.98239e-19	75	Signatures in G-III		TRMT6	2.56633	0.00293522	15	Signatures in G-IV
LAMA1	58.7046	0.0170282	3	Signatures in G-I		SVIL	4.52872	0.00172673	42	Signatures in G-II		BLOC1S3	2.44415	6.63548e-05	55	Signatures in G-III		LYRM7	2.04483	0.00768918	16	Signatures in G-IV
RING1	2.54868	0.00495901	12	Signatures in G-I		HNRNPH2	2.81467	2.00224e-07	56	Signatures in G-II		SARNP	3.84035	3.2629e-13	75	Signatures in G-III		TCP11L1	2.30298	0.00227735	4	Signatures in G-IV
MNAT1	2.26334	0.0178831	6	Signatures in G-I		ETHE1	2.38415	3.36478e-07	56	Signatures in G-II		SRI	4.83371	1.62342e-26	75	Signatures in G-III		SCOC	2.77618	0.00341101	13	Signatures in G-IV
CD3E	2.47438	0.00109665	9	Signatures in G-I		MTAP	3.75183	5.09697e-06	56	Signatures in G-II		TOX4	2.37831	0.0496397	18	Signatures in G-III		ANAPC13	2.11978	0.0230651	10	Signatures in G-IV
PRR15L	2.00593	0.0285218	8	Signatures in G-I		NAGLU	3.00279	0.00316854	53	Signatures in G-II		MED20	3.11091	1.17428e-06	34	Signatures in G-III		MSRB3	2.28147	0.000342625	10	Signatures in G-IV
CCDC151	3.57459	0.0473682	9	Signatures in G-I		CNN1	2.13636	0.00353917	56	Signatures in G-II		MRPL46	5.22004	5.67996e-17	57	Signatures in G-III		HSD11B2	2.44153	0.00541374	5	Signatures in G-IV
ENTPD5	2.331	0.033413	17	Signatures in G-I		VPS39	2.77157	0.00377832	36	Signatures in G-II		NDUFB3	4.62027	1.48606e-08	72	Signatures in G-III		DPEP1	2.89639	0.0136524	9	Signatures in G-IV
MAP2K4	2.50915	9.01979e-05	22	Signatures in G-I		GTF3C1	3.32663	0.049674	36	Signatures in G-II		ERH	6.27148	7.30147e-11	74	Signatures in G-III		UNC93B1	3.16884	0.0059215	11	Signatures in G-IV
MMADHC	11.2297	6.66658e-07	7	Signatures in G-I		GGACT	2.67199	1.17176e-08	45	Signatures in G-II		KRT2	4.51984	7.8368e-13	75	Signatures in G-III		UNK	2.12404	0.0126366	4	Signatures in G-IV
STARD7	4.56249	0.000944824	8	Signatures in G-I		TRIM4	11.4517	8.48922e-12	29	Signatures in G-II		SNRPA1	4.68321	2.36606e-10	75	Signatures in G-III		MED24	2.31546	0.00713607	10	Signatures in G-IV
SESTD1	7.01512	0.011746	9	Signatures in G-I		RNF146	2.7672	0.000187537	21	Signatures in G-II		HDGFRP3	2.03277	0.0110517	39	Signatures in G-III		CWC22	3.02941	0.0121833	7	Signatures in G-IV
TCEB3	89.7839	0.000125471	4	Signatures in G-I		PLOD2	2.20196	6.38661e-05	8	Signatures in G-II		KRT5	4.43397	9.34268e-07	75	Signatures in G-III		RTFDC1	5.0753	2.32971e-05	12	Signatures in G-IV
ABCC4	7.11344	0.00295183	15	Signatures in G-I		EPHX2	2.72276	0.00337801	52	Signatures in G-II		LYSMD2	7.00257	0.00373862	12	Signatures in G-III		SAMD4B	21.2528	0.00742787	4	Signatures in G-IV
DDX24	3.97565	0.0181323	7	Signatures in G-I		DHX36	2.93396	0.000255717	52	Signatures in G-II		TIMM22	2.30212	0.00061068	49	Signatures in G-III		TRPT1	3.40982	0.00226963	7	Signatures in G-IV
CYB561	5.24113	2.63919e-07	18	Signatures in G-I		SLC30A9	2.58389	0.00648214	28	Signatures in G-II		QPCTL	2.28544	3.176e-07	65	Signatures in G-III		TIPRL	2.32531	0.00420245	18	Signatures in G-IV
SCAF11	2.2162	0.0146196	16	Signatures in G-I		ORC2	3.2611	1.78829e-06	33	Signatures in G-II		LGALS3	2.12362	4.96608e-09	75	Signatures in G-III		TTC39C	2.43967	0.0175742	9	Signatures in G-IV
FAM8A1	3.40949	0.000896829	11	Signatures in G-I		UNC119B	3.22316	0.0202371	9	Signatures in G-II		RPS20	3.32026	9.58704e-21	75	Signatures in G-III		COL11A1	61.2729	0.000199119	3	Signatures in G-IV
SMARCD1	3.55301	0.00123027	7	Signatures in G-I		UBR1	2.47883	1.10172e-05	35	Signatures in G-II		LAMP1	6.55517	4.47378e-07	74	Signatures in G-III		ABT1	3.45228	0.0491762	6	Signatures in G-IV
MNS1	32.2611	0.00606494	4	Signatures in G-I		C1orf123	2.69316	0.0461174	46	Signatures in G-II		APMAP	2.86491	1.0139e-20	75	Signatures in G-III		TMA16	3.22759	1.2544e-05	14	Signatures in G-IV
MRPS18C	2.19637	0.0403525	12	Signatures in G-I		SCRN1	3.09757	0.00173886	49	Signatures in G-II		PI4KB	3.61715	0.0401846	18	Signatures in G-III		TSEN34	2.34396	0.00611967	16	Signatures in G-IV
LOC101060291	2.36075	0.0102092	9	Signatures in G-I		TBC1D13	2.80555	0.00299615	37	Signatures in G-II		CSTA	5.32654	1.10049e-06	61	Signatures in G-III		LTV1	3.10458	0.00254904	9	Signatures in G-IV
CD163L1	2.77139	0.0288645	6	Signatures in G-I		EEFSEC	2.20191	6.81373e-08	52	Signatures in G-II		ERP44	2.94308	4.93198e-10	75	Signatures in G-III		KIAA1199	2.07564	0.00331736	5	Signatures in G-IV
PPFIBP2	2.65397	0.00541365	15	Signatures in G-I		ITGB5	2.38676	0.00638247	34	Signatures in G-II		MRPL38	3.73681	4.86254e-07	71	Signatures in G-III		LRIG3	51.0681	0.00120481	2	Signatures in G-IV
TOMM40L	5.06946	0.0431273	4	Signatures in G-I		ALG2	2.04009	0.000374994	55	Signatures in G-II		GOLM1	7.35561	1.69005e-14	74	Signatures in G-III		SDHAF2	3.70972	0.0208151	5	Signatures in G-IV
ITGB6	2.65312	0.0271681	7	Signatures in G-I		OASL	2.18371	0.00808897	40	Signatures in G-II		AP1S2	3.26328	4.40669e-06	35	Signatures in G-III		AP4S1	2.87992	0.00273422	14	Signatures in G-IV
LOC100507161	6.51264	0.0309413	3	Signatures in G-I		DSCR3	2.54382	0.000216806	46	Signatures in G-II		HTATIP2	3.87402	1.0282e-11	71	Signatures in G-III		ZNF318	3.04667	0.00565152	4	Signatures in G-IV
CEBPD	2.28591	0.0493637	6	Signatures in G-I		ILVBL	2.44413	0.000185974	55	Signatures in G-II		ARPC1B	12.3612	1.71467e-16	73	Signatures in G-III		CLDN12	7.29741	0.00812198	4	Signatures in G-IV
PCMTD2	45.3156	0.0343783	3	Signatures in G-I		ABCA3	3.43755	0.0104456	10	Signatures in G-II		ROCK2	2.49754	0.00544008	59	Signatures in G-III		USP28	2.86966	0.0276597	9	Signatures in G-IV
CNTNAP1	6.65023	0.0252507	4	Signatures in G-I		MEA1	2.12686	0.00694465	20	Signatures in G-II		DNAJC3	13.0201	0.000531652	67	Signatures in G-III		CCT6B	4.94412	0.000142504	5	Signatures in G-IV
GTF2H3	4.16765	0.013111	9	Signatures in G-I		GRHPR	2.43104	0.000365561	56	Signatures in G-II		RAP1A	2.57735	6.82738e-07	71	Signatures in G-III		HAX1	2.70431	0.0151118	14	Signatures in G-IV
ST7	3.3033	0.00474868	5	Signatures in G-I		MAP2K6	2.71823	0.0226847	16	Signatures in G-II		HAGH	5.3728	6.55453e-14	60	Signatures in G-III		ERN1	2.94684	0.000573359	9	Signatures in G-IV
GRK6	5.99309	5.84955e-05	14	Signatures in G-I		CD300A	2.70011	0.0241724	12	Signatures in G-II		PKP1	4.12569	0.0178634	20	Signatures in G-III		AGFG2	2.09539	0.0358135	6	Signatures in G-IV
IFI44	2.14033	0.0155925	14	Signatures in G-I		GSS	2.11877	0.0195808	56	Signatures in G-II		PITPNB	2.76574	1.11499e-06	73	Signatures in G-III		FETUB	3.64472	0.00187669	7	Signatures in G-IV
RRP8	6.25753	0.00029141	7	Signatures in G-I		OSBPL8	2.32324	5.36938e-06	55	Signatures in G-II		GGCT	2.08676	0.000339227	58	Signatures in G-III		SULT2B1	2.02367	0.0102501	8	Signatures in G-IV
FAM185A	8.05265	0.0302979	3	Signatures in G-I		PRPSAP2	2.23162	1.97423e-05	55	Signatures in G-II		RPL38	2.73795	0.00600638	72	Signatures in G-III		CTNNA2	4.32248	1.70661e-05	15	Signatures in G-IV
FA2H	2.35356	0.000120708	18	Signatures in G-I		C19orf70	2.84468	0.000250079	41	Signatures in G-II		WDR26	2.40631	0.0124439	48	Signatures in G-III		CTSL	2.3752	0.01119	14	Signatures in G-IV
AGMO	33.459	0.000809693	3	Signatures in G-I		CBX1	8.53753	0.0272574	15	Signatures in G-II		MRPS22	2.17092	4.50098e-06	75	Signatures in G-III		NUSAP1	4.31056	0.0286831	3	Signatures in G-IV
JUND	7.20458	0.010351	5	Signatures in G-I		AKAP9	2.57109	7.73465e-09	41	Signatures in G-II		NASP	2.50508	0.00308294	73	Signatures in G-III		TRMT5	4.20705	0.00676072	8	Signatures in G-IV
CCDC168	3.72243	0.0132544	6	Signatures in G-I		SERPINE2	2.60063	0.00469284	29	Signatures in G-II		SNX2	2.94823	1.99819e-08	75	Signatures in G-III		LRRC8E	169.925	0.000925919	2	Signatures in G-IV
KIRREL	106.491	2.24216e-05	4	Signatures in G-I		NOL3	3.03471	0.00404964	21	Signatures in G-II		EPS8L2	4.18762	0.000229665	71	Signatures in G-III		TTC9C	6.45323	0.0115432	5	Signatures in G-IV
POLB	2.33592	0.0263655	6	Signatures in G-I		FUK	2.8935	0.0363688	40	Signatures in G-II		TM9SF3	3.92637	3.69505e-17	73	Signatures in G-III		TDP1	2.27175	0.0126362	6	Signatures in G-IV
JAM3	16.5259	0.00362068	3	Signatures in G-I		SCLY	5.27156	5.18984e-11	45	Signatures in G-II		CTPS1	2.92434	0.000758184	71	Signatures in G-III		CDC45	26.1942	0.00157945	2	Signatures in G-IV
PXDNL	2.40607	0.0448513	3	Signatures in G-I		CCDC137	3.74856	0.000761394	16	Signatures in G-II		HS1BP3	2.02615	0.00873343	70	Signatures in G-III		KIF26A	90.6469	0.0011673	2	Signatures in G-IV
FBXO18	4.11014	0.00492035	15	Signatures in G-I		GPS1	2.42632	3.25625e-05	55	Signatures in G-II		DMBT1	4.3236	0.00147937	69	Signatures in G-III		AKT3	5.23073	0.0461058	3	Signatures in G-IV
MIIP	9.26882	0.00536541	3	Signatures in G-I		TRIM2	3.10263	0.000102761	38	Signatures in G-II		PRMT5	2.04258	3.50363e-08	75	Signatures in G-III		TTI2	69.1138	2.30109e-05	3	Signatures in G-IV
CYP3A4	7.61858	0.00210553	7	Signatures in G-I		DAXX	4.24979	2.86126e-07	24	Signatures in G-II		ACSL1	2.03177	0.018925	74	Signatures in G-III		F12	4.84747	0.0336148	7	Signatures in G-IV
FETUB	3.75666	0.000153392	10	Signatures in G-I		REEP4	6.29176	1.97589e-06	33	Signatures in G-II		QDPR	10.6427	0.000678524	73	Signatures in G-III		RASGRP2	7.17432	0.00190296	3	Signatures in G-IV
POLR3D	3.09777	0.0215821	8	Signatures in G-I		ECHDC2	10.1577	5.46672e-06	36	Signatures in G-II		SNX3	3.55037	1.58099e-13	75	Signatures in G-III		RBM3	3.81706	0.000851121	17	Signatures in G-IV
FAM83F	26.4037	9.8066e-05	7	Signatures in G-I		STAG1	2.73915	0.02116	39	Signatures in G-II		CST3	2.21111	1.79612e-06	72	Signatures in G-III		DDX10	8.2067	0.00591751	4	Signatures in G-IV
NEB	5.13784	0.00626258	4	Signatures in G-I		PIGG	3.38735	0.0358822	14	Signatures in G-II		DDAH1	2.46629	4.94253e-08	75	Signatures in G-III		NRP1	2.54819	0.0352959	9	Signatures in G-IV
IRF4	2.25043	0.000730882	12	Signatures in G-I		RMDN2	3.16854	0.00456001	14	Signatures in G-II		ARHGDIB	3.06646	1.55661e-09	75	Signatures in G-III		KIAA1191	86.57	0.00717922	3	Signatures in G-IV
ARID3A	8.00316	0.00167849	6	Signatures in G-I		FYCO1	2.7048	9.89248e-05	44	Signatures in G-II		KRT16	2.2772	0.0109209	74	Signatures in G-III		GXYLT1	5.07207	0.000227408	5	Signatures in G-IV
ZFAND2B	3.4316	0.00176609	10	Signatures in G-I		MNAT1	3.97341	0.0404822	9	Signatures in G-II		RAB15	7.8957	8.67103e-15	75	Signatures in G-III		NOX3	2.78084	0.00031557	15	Signatures in G-IV
TMEM176B	2.31544	0.00110339	11	Signatures in G-I		MRPL45	2.84209	0.00045651	27	Signatures in G-II		COA4	5.7965	0.000664969	18	Signatures in G-III		NISCH	10.412	0.00402053	7	Signatures in G-IV
SLC35A3	4.87884	3.36964e-06	9	Signatures in G-I		RTKN	3.39834	0.00385835	25	Signatures in G-II		ACAD8	2.43288	4.54343e-06	67	Signatures in G-III		AURKA	2.55761	0.0178462	4	Signatures in G-IV
TRAF6	5.10763	0.0438833	10	Signatures in G-I		SERINC1	3.59696	0.000149011	20	Signatures in G-II		GALM	3.46159	2.01165e-12	74	Signatures in G-III		UCHL1	2.43653	0.00739964	8	Signatures in G-IV
TPST1	40.6444	0.00740858	3	Signatures in G-I		KIAA1244	4.76283	0.000244254	42	Signatures in G-II		NFS1	2.5601	0.0177195	63	Signatures in G-III		UGCG	4.56999	0.00362687	3	Signatures in G-IV
FAM172A	5.00973	9.17594e-06	11	Signatures in G-I		SMAD2	30.6896	0.00493561	38	Signatures in G-II		PSAP	4.93216	2.37227e-24	75	Signatures in G-III		CACTIN	3.00763	0.000436493	6	Signatures in G-IV
PGS1	3.61084	0.000556915	7	Signatures in G-I		RFC1	2.14217	0.000329944	35	Signatures in G-II		ARHGEF16	2.24895	0.000555152	66	Signatures in G-III		SYN1	6200.9	7.08729e-05	2	Signatures in G-IV
COQ4	2.84441	0.0185229	4	Signatures in G-I		RAB11FIP5	4.01498	1.84374e-11	28	Signatures in G-II		POLR2G	3.5199	8.45672e-06	55	Signatures in G-III		DDX55	3.60097	0.0452604	6	Signatures in G-IV
B3GNT3	4.07776	0.0151294	12	Signatures in G-I		CAMK1D	18.0698	1.06336e-06	18	Signatures in G-II		CISD1	2.80718	0.0108466	67	Signatures in G-III		ADI1	5.09891	0.0200115	11	Signatures in G-IV
TDP2	7.19866	0.0201608	7	Signatures in G-I		MRPL40	3.3986	7.6448e-05	50	Signatures in G-II		PSMA3	2.00437	3.45714e-13	75	Signatures in G-III		ZNHIT2	7.47996	0.0101674	5	Signatures in G-IV
MPLKIP	3.61712	0.0265112	5	Signatures in G-I		UBAC2	2.04963	2.55835e-08	50	Signatures in G-II		CPD	2.58377	0.00717969	67	Signatures in G-III		PPIG	2.90575	9.76162e-05	13	Signatures in G-IV
CD99L2	2.61768	0.00175557	10	Signatures in G-I		GRB7	8.29028	2.3364e-06	39	Signatures in G-II		PNPO	2.20099	4.76301e-07	71	Signatures in G-III		RACGAP1	7.26756	1.57078e-05	7	Signatures in G-IV
ERF	5.52257	0.00147062	3	Signatures in G-I		C18orf25	3.33128	0.0173783	10	Signatures in G-II		GNAS	2.2335	4.30963e-07	75	Signatures in G-III		MRPL51	2.76153	0.0447468	6	Signatures in G-IV
TRMT13	6.64137	0.00144278	3	Signatures in G-I		TBC1D4	2.01497	0.0335931	29	Signatures in G-II		NDUFS7	3.0702	0.000150632	74	Signatures in G-III		NGDN	4.96574	0.00093415	7	Signatures in G-IV
IRS1	3.84782	0.00458686	5	Signatures in G-I		GPC6	2.59506	0.0419546	32	Signatures in G-II		RPL13	2.59295	8.73607e-17	75	Signatures in G-III		KANK1	3.2515	0.0406984	2	Signatures in G-IV
SMIM4	2.30434	0.023761	5	Signatures in G-I		CLASP1	2.73591	0.009281	45	Signatures in G-II		CTSS	2.88888	0.00106529	67	Signatures in G-III		RNF181	3.34626	0.0116391	6	Signatures in G-IV
FAM103A1	2.19808	0.00568014	7	Signatures in G-I		TBCEL	2.56899	0.0211543	18	Signatures in G-II		CYP4X1	8.79639	0.0322259	10	Signatures in G-III		RHOD	20.2042	0.000276129	3	Signatures in G-IV
RNASEH2B	2.88569	0.0483057	6	Signatures in G-I		PPP1R14B	3.07129	7.24674e-06	29	Signatures in G-II		RECQL	2.23499	0.000400354	74	Signatures in G-III		BNIP2	8.38101	8.31186e-09	15	Signatures in G-IV
MASP2	27.9231	0.0189573	3	Signatures in G-I		CCNY	2.78392	0.0258832	35	Signatures in G-II		CAPZB	2.35474	1.4422e-15	75	Signatures in G-III		CBLB	5.00838	0.00238473	9	Signatures in G-IV
CLCN7	10.7174	0.011508	4	Signatures in G-I		MTMR6	2.63561	0.00610578	20	Signatures in G-II		CENPB	2.26089	0.00420745	22	Signatures in G-III		TUBB8	2.37563	0.000189601	13	Signatures in G-IV
CECR1	4.55793	0.00430889	6	Signatures in G-I		CHCHD2	6.42023	1.05406e-09	21	Signatures in G-II		NME3	2.64381	2.07399e-09	75	Signatures in G-III		SULF1	5.41125	0.000207066	8	Signatures in G-IV
RHAG	2.76499	0.0391102	6	Signatures in G-I		APIP	4.19334	0.00220024	37	Signatures in G-II		BCLAF1	2.63102	0.0203957	58	Signatures in G-III		C14orf119	2.45775	0.00163538	6	Signatures in G-IV
SRD5A3	5.45208	0.00639607	3	Signatures in G-I		ATP4A	7.3389	0.0142214	22	Signatures in G-II		CSRP2	2.25752	6.27531e-09	64	Signatures in G-III		NUDT14	30.1143	7.60145e-08	5	Signatures in G-IV
ADAM28	6.5182	0.000639542	6	Signatures in G-I		MED12	3.7069	0.00312693	8	Signatures in G-II		SLC27A3	5.26868	0.0117673	46	Signatures in G-III		CBX5	3.39798	0.00071149	13	Signatures in G-IV
ARL15	4.2982	0.0487211	6	Signatures in G-I		IGLL1	4.6893	0.0137331	24	Signatures in G-II		TFG	2.51447	3.12589e-05	75	Signatures in G-III		NTMT1	2.53628	0.0430275	12	Signatures in G-IV
CLDN4	7.4991	0.015936	3	Signatures in G-I		CDC42BPG	2.77122	0.00299505	20	Signatures in G-II		PPIL1	6.67368	3.01791e-12	66	Signatures in G-III		KDM2B	4.99292	0.00195752	5	Signatures in G-IV
SUDS3	209.548	0.00135484	3	Signatures in G-I		DAAM2	9.56495	1.43638e-08	16	Signatures in G-II		SDF4	2.81977	3.53059e-09	64	Signatures in G-III		MIS12	3.41509	0.0427332	4	Signatures in G-IV
APLP1	13.1932	0.027401	3	Signatures in G-I		SCAF11	2.06389	0.00517786	29	Signatures in G-II		RFTN1	2.82148	2.35235e-05	53	Signatures in G-III		METTL14	11.179	9.79199e-13	18	Signatures in G-IV
CCDC27	3.72177	0.00672405	3	Signatures in G-I		SMARCA1	10.1492	0.012565	7	Signatures in G-II		PDCD10	2.37515	0.0118669	72	Signatures in G-III		GORAB	4.49693	0.00866353	3	Signatures in G-IV
GALNT11	2.55121	0.00906131	3	Signatures in G-I		EIF2D	2.54152	0.000924418	43	Signatures in G-II		LPCAT2	14.9803	6.85114e-26	71	Signatures in G-III		NRK	2.96111	0.0333577	4	Signatures in G-IV
CCNT1	2.15342	0.0255247	3	Signatures in G-I		PM20D2	2.66955	0.0181768	16	Signatures in G-II		GGA3	3.33405	0.000384179	28	Signatures in G-III		PRMT6	5.73643	0.00727981	4	Signatures in G-IV
MAN1C1	2.77803	0.00928942	4	Signatures in G-I		DDX18	2.51978	0.00161328	47	Signatures in G-II		DCD	2.98354	1.78258e-10	69	Signatures in G-III		INTS2	2.51691	0.00168538	8	Signatures in G-IV
NUDT4	5.40741	0.00620944	3	Signatures in G-I		LOC101060291	4.43868	0.000324044	17	Signatures in G-II		ACBD5	2.99575	5.72152e-06	58	Signatures in G-III		ZCCHC3	12.8171	7.4184e-05	5	Signatures in G-IV
ALG14	3.03623	0.00039555	6	Signatures in G-I		C14orf142	5.63518	4.75575e-09	55	Signatures in G-II		YIPF4	3.96419	2.02407e-09	45	Signatures in G-III		KIF1A	10.853	0.0263591	2	Signatures in G-IV
CES3	4.88591	0.00029397	5	Signatures in G-I		GNPNAT1	2.40515	0.0154177	49	Signatures in G-II		GOSR2	2.97705	0.019653	53	Signatures in G-III		SNIP1	9.37305	0.0114527	2	Signatures in G-IV
GIPC3	23.5683	1.75582e-05	5	Signatures in G-I		PBX1	3.95899	0.000790014	12	Signatures in G-II		MGAT2	3.5265	2.12066e-07	55	Signatures in G-III		MASTL	66.6879	1.72591e-05	3	Signatures in G-IV
HRASLS2	13.4911	0.000976252	3	Signatures in G-I		FAH	2.14069	0.000118796	54	Signatures in G-II		TMEM167A	10.9079	1.22538e-09	38	Signatures in G-III		GBP5	2.52151	0.00426812	11	Signatures in G-IV
MLN	12.795	0.000560107	4	Signatures in G-I		LSM1	3.17666	2.90681e-07	53	Signatures in G-II		SCP2	6.13723	1.28214e-11	75	Signatures in G-III		GLDC	5.17885	0.000109373	5	Signatures in G-IV
KANSL1	12.5045	0.00276862	3	Signatures in G-I		DOCK4	19.8965	1.41261e-08	17	Signatures in G-II		CYB5R2	2.54089	0.0243201	29	Signatures in G-III		CEP41	7.46645	4.8896e-05	6	Signatures in G-IV
CSPG5	3.83976	0.0065102	3	Signatures in G-I		FBXO7	2.80172	3.47351e-05	47	Signatures in G-II		DRAP1	2.80179	7.50078e-05	44	Signatures in G-III		GTF2H4	2.02111	0.00758274	8	Signatures in G-IV
COL22A1	621.25	3.77126e-05	3	Signatures in G-I		CNIH4	3.58325	0.00263771	40	Signatures in G-II		CD9	2.24903	0.000579836	58	Signatures in G-III		MST1	8.58541	0.00977765	2	Signatures in G-IV
						GEMIN6	3.19299	2.62713e-05	15	Signatures in G-II		NEU1	17.5251	9.48366e-22	54	Signatures in G-III		AURKB	66.4377	0.012744	4	Signatures in G-IV
						RPL39	3.39053	0.0055138	16	Signatures in G-II		FXYD3	6.98734	1.15182e-09	41	Signatures in G-III		SPON2	5.1225	0.00512808	5	Signatures in G-IV
						BPGM	2.21069	0.00717034	24	Signatures in G-II		TM9SF1	5.49715	4.39761e-07	51	Signatures in G-III		FABP6	19.1041	0.00760831	4	Signatures in G-IV
						SPI1	15.4807	2.10676e-06	11	Signatures in G-II		FNBP1	5.16637	6.38572e-07	46	Signatures in G-III		MPP7	41.1229	2.34769e-09	6	Signatures in G-IV
						SYS1	2.80535	0.0379383	9	Signatures in G-II		KRT3	12.2149	0.0382315	24	Signatures in G-III		CEBPB	6.11933	0.0146018	2	Signatures in G-IV
						FAM210A	9.72131	3.9534e-10	24	Signatures in G-II		EPS8L1	2.3378	1.34031e-06	62	Signatures in G-III		CPXM1	31.3824	0.0257818	3	Signatures in G-IV
						FAM186B	2.41096	0.0016565	14	Signatures in G-II		ARL8B	2.14501	1.72794e-06	71	Signatures in G-III		CRP	2.9767	0.0374392	5	Signatures in G-IV
						BCMO1	2.37181	1.85661e-05	50	Signatures in G-II		RAD23A	5.04725	3.57555e-06	65	Signatures in G-III		CCDC13	7.67815	0.00279398	2	Signatures in G-IV
						CNTN1	8.56329	0.0112589	7	Signatures in G-II		TP53I3	2.39958	7.00036e-08	74	Signatures in G-III		NUDT15	2.24025	8.78119e-05	7	Signatures in G-IV
						MIOS	2.33544	0.0127162	29	Signatures in G-II		CELF2	6.23643	0.00233288	24	Signatures in G-III		PCGF6	4.77982	0.00775729	3	Signatures in G-IV
						INPP1	3.22161	0.0195681	48	Signatures in G-II		CTSE	12.5582	1.93698e-11	59	Signatures in G-III		SYNC	12.5535	0.0105292	3	Signatures in G-IV
						ENY2	3.913	4.22572e-09	52	Signatures in G-II		COX20	9.67624	3.85293e-06	45	Signatures in G-III		FBXO21	11.2125	2.68161e-07	6	Signatures in G-IV
						FGGY	7.30269	7.71718e-10	27	Signatures in G-II		UBE2J1	2.08282	0.000311944	39	Signatures in G-III		SERPINA10	8.89674	5.80495e-08	8	Signatures in G-IV
						CPNE2	2.31782	0.000766391	33	Signatures in G-II		LST1	4.70248	0.0015543	16	Signatures in G-III		TGFB2	9.94584	0.00872332	3	Signatures in G-IV
						RPF2	5.09843	0.00800728	22	Signatures in G-II		CD47	9.87911	3.87e-17	61	Signatures in G-III		GLUD2	10.4293	0.0111809	2	Signatures in G-IV
						RANBP3	5.91182	0.0108179	43	Signatures in G-II		ARL2	2.19101	0.00353412	54	Signatures in G-III		SAA2	4.0537	0.00265628	6	Signatures in G-IV
						MRPS35	2.10554	0.000107005	50	Signatures in G-II		VILL	2.7819	0.00257072	61	Signatures in G-III		HMCN1	9.4617	0.00567953	3	Signatures in G-IV
						TUBB2A	3.41071	4.67072e-06	44	Signatures in G-II		CHPT1	8.52489	0.0001075	18	Signatures in G-III		JPH2	13.2734	0.00472677	4	Signatures in G-IV
						ATL2	3.19063	3.86651e-05	40	Signatures in G-II		CYBA	6.38631	0.0321323	44	Signatures in G-III		SNX14	90.9834	0.00263558	3	Signatures in G-IV
						ITPKB	1857.5	0.000212954	6	Signatures in G-II		PMM2	16.0657	7.59608e-19	67	Signatures in G-III		ICMT	2.24754	0.00146894	15	Signatures in G-IV
						DYM	18.4311	1.02353e-13	33	Signatures in G-II		PABPC4L	3.32137	5.2865e-05	23	Signatures in G-III		AFF4	5.43867	3.43068e-05	10	Signatures in G-IV
						PLD1	6.71752	0.000339954	21	Signatures in G-II		TIMP1	6.01275	1.27886e-11	49	Signatures in G-III		SARM1	4.41653	0.0205847	9	Signatures in G-IV
						PLSCR1	5.2313	1.41438e-09	35	Signatures in G-II		MAD2L1	6.37311	0.000317638	20	Signatures in G-III		KIAA1671	2.06184	0.0311744	8	Signatures in G-IV
						GLIPR2	2.15785	0.00151817	51	Signatures in G-II		FHL3	11.0098	0.000800978	17	Signatures in G-III		NAIP	415.4	4.7194e-05	2	Signatures in G-IV
						STARD3	11.5951	0.000314133	14	Signatures in G-II		MGST2	2.20849	6.01577e-11	75	Signatures in G-III		CXorf23	3278.4	4.58597e-05	2	Signatures in G-IV
						NUBPL	6.45838	2.88494e-07	31	Signatures in G-II		TIMM9	2.53298	0.0210281	47	Signatures in G-III		CACNA1G	243.4	4.63715e-05	2	Signatures in G-IV
						ABRACL	3.49813	9.91162e-08	53	Signatures in G-II		CTSA	2.89792	4.63464e-10	75	Signatures in G-III		SSC5D	47.1878	0.00110712	2	Signatures in G-IV
						PIR	2.63226	7.44842e-08	48	Signatures in G-II		INTS8	2.86857	5.66144e-10	52	Signatures in G-III		NFYB	3.72189	0.00107594	15	Signatures in G-IV
						CCDC127	9.70284	7.13379e-11	19	Signatures in G-II		IMPA1	3.80909	2.5213e-09	69	Signatures in G-III		RASGRP4	7.92681	0.00362205	2	Signatures in G-IV
						PIAS2	603	1.24581e-05	8	Signatures in G-II		SLC39A14	2.08748	9.29133e-09	57	Signatures in G-III		CPZ	5.30293	0.0399182	3	Signatures in G-IV
						C19orf25	3.15485	4.48527e-06	34	Signatures in G-II		KRT4	2.68101	0.026882	33	Signatures in G-III		C19orf35	31.0726	0.00145057	2	Signatures in G-IV
						SULT2A1	4.78908	0.00133063	10	Signatures in G-II		PHGDH	2.45236	2.23328e-06	75	Signatures in G-III		PHLDA1	10.7505	0.000219588	5	Signatures in G-IV
						TTC19	2.65925	0.00213189	19	Signatures in G-II		THYN1	3.41443	4.80418e-19	68	Signatures in G-III		SPARCL1	3.67419	0.0164335	10	Signatures in G-IV
						DYNLT1	4.81612	0.0247758	42	Signatures in G-II		SYTL1	2.2609	2.03069e-05	53	Signatures in G-III		MTG1	2.06741	0.00755354	9	Signatures in G-IV
						TNRC6A	3.11684	0.0161343	9	Signatures in G-II		PTBP2	23.1981	5.88946e-16	72	Signatures in G-III		CLCN7	2.97926	0.0232154	3	Signatures in G-IV
						RHBDL2	2.3477	0.0104307	12	Signatures in G-II		SBDS	6.18484	9.12848e-06	74	Signatures in G-III		S100A12	2.63921	0.00071915	15	Signatures in G-IV
						CDC42	2.43195	0.00790922	53	Signatures in G-II		IST1	3.42291	2.06313e-07	75	Signatures in G-III		SLC9A6	3.93343	0.00374108	6	Signatures in G-IV
						FAM114A2	3.4692	0.0156778	34	Signatures in G-II		FARS2	5.87573	1.30886e-07	39	Signatures in G-III		PHF10	9.04001	0.0142446	3	Signatures in G-IV
						HSPB7	2.74041	2.5763e-07	36	Signatures in G-II		CNRIP1	10.2317	0.00107356	17	Signatures in G-III		CCDC101	2.76442	0.00581058	6	Signatures in G-IV
						C7	2.61707	0.00273372	41	Signatures in G-II		DPAGT1	17.3827	0.0123319	14	Signatures in G-III		KMT2A	12.37	0.0227678	2	Signatures in G-IV
						DGUOK	5.91804	3.05708e-10	34	Signatures in G-II		METAP1	4.83814	6.85617e-12	63	Signatures in G-III		TMED1	2.57197	0.000256007	17	Signatures in G-IV
						LIMCH1	20.3499	6.55026e-13	23	Signatures in G-II		REEP3	7.72533	0.00360271	20	Signatures in G-III		MRPL52	4.28989	0.00323893	10	Signatures in G-IV
						FIBP	2.31896	0.00105181	42	Signatures in G-II		DBR1	3.22507	1.53619e-05	68	Signatures in G-III		SOAT1	4.17562	0.0280287	10	Signatures in G-IV
						FN3K	2.14085	0.00011163	48	Signatures in G-II		PHKG2	3.09182	0.044829	16	Signatures in G-III		SCRN3	7.80008	0.00107025	6	Signatures in G-IV
						TIMM17B	2.7537	0.0073124	24	Signatures in G-II		RPS27L	13.4586	1.07342e-35	67	Signatures in G-III		PERP	5.55574	0.0294305	6	Signatures in G-IV
						FABP4	22.2756	3.98404e-08	22	Signatures in G-II		C5	2.27374	0.000702904	66	Signatures in G-III		CREG1	2.62762	0.00374339	11	Signatures in G-IV
						ISOC2	2.52506	3.85745e-05	51	Signatures in G-II		STX4	5.44457	2.44494e-07	64	Signatures in G-III		ZBED1	4.9737	7.09055e-05	9	Signatures in G-IV
						BID	2.88171	9.85193e-06	50	Signatures in G-II		LOC101060751	4.71684	9.52755e-14	60	Signatures in G-III		TFPI	15.6705	0.0086496	2	Signatures in G-IV
						AP4M1	5.09284	0.0134525	15	Signatures in G-II		RPL32	2.68904	0.0235012	62	Signatures in G-III		MYO3B	2.94879	0.0228966	6	Signatures in G-IV
						PPP1R13B	13.2572	0.000147399	9	Signatures in G-II		STAU2	2.05464	0.00296217	33	Signatures in G-III		ZNF806	3.60955	3.38822e-05	12	Signatures in G-IV
						ZFYVE20	2.21327	1.83091e-06	21	Signatures in G-II		BZW1	3.13312	2.50758e-06	74	Signatures in G-III		KIF20B	32.129	2.16974e-05	4	Signatures in G-IV
						PDIA2	2.16619	0.048041	38	Signatures in G-II		PPIF	2.3092	1.82637e-08	69	Signatures in G-III		GATAD1	7.57228	0.0158936	3	Signatures in G-IV
						FHIT	2.64935	0.0155934	16	Signatures in G-II		MRPS16	5.01979	0.000602395	30	Signatures in G-III		TIMM17A	18.2228	0.00742506	4	Signatures in G-IV
						PIK3R2	2.89767	0.00960275	6	Signatures in G-II		FAM105B	44.5712	6.58999e-10	27	Signatures in G-III		CD4	2.14676	0.00539993	4	Signatures in G-IV
						GEMIN4	2.54433	0.000467768	33	Signatures in G-II		LGALS2	4.15725	0.0412081	24	Signatures in G-III		MITD1	123.265	3.15419e-06	4	Signatures in G-IV
						OSBPL2	2.09452	5.34086e-06	45	Signatures in G-II		PEX14	2.25597	2.46836e-07	63	Signatures in G-III		PECR	3.97372	0.0347842	3	Signatures in G-IV
						SERPINA5	2.02894	2.34876e-05	40	Signatures in G-II		PSMB6	5.48024	1.13e-06	71	Signatures in G-III		SUFU	12.9253	0.000168584	4	Signatures in G-IV
						OSBPL5	2.36131	0.0192364	27	Signatures in G-II		NUFIP2	3.17421	7.4773e-07	58	Signatures in G-III		PHF14	3.06385	1.95951e-05	12	Signatures in G-IV
						DENND2D	2.43422	0.00586874	21	Signatures in G-II		EFEMP1	5.04768	6.93391e-06	69	Signatures in G-III		DHRS13	2.8576	0.0146807	6	Signatures in G-IV
						STK3	2.01204	0.000499049	50	Signatures in G-II		LAMTOR4	2.83779	1.4269e-10	54	Signatures in G-III		LRRC14	2.14509	0.026334	4	Signatures in G-IV
						RPS29	2.16329	0.000232002	42	Signatures in G-II		SURF4	2.95476	7.92347e-05	73	Signatures in G-III		PKNOX2	3.96839	0.00126067	8	Signatures in G-IV
						AP2S1	4.32064	0.000855673	52	Signatures in G-II		NCBP2	4.85726	2.92933e-13	47	Signatures in G-III		USP9Y	2.5669	0.0193886	8	Signatures in G-IV
						KHNYN	3.54847	0.000441324	17	Signatures in G-II		SAFB2	3.47262	2.34443e-05	45	Signatures in G-III		DCAF16	6.50645	0.000333293	5	Signatures in G-IV
						NEDD4	2.79725	0.00700139	19	Signatures in G-II		LPCAT3	2.07464	3.44645e-06	73	Signatures in G-III		WDR92	3.22825	0.00300256	3	Signatures in G-IV
						TCN1	3.97221	0.0012026	34	Signatures in G-II		GPT	6.03241	0.00626413	17	Signatures in G-III		IQUB	7.91483	6.4197e-05	3	Signatures in G-IV
						CCDC94	6.14374	1.43156e-06	27	Signatures in G-II		CTSC	8.00871	6.80699e-07	67	Signatures in G-III		PROX1	98.9784	1.46559e-05	4	Signatures in G-IV
						AIF1	2.28404	0.00174872	52	Signatures in G-II		MMP14	4.17584	7.49946e-11	57	Signatures in G-III		RPS6KB1	5.66309	0.0314896	3	Signatures in G-IV
						TXNRD2	4.26257	2.6675e-08	43	Signatures in G-II		SAR1A	2.08287	0.00145922	73	Signatures in G-III		RUFY2	18.1063	0.0110435	3	Signatures in G-IV
						ANO6	2.00442	0.0123413	23	Signatures in G-II		TRIP10	2.7839	0.000217037	65	Signatures in G-III		ESRRA	7.45091	0.000101417	4	Signatures in G-IV
						EXOSC5	3.70576	1.80585e-11	52	Signatures in G-II		TTC3	38.0001	4.22746e-06	24	Signatures in G-III		FUNDC1	2.51215	0.00176759	9	Signatures in G-IV
						PPP2R2D	15.5076	1.25e-08	17	Signatures in G-II		PLEKHF2	11.8965	3.75417e-05	20	Signatures in G-III		MEST	7.57147	1.08349e-05	6	Signatures in G-IV
						HMGCL	2.27732	5.48096e-06	55	Signatures in G-II		ARPC1A	8.11357	5.98894e-12	75	Signatures in G-III		KCMF1	2.69403	0.00101587	6	Signatures in G-IV
						DHX32	5.22892	0.029051	15	Signatures in G-II		SLC30A7	31.5209	1.00448e-06	52	Signatures in G-III		F7	16.4958	0.00123128	3	Signatures in G-IV
						DOCK10	3.04383	0.0254359	19	Signatures in G-II		HLA-DQB1	7.83029	5.78766e-05	44	Signatures in G-III		EXOC3L2	15.5859	0.0225967	2	Signatures in G-IV
						RNF14	2.54091	0.038355	22	Signatures in G-II		ALKBH7	3.9144	0.0410449	11	Signatures in G-III		COX10	513.9	5.10738e-05	2	Signatures in G-IV
						PLXNB1	7.25426	0.00893503	8	Signatures in G-II		CDK9	2.93639	6.0398e-08	59	Signatures in G-III		CHST15	1129.4	4.67553e-05	2	Signatures in G-IV
						YTHDC2	2.08057	0.00102761	36	Signatures in G-II		RANBP10	13.609	0.00218954	19	Signatures in G-III		CEACAM1	2.1511	0.000312263	12	Signatures in G-IV
						PTDSS1	3.02109	3.71231e-07	41	Signatures in G-II		PCBD1	11.8863	4.71033e-17	71	Signatures in G-III		CCDC126	3.85689	0.00252657	3	Signatures in G-IV
						NFKBIE	5.19581	1.36496e-11	36	Signatures in G-II		MMP8	2.10817	0.0216053	57	Signatures in G-III		IFIH1	2.54828	3.07602e-05	10	Signatures in G-IV
						SOX9	2.27827	0.00406299	33	Signatures in G-II		WARS2	6.57994	0.0176177	34	Signatures in G-III		FAM53C	19.251	4.19077e-06	5	Signatures in G-IV
						SQLE	2.02994	0.00576746	29	Signatures in G-II		SUMO1	4.12458	0.000158523	36	Signatures in G-III		CRADD	7.52103	2.4765e-06	6	Signatures in G-IV
						CFI	2.58695	7.9394e-06	55	Signatures in G-II		UBE2I	2.79842	9.48164e-16	73	Signatures in G-III		TMEM248	67.6056	0.0012216	2	Signatures in G-IV
						MTIF3	8.66146	2.50438e-05	14	Signatures in G-II		MIEN1	2.55844	0.00169752	56	Signatures in G-III		MAFG	4.02012	0.00384416	6	Signatures in G-IV
						PLEKHM2	31.7503	0.00033009	7	Signatures in G-II		MARK2	4.9079	4.61853e-06	54	Signatures in G-III		CHAF1B	15.5826	0.0103895	3	Signatures in G-IV
						TTC7B	11.9035	0.0181818	7	Signatures in G-II		RAB27A	3.0892	4.59525e-05	73	Signatures in G-III		SLC41A3	2.13024	0.0355709	7	Signatures in G-IV
						BCL2L14	18.4862	5.99908e-08	22	Signatures in G-II		PRSS1	2.54861	0.0122038	14	Signatures in G-III		TOMM7	2.06633	0.00210135	9	Signatures in G-IV
						MCUR1	2.84544	0.0213481	8	Signatures in G-II		LAGE3	3.16518	2.71188e-05	38	Signatures in G-III		HMCN2	18.4774	0.0141522	2	Signatures in G-IV
						UBA3	2.08364	0.0125958	52	Signatures in G-II		WRNIP1	2.32701	1.50385e-06	56	Signatures in G-III		FADS3	9.17869	3.41043e-05	5	Signatures in G-IV
						SCYL3	3.924	0.0054791	13	Signatures in G-II		SFT2D3	21.6134	7.29695e-08	31	Signatures in G-III		GRK4	9.16081	1.84195e-06	5	Signatures in G-IV
						MRC2	4.43525	2.55e-05	54	Signatures in G-II		LANCL1	4.26159	4.70433e-13	74	Signatures in G-III		MMGT1	2.90208	0.00603766	6	Signatures in G-IV
						43713	2.03884	0.0217172	18	Signatures in G-II		ALDH3A2	2.03386	0.000570492	75	Signatures in G-III		SCN10A	9.88874	0.00372447	3	Signatures in G-IV
						PLEK	2.85937	1.33144e-05	49	Signatures in G-II		AKAP1	6.79102	2.706e-06	43	Signatures in G-III		RBPMS2	44.1816	0.000643945	3	Signatures in G-IV
						MGST1	2.38888	2.13157e-05	46	Signatures in G-II		PPCS	4.72609	1.15792e-12	73	Signatures in G-III		SRPX2	3.115	0.00757139	4	Signatures in G-IV
						LDB3	2.67578	0.00324505	17	Signatures in G-II		PTGFRN	5.45959	2.64235e-09	55	Signatures in G-III		TPRG1L	10.2947	0.00506338	4	Signatures in G-IV
						IRF2BPL	2.12516	0.00626695	43	Signatures in G-II		COX7A2L	8.30196	3.83241e-15	65	Signatures in G-III		MMP23B	5.36502	0.0350155	2	Signatures in G-IV
						CPN2	8.68363	4.75062e-08	35	Signatures in G-II		ITPK1	2.83443	6.25872e-10	49	Signatures in G-III		FCGR3B	125.261	0.0011016	2	Signatures in G-IV
						RPE	12.0625	5.45713e-05	22	Signatures in G-II		AP1M2	2.2401	0.000983932	70	Signatures in G-III		ETAA1	51.6392	3.70592e-10	8	Signatures in G-IV
						CNKSR1	20.9869	0.015093	7	Signatures in G-II		CHTOP	2.43157	0.0147522	53	Signatures in G-III		CTCF	10.5315	0.00116712	4	Signatures in G-IV
						NFIX	11.6042	5.36039e-08	21	Signatures in G-II		LTBP1	3.16974	0.00116288	55	Signatures in G-III		NKIRAS2	5.87424	1.93442e-05	10	Signatures in G-IV
						ABCA12	8.6095	0.0106083	6	Signatures in G-II		MUC5B	6.33897	0.0169667	42	Signatures in G-III		ARID5B	2.18738	0.0478124	2	Signatures in G-IV
						NCKIPSD	2.93909	0.0165154	43	Signatures in G-II		SGSM3	2.30608	0.00427919	47	Signatures in G-III		CSGALNACT2	3.6692	2.32775e-08	8	Signatures in G-IV
						SMG9	4.59123	0.00515562	16	Signatures in G-II		CARM1	2.22214	1.31496e-05	66	Signatures in G-III		RPL3L	43.0221	3.3762e-06	4	Signatures in G-IV
						MAP3K5	3.77772	0.0242562	22	Signatures in G-II		PSPH	4.88804	0.00177816	53	Signatures in G-III		USP13	4.87711	0.0161549	2	Signatures in G-IV
						RFC5	2.00646	0.00289965	47	Signatures in G-II		NDUFA3	5.67506	1.21049e-16	61	Signatures in G-III		ULK3	19.92	0.0200193	3	Signatures in G-IV
						DNTTIP1	3.2015	0.000505837	32	Signatures in G-II		ACOT11	4.38418	3.59436e-06	57	Signatures in G-III		GJA1	12.886	0.0251634	2	Signatures in G-IV
						USP4	3.5775	0.000531337	34	Signatures in G-II		RRP9	86.8279	1.64896e-17	43	Signatures in G-III		TCTA	4.28367	0.0353352	2	Signatures in G-IV
						PEX6	2.52848	0.032339	11	Signatures in G-II		USMG5	3.2801	4.55211e-11	66	Signatures in G-III		FAM47B	5.99173	0.013306	2	Signatures in G-IV
						TXNDC11	10.3306	0.0493964	13	Signatures in G-II		TPX2	5.24709	0.0422261	18	Signatures in G-III		CHCHD7	20.7179	0.00023459	3	Signatures in G-IV
						NSMCE1	3.41683	0.0035582	16	Signatures in G-II		STOML3	18.2225	3.53568e-06	39	Signatures in G-III		PRPF18	8.09939	0.0294067	2	Signatures in G-IV
						DDR1	11.9514	2.59304e-05	23	Signatures in G-II		PTGES	26.2144	2.98786e-14	40	Signatures in G-III		SNX24	5.13072	0.0391365	2	Signatures in G-IV
						NAA20	3.00088	0.00397153	20	Signatures in G-II		PGC	2.27649	0.0179917	66	Signatures in G-III		FMNL3	2.08682	0.0469502	3	Signatures in G-IV
						TRPV2	3.03881	0.0289179	24	Signatures in G-II		CSNK1D	2.79686	4.40015e-05	27	Signatures in G-III		HTR1D	29.2919	0.00501013	3	Signatures in G-IV
						TK1	4.95587	6.96334e-05	19	Signatures in G-II		GLTP	4.64369	0.0114339	57	Signatures in G-III		TEKT4	9.40291	0.00178108	3	Signatures in G-IV
						DSCC1	4.66863	0.00235441	7	Signatures in G-II		HSPB8	2.015	0.00034899	37	Signatures in G-III		MRPL42	5.21691	0.00212193	4	Signatures in G-IV
						ACBD6	10.0018	0.000171983	9	Signatures in G-II		SAR1B	2.05369	3.00133e-07	75	Signatures in G-III		WIZ	4.90514	2.36943e-05	6	Signatures in G-IV
						SETD7	2.57236	0.00639905	29	Signatures in G-II		LYPLA1	11.1609	6.60206e-16	70	Signatures in G-III		NCS1	3.71849	0.0487211	2	Signatures in G-IV
						CDR2L	6.39926	0.0112297	8	Signatures in G-II		CYBB	2.10536	2.17896e-05	68	Signatures in G-III		FKBPL	3.58742	0.0122623	2	Signatures in G-IV
						OVCA2	2.04408	0.0210745	35	Signatures in G-II		TMLHE	3.82115	0.0170115	30	Signatures in G-III		PRKAG2	6.23554	0.00443735	4	Signatures in G-IV
						IPO11	2.32059	0.00385522	22	Signatures in G-II		GOPC	2.5573	0.00211863	47	Signatures in G-III		MKNK1	12.0496	0.0071342	2	Signatures in G-IV
						43530	11.2182	0.00151952	6	Signatures in G-II		GALNT12	11.0952	4.88601e-05	35	Signatures in G-III		C20orf26	18.1342	6.07695e-09	9	Signatures in G-IV
						RRAS2	2.69834	0.00333601	37	Signatures in G-II		KIAA0319L	6.07234	0.0199373	14	Signatures in G-III		PANK1	11.0604	0.00995391	2	Signatures in G-IV
						MYO9B	2.08262	0.000159935	53	Signatures in G-II		HLA-DPB1	3.65884	5.92758e-05	53	Signatures in G-III		KIF14	60.4591	1.40371e-07	5	Signatures in G-IV
						JAKMIP1	37.9783	2.99782e-05	9	Signatures in G-II		DCAF8	2.25498	0.000129091	42	Signatures in G-III		C1orf50	2.44585	0.000673006	6	Signatures in G-IV
						RHOF	4.33085	1.82504e-05	20	Signatures in G-II		CGGBP1	3.64421	8.21352e-12	48	Signatures in G-III		CYP7B1	4.59337	0.0479367	2	Signatures in G-IV
						CDC40	2.13085	0.033808	29	Signatures in G-II		RIOK1	5.22526	0.00323993	15	Signatures in G-III		SLC38A7	4.33662	0.040443	2	Signatures in G-IV
						DOK1	3.00147	0.00356491	11	Signatures in G-II		SLC35B2	2.66784	6.91315e-06	49	Signatures in G-III		TCF7L2	20.0187	3.94048e-05	3	Signatures in G-IV
						HDHD2	2.36766	0.0010484	46	Signatures in G-II		REPIN1	25.6829	0.00175076	10	Signatures in G-III		LOC728503	8.60327	0.0130052	2	Signatures in G-IV
						RRP7A	2.38947	3.38044e-05	33	Signatures in G-II		TBC1D10A	12.7466	0.00065426	23	Signatures in G-III		CHN2	5.42924	0.0125631	2	Signatures in G-IV
						CLCN3	4.02892	0.00114546	12	Signatures in G-II		CYB5A	8.24043	2.41021e-14	71	Signatures in G-III		FKBP14	7.13187	0.0349921	2	Signatures in G-IV
						CXorf56	3.08348	0.00207144	16	Signatures in G-II		ACTG1	5.07723	0.0289482	8	Signatures in G-III		KBTBD2	3.73908	0.0174564	2	Signatures in G-IV
						SURF2	4.83782	0.00681447	6	Signatures in G-II		VBP1	4.7018	1.39642e-10	69	Signatures in G-III		SDCCAG8	17.2416	0.00104309	4	Signatures in G-IV
						TUBA8	13.3276	0.00457479	8	Signatures in G-II		LGALS8	9.21134	1.4815e-06	32	Signatures in G-III		KIT	3.06238	0.0195132	4	Signatures in G-IV
						RGS19	4.51284	0.00484455	36	Signatures in G-II		GPX8	6.09456	0.0139954	32	Signatures in G-III		NAF1	2.37136	0.0249129	3	Signatures in G-IV
						THAP4	8.02619	0.00220185	7	Signatures in G-II		VPS29	2.11675	0.0240434	61	Signatures in G-III		SERPINI1	44.6536	0.00126092	2	Signatures in G-IV
						APBB2	4.56387	0.00783875	10	Signatures in G-II		GPD1L	19.7728	2.13719e-18	52	Signatures in G-III		KIF5A	7.17039	0.002455	3	Signatures in G-IV
						VPS33A	2.02832	0.0149332	37	Signatures in G-II		LSR	2.93326	1.72375e-14	66	Signatures in G-III		DOCK3	430.761	0.000340081	2	Signatures in G-IV
						RELB	4.85504	0.0359004	9	Signatures in G-II		43712	6.4845	3.72997e-10	48	Signatures in G-III		SPTBN4	10.1096	0.0087851	2	Signatures in G-IV
						C12orf57	3.7948	5.63833e-05	30	Signatures in G-II		CTSH	5.61251	0.000160284	64	Signatures in G-III		ZNF407	2.37941	0.00557979	2	Signatures in G-IV
						HNF1A	6.90111	0.00524958	12	Signatures in G-II		TRIP4	2.51236	1.4749e-05	40	Signatures in G-III		HMGN4	9.54511	0.00380996	4	Signatures in G-IV
						PPP1R3D	3.12747	0.00540985	20	Signatures in G-II		UBE2M	9.33551	3.3072e-10	61	Signatures in G-III		PHOSPHO2	4.76169	0.00268522	3	Signatures in G-IV
						CRTC3	8.13966	0.0156795	17	Signatures in G-II		C14orf1	25.6431	3.24689e-10	38	Signatures in G-III		CBS	5.94469	0.00317564	2	Signatures in G-IV
						TLDC1	2.1217	0.00261693	39	Signatures in G-II		GLUL	2.07301	0.0213244	64	Signatures in G-III		PHLDB2	3.1305	0.0177855	3	Signatures in G-IV
						AFM	3.66281	0.00410404	21	Signatures in G-II		TTC1	4.42076	1.0558e-05	26	Signatures in G-III		CALB1	14.2768	0.0033802	2	Signatures in G-IV
						TRAPPC2	2.55571	0.00317396	31	Signatures in G-II		CXorf38	2.20099	0.000828196	46	Signatures in G-III		FAM149A	7.62223	0.00300426	2	Signatures in G-IV
						DEGS1	9.39968	4.98605e-10	34	Signatures in G-II		YTHDC1	6.50826	1.93248e-05	19	Signatures in G-III		CTSV	6.92993	0.0135405	2	Signatures in G-IV
						LOXL2	5.2616	9.55863e-07	25	Signatures in G-II		USP3	2.93631	0.00222278	33	Signatures in G-III		CLUL1	51.5478	3.10898e-08	5	Signatures in G-IV
						ZNF131	42.9537	0.00130632	6	Signatures in G-II		BIN2	4.07009	2.31195e-05	46	Signatures in G-III		ICAM5	104.778	2.79804e-05	3	Signatures in G-IV
						HEATR6	6.01604	0.00222025	14	Signatures in G-II		SLC25A10	3.55706	0.0130925	63	Signatures in G-III		SOWAHA	24.4069	0.00186605	2	Signatures in G-IV
						NGLY1	7.40251	0.0155796	24	Signatures in G-II		ARIH1	2.82681	6.26396e-06	37	Signatures in G-III		LMBR1	527.9	4.65755e-05	2	Signatures in G-IV
						CBR3	2.03297	1.12126e-07	43	Signatures in G-II		MKLN1	3.28995	0.00562546	29	Signatures in G-III		KRTDAP	14412.4	4.5843e-05	2	Signatures in G-IV
						SEPHS2	2.00405	0.0108356	40	Signatures in G-II		ARHGAP18	3.06989	0.00117047	66	Signatures in G-III		BRMS1L	16.6851	4.39328e-05	3	Signatures in G-IV
						TMEM55B	2.55686	0.00412627	21	Signatures in G-II		PTPRCAP	42.8562	8.03e-14	41	Signatures in G-III		GATSL2	709.4	4.60122e-05	2	Signatures in G-IV
						CDR2	34.326	6.17885e-07	13	Signatures in G-II		MPZL1	4.82468	6.48613e-11	38	Signatures in G-III		RAB11A	15.4101	3.68207e-05	3	Signatures in G-IV
						NF2	4.14407	0.0265555	10	Signatures in G-II		LCP2	24.141	0.0018908	58	Signatures in G-III		MBOAT4	5074.9	4.63542e-05	2	Signatures in G-IV
						IREB2	2.23684	0.0180255	27	Signatures in G-II		MRPL17	6.9137	8.28858e-08	51	Signatures in G-III		CHAF1A	438.4	4.63082e-05	2	Signatures in G-IV
						MBLAC2	13.9929	0.00611822	6	Signatures in G-II		CCDC134	2.47739	0.000263237	46	Signatures in G-III		RFTN2	668.4	4.87308e-05	2	Signatures in G-IV
						NXT1	5.12632	0.0124353	10	Signatures in G-II		NRAS	2.01589	9.53468e-07	47	Signatures in G-III		TPD52L3	2449.4	4.82619e-05	2	Signatures in G-IV
						QPRT	2.7293	0.000280755	25	Signatures in G-II		CRELD1	4.89358	0.00547698	14	Signatures in G-III		OIP5	628.4	4.62267e-05	2	Signatures in G-IV
						CDHR2	2.13012	0.0332493	7	Signatures in G-II		SRBD1	2.31626	0.0261666	22	Signatures in G-III		C3orf20	22.749	0.00735635	2	Signatures in G-IV
						SERPINA6	2.84572	5.77781e-06	26	Signatures in G-II		SLBP	5.47766	0.0136773	8	Signatures in G-III		ADAMTSL3	78.4	4.93199e-05	2	Signatures in G-IV
						LTN1	4.64405	0.00259541	22	Signatures in G-II		PTRHD1	5.59262	3.6814e-10	43	Signatures in G-III		ZBTB33	302.9	4.62456e-05	2	Signatures in G-IV
						PEX1	3.1751	0.0273422	24	Signatures in G-II		SGCE	3.21451	0.00386127	27	Signatures in G-III		CHD6	66.9	4.5847e-05	2	Signatures in G-IV
						SH3BGRL2	2.86133	0.0125068	37	Signatures in G-II		CYB5R1	5.57096	4.10285e-10	73	Signatures in G-III		TNFAIP3	356.9	4.785e-05	2	Signatures in G-IV
						PRKCZ	3.4507	0.03006	9	Signatures in G-II		TXLNG	13.5858	0.0258848	8	Signatures in G-III		PHLPP1	11.8963	0.00216958	2	Signatures in G-IV
						MLXIPL	3.42612	0.0390133	9	Signatures in G-II		ARMC8	2.64374	0.0281016	48	Signatures in G-III		CPLX2	483644	4.68038e-05	2	Signatures in G-IV
						MED4	3.54911	0.00178159	28	Signatures in G-II		GNB4	14.1599	4.63431e-09	28	Signatures in G-III		TNN	105.477	0.0014184	2	Signatures in G-IV
						CDX2	11.9052	0.000820698	8	Signatures in G-II		UFC1	54.2765	2.20412e-36	69	Signatures in G-III
						SELM	2.75854	1.88719e-06	51	Signatures in G-II		SMIM20	2.58473	2.05989e-10	54	Signatures in G-III
						FAM91A1	31.5436	0.000136593	41	Signatures in G-II		PSMD9	17.127	7.35817e-12	46	Signatures in G-III
						DYNLRB1	2.03092	0.00771081	44	Signatures in G-II		UAP1L1	2.66899	5.85916e-08	56	Signatures in G-III
						PIEZO1	4.12325	0.0012441	12	Signatures in G-II		GGPS1	26.606	1.12909e-11	30	Signatures in G-III
						AFMID	2.40061	0.00188832	15	Signatures in G-II		GGA1	13.4562	7.71179e-05	32	Signatures in G-III
						URGCP	4.48007	2.71434e-06	22	Signatures in G-II		UBLCP1	3.9739	0.00655601	58	Signatures in G-III
						BLOC1S6	2.65573	0.0341691	9	Signatures in G-II		FMO3	3.31975	0.0163925	48	Signatures in G-III
						MROH1	4.69096	1.455e-05	28	Signatures in G-II		ZNF346	6.35495	0.0050938	12	Signatures in G-III
						MAPKAP1	57.81	8.19042e-05	8	Signatures in G-II		NEXN	2.2778	0.0165942	37	Signatures in G-III
						MTO1	5.71182	0.00945357	9	Signatures in G-II		CTHRC1	2.21295	0.02972	24	Signatures in G-III
						PRKCA	2.4169	0.023482	21	Signatures in G-II		GPR107	3.17015	0.016007	8	Signatures in G-III
						NUTF2	4.43062	7.94275e-08	44	Signatures in G-II		NAA35	16.251	0.00169913	14	Signatures in G-III
						FAM105A	2.13327	0.012338	11	Signatures in G-II		43709	2.25235	0.0326933	40	Signatures in G-III
						RCE1	2.68176	0.0114567	20	Signatures in G-II		NLRP13	19.8845	0.00509963	12	Signatures in G-III
						STAP2	2.39651	2.90111e-10	26	Signatures in G-II		LYPLAL1	6.77247	8.47708e-16	70	Signatures in G-III
						SMC6	5.10483	0.0150973	14	Signatures in G-II		WBP2	13.6658	0.0036029	18	Signatures in G-III
						DHX37	7.14743	0.0326023	8	Signatures in G-II		EIF4E	3.36339	9.64411e-05	66	Signatures in G-III
						MTMR10	3.97044	9.22834e-06	22	Signatures in G-II		YIPF6	20.3797	3.13556e-19	47	Signatures in G-III
						MFSD5	6.11169	0.000109674	22	Signatures in G-II		TMC5	3.20917	0.0375426	16	Signatures in G-III
						NGEF	2.62519	0.0207664	7	Signatures in G-II		HGS	4.68323	3.98341e-13	69	Signatures in G-III
						ADPGK	2.65364	0.00448705	35	Signatures in G-II		ANKMY2	2.23764	9.70048e-05	32	Signatures in G-III
						NCALD	3.90639	0.00499558	27	Signatures in G-II		PLGRKT	3.16046	9.1205e-08	40	Signatures in G-III
						TUBB3	2.06271	0.0319496	46	Signatures in G-II		SPCS1	16.6024	7.08238e-18	58	Signatures in G-III
						REEP6	2.26815	8.69212e-06	33	Signatures in G-II		FUNDC2	219.237	2.98522e-06	17	Signatures in G-III
						AASDHPPT	3.55605	6.70429e-06	37	Signatures in G-II		PTER	3.32602	0.000832945	35	Signatures in G-III
						TIPRL	2.97418	1.93441e-09	50	Signatures in G-II		NDUFB1	11.0005	3.97459e-16	47	Signatures in G-III
						DUSP12	2.96685	0.00757549	20	Signatures in G-II		MYO19	2.6976	0.000754369	25	Signatures in G-III
						PTPRG	3.16327	0.00391914	21	Signatures in G-II		C11orf73	4.59941	2.62028e-05	27	Signatures in G-III
						ESCO2	2.52932	0.0111998	13	Signatures in G-II		CPSF2	4.82898	0.0186364	46	Signatures in G-III
						PCID2	2.51108	0.0193317	30	Signatures in G-II		TRAPPC9	8.28029	0.00777405	24	Signatures in G-III
						NPL	5.94177	0.000793728	19	Signatures in G-II		CASP1	17.8626	1.38682e-14	70	Signatures in G-III
						CCNB1	7.27737	0.0433901	7	Signatures in G-II		PXMP2	2.29513	0.00546458	9	Signatures in G-III
						CTU2	2.28974	0.0317159	25	Signatures in G-II		NDUFA7	4.06579	5.78378e-06	40	Signatures in G-III
						SEMA4B	4.38437	0.00137356	12	Signatures in G-II		SCO1	8.93166	3.17493e-07	31	Signatures in G-III
						P4HTM	6.75459	0.0277544	12	Signatures in G-II		FAM136A	14.6719	1.66388e-17	67	Signatures in G-III
						SAMD9L	4.77626	0.00130732	11	Signatures in G-II		ARL8A	3.81021	0.0139448	28	Signatures in G-III
						ALPL	3.77677	0.032214	16	Signatures in G-II		PRKAG1	2.49577	7.56258e-05	68	Signatures in G-III
						ARHGAP12	6.11456	0.00812306	16	Signatures in G-II		SLC25A20	5.02046	2.77498e-11	67	Signatures in G-III
						OSBPL11	3.2524	0.00215924	27	Signatures in G-II		SLC25A46	2.53976	0.00116814	29	Signatures in G-III
						ZMYM3	3.52967	9.03426e-07	18	Signatures in G-II		SSSCA1	2.68555	1.94457e-05	38	Signatures in G-III
						LMBRD1	5.5863	0.0373582	8	Signatures in G-II		SLC16A1	52.2508	9.80706e-12	32	Signatures in G-III
						PPM1L	3.97361	7.00435e-05	28	Signatures in G-II		PYROXD2	177.159	0.0023627	8	Signatures in G-III
						ABHD5	4.03328	0.00485636	9	Signatures in G-II		TCEB2	11.0432	1.89227e-06	58	Signatures in G-III
						ROBO2	3.09506	0.000288566	13	Signatures in G-II		LOC402160	6.65697	0.00509587	23	Signatures in G-III
						DFNA5	3.83011	0.0256773	20	Signatures in G-II		UBA5	2.77435	0.00181179	47	Signatures in G-III
						KANK3	2.87042	0.0331631	6	Signatures in G-II		CD38	5.16803	4.29049e-09	42	Signatures in G-III
						RASSF5	5.50288	0.0326993	10	Signatures in G-II		BCS1L	5.30554	0.00256865	60	Signatures in G-III
						RGL2	3.90739	0.00229074	13	Signatures in G-II		CADPS2	5.63311	0.0181275	8	Signatures in G-III
						SETDB1	37.0121	0.0303661	7	Signatures in G-II		FDXR	3.63317	2.7426e-12	69	Signatures in G-III
						LIPT2	3.15894	0.02839	10	Signatures in G-II		UBXN6	2.43471	0.0191821	24	Signatures in G-III
						ATRX	2.2419	0.0497637	14	Signatures in G-II		BAK1	2.6258	0.00358773	42	Signatures in G-III
						C20orf27	2.45575	0.00065394	40	Signatures in G-II		DLG1	3.44461	0.000674864	48	Signatures in G-III
						TIA1	2.75516	0.000144414	36	Signatures in G-II		PCNP	25.8164	2.77412e-16	49	Signatures in G-III
						AKT3	2.73554	0.0492747	6	Signatures in G-II		VMP1	6.81167	0.0149993	14	Signatures in G-III
						TMEM189	3.54964	0.00390426	14	Signatures in G-II		PPP6R1	5.89537	0.00159193	43	Signatures in G-III
						METTL5	3.25306	0.00665388	12	Signatures in G-II		RBBP5	5.87271	0.000202799	29	Signatures in G-III
						NIP7	3.59586	0.00600389	16	Signatures in G-II		PYCRL	34.3316	6.31183e-32	63	Signatures in G-III
						F12	2.68544	0.000398785	18	Signatures in G-II		FNBP1L	32.9662	0.0296656	13	Signatures in G-III
						LAX1	4.10303	0.0142678	13	Signatures in G-II		AHSG	4.09023	2.7888e-06	42	Signatures in G-III
						GLCCI1	5.80772	0.0237607	7	Signatures in G-II		TMCO1	2.26565	0.000184854	62	Signatures in G-III
						NVL	7.13354	0.00550018	7	Signatures in G-II		AAAS	2.60862	0.0468154	53	Signatures in G-III
						ND1	2.93382	0.0278538	35	Signatures in G-II		KRT75	2.39757	2.05514e-09	61	Signatures in G-III
						ZNF579	10.5156	1.25585e-05	10	Signatures in G-II		PPP3R1	4.2915	0.000849354	49	Signatures in G-III
						GCHFR	4.22426	0.0380449	18	Signatures in G-II		FDX1	29.6088	0.000100556	12	Signatures in G-III
						ZNF384	5.75584	3.11951e-10	29	Signatures in G-II		CHMP2B	51.9237	1.12594e-05	16	Signatures in G-III
						ATP11B	2.82408	0.0393744	14	Signatures in G-II		COX7C	145.953	8.53301e-11	28	Signatures in G-III
						EPB41L4B	6.11239	0.00481133	8	Signatures in G-II		VIMP	11.1587	0.00399458	24	Signatures in G-III
						MRGBP	2.11751	0.00748058	17	Signatures in G-II		ARL6IP6	5.13071	2.82918e-05	34	Signatures in G-III
						SMPD1	5.26071	0.0120417	10	Signatures in G-II		VSIG1	10.5583	8.84443e-05	43	Signatures in G-III
						CPNE8	2.97219	0.0316895	7	Signatures in G-II		MRPL54	3.61913	9.6899e-05	16	Signatures in G-III
						BCAT1	4.56928	0.021562	14	Signatures in G-II		PRPF39	2.7086	0.0288681	24	Signatures in G-III
						GNAZ	6.36326	0.00430743	10	Signatures in G-II		SDHC	19.9595	2.22662e-07	23	Signatures in G-III
						PHAX	2.86824	0.000674466	25	Signatures in G-II		COA6	5.85055	6.94432e-16	49	Signatures in G-III
						NDUFAF1	2.11396	0.0277867	9	Signatures in G-II		C1orf27	4.23895	3.73155e-09	52	Signatures in G-III
						THADA	14.9152	0.00350973	8	Signatures in G-II		HPGD	4.81833	7.62277e-07	54	Signatures in G-III
						SDS	3.2971	0.0395045	15	Signatures in G-II		CXCL17	22693.9	1.71657e-05	12	Signatures in G-III
						C10orf32	13.4011	0.00959873	7	Signatures in G-II		NDRG2	2.59989	0.000436945	44	Signatures in G-III
						SEMA3B	18.4982	2.29028e-05	12	Signatures in G-II		MAP2K1	6.45263	1.89418e-06	51	Signatures in G-III
						CRYM	4.74579	0.000116421	15	Signatures in G-II		ETFDH	3.07133	5.59806e-05	61	Signatures in G-III
						CHL1	6.20797	3.71271e-09	22	Signatures in G-II		RBBP7	3.25893	2.73898e-09	59	Signatures in G-III
						GNAO1	2.11236	0.000498826	35	Signatures in G-II		C14orf2	61.2996	0.00142646	17	Signatures in G-III
						C2orf49	5.61775	0.00443577	22	Signatures in G-II		PCBD2	455.08	2.60398e-07	18	Signatures in G-III
						RBM45	3.67901	0.00486793	14	Signatures in G-II		CASC4	5.19108	7.79386e-06	47	Signatures in G-III
						GIMAP7	3.94263	0.0338966	13	Signatures in G-II		BDH2	2.16118	2.37697e-06	59	Signatures in G-III
						C12orf45	3.05391	0.0288911	10	Signatures in G-II		MRPL18	4.94465	3.32337e-15	56	Signatures in G-III
						TMEM106B	4.43745	0.00102127	14	Signatures in G-II		PRSS3	5.10727	2.12654e-12	54	Signatures in G-III
						TMEM68	3.29874	4.15563e-05	41	Signatures in G-II		NDUFAF3	26.4233	6.26713e-06	45	Signatures in G-III
						MAGEA10	3.55121	0.0253032	6	Signatures in G-II		IGFBP2	25.3455	0.000730486	18	Signatures in G-III
						PIP4K2B	8.68807	1.88035e-05	21	Signatures in G-II		ATP6	2.15282	0.0016923	49	Signatures in G-III
						ZDHHC18	2.26339	0.0241096	6	Signatures in G-II		TXLNA	17.9938	1.92774e-09	47	Signatures in G-III
						UROD	2.24988	0.0158988	30	Signatures in G-II		FAM107B	3.31212	0.0159267	33	Signatures in G-III
						RGN	3.56823	0.0218184	12	Signatures in G-II		ADRBK1	9.99217	1.99156e-09	65	Signatures in G-III
						SERPINA7	2.28503	0.00596044	10	Signatures in G-II		SAMD1	2.21192	0.000326761	25	Signatures in G-III
						FOXO3	3.43637	0.0478414	6	Signatures in G-II		SMPD4	2.74937	0.0197616	42	Signatures in G-III
						MED22	3.87327	2.33021e-05	23	Signatures in G-II		MRPS23	2.4167	0.000155048	66	Signatures in G-III
						CD34	58.5916	1.21846e-05	14	Signatures in G-II		RHOA	3.03481	0.00400616	67	Signatures in G-III
						PISD	3.47482	0.00577345	19	Signatures in G-II		SMG5	17.6192	0.0109423	14	Signatures in G-III
						MAP1LC3A	5.55821	0.00571574	11	Signatures in G-II		IMPA2	14.4017	6.34071e-17	47	Signatures in G-III
						RIN3	2.63691	0.00107603	11	Signatures in G-II		CD63	7.09896	0.00126489	66	Signatures in G-III
						LPA	5.60288	0.0407628	8	Signatures in G-II		ALG1	2.70343	0.000249664	49	Signatures in G-III
						GUK1	2.35367	0.0113909	25	Signatures in G-II		HBG1	2.92176	1.56198e-07	45	Signatures in G-III
						TFEB	3.86713	0.0409178	8	Signatures in G-II		MRPS2	2.15483	2.93507e-05	51	Signatures in G-III
						SRP19	3.89713	0.000719956	32	Signatures in G-II		PRRC2C	2.99114	1.74835e-05	65	Signatures in G-III
						CPZ	3.27293	0.00826094	7	Signatures in G-II		POLR3B	5.09612	0.0180238	11	Signatures in G-III
						IFI30	2.17792	0.000624206	30	Signatures in G-II		TOMM5	19.5064	1.1213e-06	27	Signatures in G-III
						SPAST	4.57585	6.62608e-05	17	Signatures in G-II		ZNF598	2.45346	0.0270356	28	Signatures in G-III
						REG3A	25.2062	0.00709791	20	Signatures in G-II		LDLR	6.92375	0.000514128	19	Signatures in G-III
						WNT2B	3.68489	0.00222489	8	Signatures in G-II		CNNM3	3.6677	0.0179474	43	Signatures in G-III
						ACSS3	17.1155	0.0214138	7	Signatures in G-II		CDC123	9.85519	0.0385589	15	Signatures in G-III
						NAPEPLD	5.15108	9.67073e-07	23	Signatures in G-II		KRT78	2.63012	0.00105758	68	Signatures in G-III
						TSEN15	24.3451	0.00344432	7	Signatures in G-II		SAP18	2.21717	0.00123593	70	Signatures in G-III
						N6AMT1	5.30005	1.23172e-05	23	Signatures in G-II		RSRC1	2.67467	0.0340401	13	Signatures in G-III
						TTC39A	6.59029	0.00272968	16	Signatures in G-II		DCTN3	7.40873	6.30072e-12	49	Signatures in G-III
						MYO1H	4.15972	0.0027041	6	Signatures in G-II		SRSF6	7.15423	4.58337e-05	69	Signatures in G-III
						NUDT8	4.21007	0.00422222	13	Signatures in G-II		MYCBP	48.1519	0.00156322	48	Signatures in G-III
						DCTN6	6.76118	0.0175851	12	Signatures in G-II		FPR1	5.71405	3.75133e-06	18	Signatures in G-III
						ATP2A1	2.42812	1.27775e-08	41	Signatures in G-II		VPS13A	6.44439	1.1817e-07	29	Signatures in G-III
						TSPAN9	2.58438	0.0310878	16	Signatures in G-II		C17orf62	3.75255	0.00887783	35	Signatures in G-III
						RAPGEF1	2.05599	0.013337	8	Signatures in G-II		CLN5	2.46255	0.00274866	33	Signatures in G-III
						EBI3	3.45854	0.000665337	19	Signatures in G-II		POLR1D	33.5349	2.05255e-12	29	Signatures in G-III
						PMFBP1	3.22113	0.00662616	7	Signatures in G-II		ORM2	7.40837	0.0421654	44	Signatures in G-III
						PVRL3	9.63734	0.000141589	8	Signatures in G-II		PGK2	8.22881	8.63592e-09	25	Signatures in G-III
						RHBDD3	2.37244	0.0479299	13	Signatures in G-II		BLOC1S5	24.2543	0.0214196	10	Signatures in G-III
						UGT8	2.53215	0.000488987	17	Signatures in G-II		RBL1	2.5298	0.0412363	10	Signatures in G-III
						NOP10	2.38733	0.00319337	9	Signatures in G-II		KRT85	3.14982	1.17839e-08	56	Signatures in G-III
						AKR1C4	8.23323	0.00189521	9	Signatures in G-II		GDPD1	4.36263	0.0380464	13	Signatures in G-III
						OSBPL1A	5.24798	1.63496e-06	20	Signatures in G-II		YIPF5	18.0048	1.24481e-07	25	Signatures in G-III
						TTLL1	4.95894	0.00595655	9	Signatures in G-II		PARP12	4.15974	7.52014e-10	53	Signatures in G-III
						CTIF	12.2985	0.00565317	6	Signatures in G-II		CERS6	6935.8	6.80976e-09	20	Signatures in G-III
						SMAD4	5.46231	0.0110923	10	Signatures in G-II		ADAM9	286.532	4.67224e-09	23	Signatures in G-III
						CFD	5.46995	3.07797e-05	15	Signatures in G-II		MEPCE	4.14802	0.00284	29	Signatures in G-III
						ZBTB1	4.24604	0.000756626	7	Signatures in G-II		GCNT1	3.05762	0.0115891	26	Signatures in G-III
						PTPN21	3.1072	0.00581024	9	Signatures in G-II		RBM7	13.07	0.000257299	13	Signatures in G-III
						PRKAG2	2.79707	0.0206231	7	Signatures in G-II		GTF3C2	33.524	0.0472842	12	Signatures in G-III
						MON1A	32.311	0.00946313	6	Signatures in G-II		MANSC1	2.52033	0.017509	17	Signatures in G-III
						SLC31A1	6.72349	0.0340313	6	Signatures in G-II		HLA-DRB3	2.89702	0.0237541	20	Signatures in G-III
						FAM73B	7.33935	0.00689317	6	Signatures in G-II		MRPL43	19.2198	2.19528e-28	61	Signatures in G-III
						C10orf112	8.15344	0.000177936	9	Signatures in G-II		RFC3	22.4758	1.63762e-10	37	Signatures in G-III
						MED10	5.18265	0.00619464	8	Signatures in G-II		PSMB5	2.08796	0.0287984	70	Signatures in G-III
						PIK3AP1	4.42202	0.040176	29	Signatures in G-II		APAF1	5.47095	0.015999	21	Signatures in G-III
						TSC2	4.49744	0.00134131	26	Signatures in G-II		JUNB	17.0757	0.0221143	16	Signatures in G-III
						COL6A5	2.06676	0.00983281	13	Signatures in G-II		SUGP2	2.47181	0.0383919	28	Signatures in G-III
						THBS4	2.79403	0.0410946	11	Signatures in G-II		SLC17A5	2.8485	0.00450089	37	Signatures in G-III
												MRPL21	5.43144	4.18429e-07	49	Signatures in G-III
												HVCN1	15.8437	1.77904e-05	31	Signatures in G-III
												SSUH2	125.442	2.61235e-06	17	Signatures in G-III
												RPL22L1	14.281	0.00710888	14	Signatures in G-III
												PFN2	3.14281	0.0106012	36	Signatures in G-III
												UBE2V2	5.18414	0.0027043	56	Signatures in G-III
												MMP7	20.1808	0.00130001	15	Signatures in G-III
												CAPS	7.76059	3.66464e-07	43	Signatures in G-III
												MAP2K3	2.87651	0.000133727	51	Signatures in G-III
												KRT6B	4.13916	0.000198793	33	Signatures in G-III
												KRT13	3.47194	1.23081e-08	50	Signatures in G-III
												DAPK1	2.23279	0.0228502	10	Signatures in G-III
												LOC100996300	36.5106	0.00377128	9	Signatures in G-III
												GGCX	2.91949	0.0419216	23	Signatures in G-III
												B4GALT7	5.08329	0.00035405	36	Signatures in G-III
												MRTO4	2.9061	0.000792453	60	Signatures in G-III
												ZNF185	11.6919	3.05603e-05	29	Signatures in G-III
												CDCP1	5.40425	0.000728964	22	Signatures in G-III
												MCTS1	3.9534	2.15648e-06	72	Signatures in G-III
												SPINT2	12.6663	0.000354304	27	Signatures in G-III
												DNASE2	16.2019	6.48055e-12	39	Signatures in G-III
												CALML4	11.8319	0.00711802	11	Signatures in G-III
												RARRES2	6.48341	0.0024967	14	Signatures in G-III
												FREM2	24.3752	0.00601326	12	Signatures in G-III
												CIAPIN1	5.06092	3.18451e-16	68	Signatures in G-III
												MRPS15	10.207	6.62614e-10	36	Signatures in G-III
												MMP12	3.14727	0.0112684	24	Signatures in G-III
												TSSC1	5.12694	1.57792e-08	41	Signatures in G-III
												YIF1A	2.35811	6.51077e-18	62	Signatures in G-III
												RTF1	5.07902	0.000662245	29	Signatures in G-III
												CMC1	21.814	8.19332e-11	35	Signatures in G-III
												POLR2L	4.96288	5.1381e-07	49	Signatures in G-III
												MCEE	2.91488	8.00194e-07	47	Signatures in G-III
												MRPS6	9.06312	0.0175361	27	Signatures in G-III
												ICT1	2.16218	0.0474336	39	Signatures in G-III
												RAP2A	3.16299	0.000692069	27	Signatures in G-III
												PPP1R2	19.2477	4.68752e-08	27	Signatures in G-III
												TM7SF2	18.6006	7.48741e-09	25	Signatures in G-III
												CLCC1	5.09995	0.0339465	18	Signatures in G-III
												MRPS24	11.9075	2.76894e-15	39	Signatures in G-III
												NMD3	5.64503	2.19353e-14	53	Signatures in G-III
												WLS	5.41101	2.90299e-08	38	Signatures in G-III
												SPRYD4	3.17519	1.16464e-07	67	Signatures in G-III
												POLR2K	17.9213	3.94477e-06	20	Signatures in G-III
												FRMPD1	14.049	4.62428e-05	19	Signatures in G-III
												RBM22	4.30741	9.18539e-08	54	Signatures in G-III
												A1BG	2.51099	0.00254398	61	Signatures in G-III
												VPS26B	5.65795	0.000152548	57	Signatures in G-III
												EXT2	2.80414	0.00841102	9	Signatures in G-III
												EIF3C	8.6545	0.0262053	8	Signatures in G-III
												CCDC43	28.7617	2.0299e-06	27	Signatures in G-III
												LSM6	7.16508	0.000442898	38	Signatures in G-III
												GHITM	7.40498	7.55427e-06	44	Signatures in G-III
												TP53I11	490.508	9.8004e-09	21	Signatures in G-III
												CD99	19.7476	8.95361e-06	32	Signatures in G-III
												SF3B5	41.8497	3.66391e-07	28	Signatures in G-III
												COMMD7	2.32313	0.045667	33	Signatures in G-III
												MRPL53	8.1691	0.000514412	18	Signatures in G-III
												KIAA1324	47.5941	2.38227e-13	41	Signatures in G-III
												MAP3K3	4.71571	0.00121698	15	Signatures in G-III
												KRT24	30.0929	0.0467938	8	Signatures in G-III
												S100A2	31.7624	0.0101898	12	Signatures in G-III
												TEX264	3.95025	1.20357e-06	30	Signatures in G-III
												NBPF7	3.9678	1.02413e-06	31	Signatures in G-III
												PVRL4	2.3286	0.0188862	15	Signatures in G-III
												FAM3B	5.35651	2.10866e-05	30	Signatures in G-III
												GP9	9.6097	0.000111312	20	Signatures in G-III
												EMC6	2.22088	7.90618e-10	60	Signatures in G-III
												HAX1	2.0795	0.000629585	43	Signatures in G-III
												PRSS2	2.06406	0.00171139	22	Signatures in G-III
												TGM1	4.25734	0.000818305	25	Signatures in G-III
												APOL1	6.29644	6.43218e-05	20	Signatures in G-III
												SPINT1	3.34255	8.41356e-09	57	Signatures in G-III
												TGM3	14.193	2.11506e-11	44	Signatures in G-III
												RWDD1	9.33018	5.54627e-06	40	Signatures in G-III
												MRPL3	3.40308	0.0274174	44	Signatures in G-III
												TRIM29	19.046	0.0304459	13	Signatures in G-III
												SERPINB3	2.59599	0.00199322	25	Signatures in G-III
												TANC2	6.74155	5.68556e-09	43	Signatures in G-III
												CCDC88A	6310.75	0.000284217	9	Signatures in G-III
												C2orf43	2.38206	2.39524e-16	63	Signatures in G-III
												FYB	11.5836	0.00295457	18	Signatures in G-III
												C19orf43	7.64628	1.93401e-08	62	Signatures in G-III
												PIP	3.91357	7.8156e-05	39	Signatures in G-III
												RABL3	34.3566	8.10037e-11	36	Signatures in G-III
												CCDC9	2.26484	4.17369e-05	55	Signatures in G-III
												LRP10	2.77452	4.40178e-05	35	Signatures in G-III
												SIPA1L1	7.9825	0.000349832	18	Signatures in G-III
												TMEM245	2.51083	0.0167517	28	Signatures in G-III
												MAPK9	3.27049	0.000355838	26	Signatures in G-III
												THUMPD3	8.23117	0.0340605	29	Signatures in G-III
												PKLR	116.471	2.04985e-05	16	Signatures in G-III
												BUD13	33.0114	0.000152399	13	Signatures in G-III
												ALG6	4.2475	0.00116831	27	Signatures in G-III
												CHMP1B	23.5931	1.5692e-05	26	Signatures in G-III
												SEC62	61.8034	4.40582e-11	30	Signatures in G-III
												ZC3HC1	12.2076	2.23605e-09	32	Signatures in G-III
												ATOX1	10.5675	2.22081e-17	47	Signatures in G-III
												EMP3	3.80104	3.21817e-12	51	Signatures in G-III
												DSG1	2.25286	4.97414e-06	65	Signatures in G-III
												MRPL33	4.82547	0.00233933	19	Signatures in G-III
												WDR18	3.80535	5.75e-08	54	Signatures in G-III
												MKL2	4.01126	0.0106326	11	Signatures in G-III
												SMIM7	3.50301	0.000907364	19	Signatures in G-III
												F9	6.46831	0.000268893	47	Signatures in G-III
												ARSB	2.196	0.000685989	29	Signatures in G-III
												SPIN1	16.1964	1.33028e-06	20	Signatures in G-III
												TUBG1	2.64097	0.000141802	46	Signatures in G-III
												MSTO1	3.93528	0.00436992	20	Signatures in G-III
												TIMM21	4.63023	0.00445686	8	Signatures in G-III
												CXCL13	3.91334	0.00363524	17	Signatures in G-III
												PHF6	3.2887	0.00978119	10	Signatures in G-III
												PGPEP1	2.3914	0.0408886	12	Signatures in G-III
												HSDL1	2.07355	0.0409991	24	Signatures in G-III
												SH3D19	2.43017	0.0279466	9	Signatures in G-III
												GMPR2	15.1357	2.47861e-05	34	Signatures in G-III
												GABARAPL2	3.96836	0.0213964	26	Signatures in G-III
												ZMYM2	8.67767	0.0277864	9	Signatures in G-III
												DPY19L4	749.28	0.000252607	9	Signatures in G-III
												LGALSL	3.67717	0.00270619	39	Signatures in G-III
												SH2D4A	9.35741	0.0475007	24	Signatures in G-III
												C5orf51	18.1995	0.0224846	13	Signatures in G-III
												SRXN1	209.334	8.76124e-10	27	Signatures in G-III
												UCKL1	18.3213	3.27688e-08	29	Signatures in G-III
												AQP5	79.0658	2.55742e-07	21	Signatures in G-III
												HNMT	2.44836	4.72961e-06	42	Signatures in G-III
												SLAIN2	3.25213	0.000258732	29	Signatures in G-III
												KCNAB2	2.81441	0.00124983	45	Signatures in G-III
												SYVN1	53.8219	5.20486e-07	19	Signatures in G-III
												C5AR1	20.4162	7.29983e-05	14	Signatures in G-III
												LOC100996817	10.6141	0.0254396	8	Signatures in G-III
												KEAP1	4.46344	0.00331445	21	Signatures in G-III
												IFIT5	4.00362	0.00961645	20	Signatures in G-III
												MYL6B	188.008	0.000261191	12	Signatures in G-III
												FAAH	2.27204	0.018848	30	Signatures in G-III
												HARS2	4.71135	9.96175e-06	21	Signatures in G-III
												PTP4A1	74.0165	1.56419e-17	37	Signatures in G-III
												ESRP2	26.8188	0.0205668	16	Signatures in G-III
												PRR15	9.02596	0.000643375	13	Signatures in G-III
												MRPL27	175.343	1.08394e-12	29	Signatures in G-III
												TRAPPC5	4.23486	1.5507e-06	58	Signatures in G-III
												IMP4	2.12045	0.0130486	23	Signatures in G-III
												CRIPT	3.68073	1.70515e-07	26	Signatures in G-III
												EGLN1	47.221	5.30665e-08	20	Signatures in G-III
												CHD3	1683.55	0.000292294	9	Signatures in G-III
												GINS1	5.98889	0.00558435	9	Signatures in G-III
												LSM7	138.397	1.3317e-22	49	Signatures in G-III
												SMCR7L	1201.25	4.37987e-05	11	Signatures in G-III
												CDSN	5.5771	3.93186e-07	41	Signatures in G-III
												RNMTL1	7.69965	1.05673e-06	22	Signatures in G-III
												COL8A1	4.7415	1.94142e-08	38	Signatures in G-III
												COX19	22460.2	7.4906e-10	22	Signatures in G-III
												FAM83B	42.2912	0.00348687	10	Signatures in G-III
												ELOVL7	32.8808	1.70794e-05	14	Signatures in G-III
												C1orf109	6.63637	0.000940777	10	Signatures in G-III
												GYS2	31.128	1.09828e-18	46	Signatures in G-III
												C1orf52	3.60115	0.0105914	23	Signatures in G-III
												C7orf55	15139.8	0.000245074	9	Signatures in G-III
												FXN	4.40682	0.000911051	28	Signatures in G-III
												ZRANB2	126.135	1.95325e-08	22	Signatures in G-III
												KRT86	3.32195	0.0212838	9	Signatures in G-III
												STK36	3426.49	0.000615249	8	Signatures in G-III
												DSC1	3.15639	1.25375e-10	46	Signatures in G-III
												C8orf33	17.5621	0.00281418	11	Signatures in G-III
												TSC22D2	6.92723	0.000350449	11	Signatures in G-III
												ARGLU1	6.86942	0.00124201	17	Signatures in G-III
												MRPS5	6.09958	3.81693e-09	41	Signatures in G-III
												PRRG1	18197	1.52754e-07	17	Signatures in G-III
												CCDC25	5.34216	3.78571e-06	40	Signatures in G-III
												CCDC150	119.583	0.000189319	13	Signatures in G-III
												RAB3A	22.2214	5.24107e-11	28	Signatures in G-III
												ANKS4B	50.4375	1.00909e-06	20	Signatures in G-III
												CDC20	3.79667	0.0106411	8	Signatures in G-III
												CNOT2	3.20515	0.000854508	34	Signatures in G-III
												HMGA2	25.5326	0.00957067	10	Signatures in G-III
												COX17	30946.1	4.16337e-07	16	Signatures in G-III
												KAT8	161.697	0.000946728	9	Signatures in G-III
												CMSS1	6.31081	0.000330014	17	Signatures in G-III
												EDEM2	2.21101	0.000401707	13	Signatures in G-III
												TAF15	3.99522	0.023063	56	Signatures in G-III
												IVNS1ABP	5.63263	0.0305176	10	Signatures in G-III
												ANKRD32	12.4797	0.0450579	14	Signatures in G-III
												ERC1	2.89384	0.0489153	19	Signatures in G-III
												SCAMP4	34562.3	8.26263e-11	24	Signatures in G-III
												PHYHD1	2.50374	0.0216416	19	Signatures in G-III
												CNEP1R1	7649.73	1.03952e-06	15	Signatures in G-III
												TMEM160	13392.4	2.39727e-11	25	Signatures in G-III
												MRPS18A	8.53622	1.49462e-12	30	Signatures in G-III
												N4BP1	3.54015	0.00189489	11	Signatures in G-III
												KIF21B	6.75492	1.7483e-05	24	Signatures in G-III
												SVIP	199.749	2.79531e-13	30	Signatures in G-III
												CCDC18	2563.11	1.93526e-05	12	Signatures in G-III
												ATRIP	3.74988	0.00026658	16	Signatures in G-III
												NFKBIB	17.4081	0.000794732	11	Signatures in G-III
												PLEKHF1	2.76462	0.0269676	25	Signatures in G-III
												RDH14	13.6917	1.22957e-29	64	Signatures in G-III
												FAM213B	3.86724	0.0152645	20	Signatures in G-III
												DPT	2.72648	0.00457464	53	Signatures in G-III
												LYRM4	8.07628	0.000274367	19	Signatures in G-III
												FLG2	2.81503	0.0141423	37	Signatures in G-III
												SEMA4G	1981.41	0.000270943	9	Signatures in G-III
												C17orf104	17.8309	2.46727e-09	26	Signatures in G-III
												SEPP1	4.03856	0.00197809	10	Signatures in G-III
												RBMXL1	3.06503	0.00035585	44	Signatures in G-III
												C1orf198	4.31209	1.89679e-05	34	Signatures in G-III
												PGLYRP2	6.23616	0.00022655	19	Signatures in G-III
												UBE2G2	80.1078	3.23776e-07	18	Signatures in G-III
												NDUFC2	3.63364	2.37315e-05	20	Signatures in G-III
												FCER1G	38.4326	7.28888e-05	23	Signatures in G-III
												LYRM2	24115.9	7.09331e-06	13	Signatures in G-III
												PSENEN	5.12304	0.0160522	9	Signatures in G-III
												EPDR1	8.03347	0.0349775	20	Signatures in G-III
												ACYP2	25.2738	0.00124649	9	Signatures in G-III
												CTDSPL2	7.76586	4.14184e-06	19	Signatures in G-III
												C1orf122	154.675	1.71031e-14	32	Signatures in G-III
												CD37	31.7279	4.32143e-05	13	Signatures in G-III
												ATG16L1	5.59151	1.72691e-07	36	Signatures in G-III
												TATDN1	157.229	5.30637e-08	20	Signatures in G-III
												CUTC	9.41544	2.16222e-06	21	Signatures in G-III
												HMGN1	19.953	0.000255583	48	Signatures in G-III
												SH2D1A	4.29942	0.0359534	9	Signatures in G-III
												CPM	5.02624	0.00247089	19	Signatures in G-III
												TMEM223	15.8794	1.24587e-09	28	Signatures in G-III
												HAS1	5.86931	0.00865442	10	Signatures in G-III
												SIGLEC1	6.858	0.0270846	8	Signatures in G-III
												APBA1	1323.96	0.000594415	8	Signatures in G-III
												RENBP	2.3737	3.87828e-05	28	Signatures in G-III
												NOL7	2.22229	0.0429614	21	Signatures in G-III
												EPHA6	9.24837	0.00235808	10	Signatures in G-III
												PPP3CC	2.82667	0.00959609	16	Signatures in G-III
												CHMP3	16.6531	3.21321e-06	19	Signatures in G-III
												PUM2	7.28853	2.17998e-10	34	Signatures in G-III
												ANXA9	7.98374	0.0121164	8	Signatures in G-III
												KCTD10	2.39051	0.043067	9	Signatures in G-III
												MS4A1	9877.41	0.000265705	9	Signatures in G-III
												OXA1L	27.7167	2.09279e-12	37	Signatures in G-III
												HS2ST1	5.26005	1.57671e-05	23	Signatures in G-III
												MORF4L2	12822.5	1.16022e-06	15	Signatures in G-III
												SMPDL3A	4.26386	0.0221643	18	Signatures in G-III
												ZC3H13	842.733	0.000105246	10	Signatures in G-III
												TSC22D1	522238	0.000629989	8	Signatures in G-III
												CALCOCO2	24.884	0.00318752	13	Signatures in G-III
												PCSK1N	92.7453	8.38703e-05	12	Signatures in G-III
												SLC15A4	1710.31	1.75638e-05	12	Signatures in G-III
												MSRB2	8.68744	8.37864e-05	17	Signatures in G-III
												CLP1	18.9131	0.00027412	11	Signatures in G-III
												MORC2	3.14223	0.0190018	16	Signatures in G-III
												ORMDL3	36.7065	1.24816e-05	22	Signatures in G-III
												CD48	3.71372	1.46865e-05	30	Signatures in G-III
												GRN	7.01661	0.0141171	34	Signatures in G-III
												TM4SF1	18.9727	5.15195e-05	18	Signatures in G-III
												RBBP9	11.633	0.000130263	15	Signatures in G-III
												LOC101060458	3324.89	0.000600686	8	Signatures in G-III
												NKRF	3.22592	0.040636	10	Signatures in G-III
												PTPLB	5.08583	5.22797e-07	33	Signatures in G-III
												CD248	20.2483	0.000363004	12	Signatures in G-III
												HDDC2	4.6559	0.00227883	35	Signatures in G-III
												ZC2HC1A	3.10587	0.0398961	9	Signatures in G-III
												RPL36AL	6.88665	0.0204317	26	Signatures in G-III
												BRPF3	1447.16	0.000695347	8	Signatures in G-III
												CHIT1	2.57417	0.0438133	13	Signatures in G-III
												SLC43A3	8.1275	1.10363e-08	25	Signatures in G-III
												IGFBP3	1.67151e+06	4.54245e-05	11	Signatures in G-III
												FBN2	22.0994	0.0201692	9	Signatures in G-III
												CHRNE	10407	4.3356e-05	11	Signatures in G-III
												HAL	133.879	0.000634387	11	Signatures in G-III
												S100A7	5.84287	1.39998e-08	41	Signatures in G-III
												GTF2A2	18.0777	0.0102	9	Signatures in G-III
												CASP14	2.80157	8.36598e-10	49	Signatures in G-III
												SERPINB12	9.41558	5.29505e-12	45	Signatures in G-III
												LCN1	9.55794	4.99691e-07	31	Signatures in G-III
												NDUFAF4	4.13905	0.0267013	29	Signatures in G-III
												HRNR	3.19519	5.6111e-08	48	Signatures in G-III
												PRSS8	76.9097	0.00124651	10	Signatures in G-III
												GSKIP	122.345	0.0101854	11	Signatures in G-III
												LACRT	16.0159	0.0234721	9	Signatures in G-III
												TMEM59	248.493	0.00207853	8	Signatures in G-III
												WDR45	10187.5	0.000265777	9	Signatures in G-III
												SERF2	31.148	0.00124255	9	Signatures in G-III
												NAT8L	22.929	0.010127	9	Signatures in G-III
												CA4	44.3281	0.00137071	9	Signatures in G-III
												TMEM199	4471.77	1.75343e-05	12	Signatures in G-III
												ITM2B	13.9346	0.00455407	16	Signatures in G-III
												APH1A	43.6244	2.64029e-06	16	Signatures in G-III
												CD53	15.0474	0.00443019	16	Signatures in G-III
												SUMO3	88220.8	0.000584289	8	Signatures in G-III
												ZC3H7A	6.30296	0.00346293	10	Signatures in G-III
												KDELR1	10.7633	0.000678438	10	Signatures in G-III
												SH3GL3	12084.7	0.000267342	9	Signatures in G-III
												UBL3	6.38812	0.00239852	10	Signatures in G-III
												A4GNT	6.41023	0.000581749	15	Signatures in G-III
												C1orf68	123.382	0.000122732	13	Signatures in G-III
												VMA21	2.99113	0.0302272	19	Signatures in G-III
												APTX	4.32152	0.0324166	12	Signatures in G-III
												NMRAL1	11.5807	0.000630689	17	Signatures in G-III
												YOD1	6.82471	0.0129235	9	Signatures in G-III
												DUOXA2	24.9072	0.00872597	8	Signatures in G-III
												ABCD4	2.58198	0.0256248	10	Signatures in G-III
												TMEM14C	3.61134	0.0455643	13	Signatures in G-III
												NDUFC1	29451.3	3.98937e-07	16	Signatures in G-III
												MRPL35	5.01621	0.00170249	12	Signatures in G-III
												SS18	42.2269	0.00091244	12	Signatures in G-III
												EXOSC1	4860.75	0.000258653	9	Signatures in G-III
												KPNA7	87.1884	0.000453659	10	Signatures in G-III
												TAF6L	15.794	0.0107596	8	Signatures in G-III
												TIAM1	2.49239	0.0132269	11	Signatures in G-III
												SMDT1	7041.51	6.96691e-10	22	Signatures in G-III
												ALG8	3929.75	3.05938e-06	14	Signatures in G-III
												S1PR3	17441.4	0.000257375	9	Signatures in G-III
												C1orf226	24325.6	0.000636574	8	Signatures in G-III
												FAM109A	20317.8	0.000102953	10	Signatures in G-III
												CASZ1	23.4091	0.000803903	11	Signatures in G-III
												NDUFB2	14.6693	0.00055684	14	Signatures in G-III
												TMEM30B	2.11258	0.000848274	48	Signatures in G-III

## Sheet: e. Pathways of G-I-G-IV
Group	Pathway	Count	Genes	Pvalue
G-I	Endocytosis	13	WIPF1, SNF8, CBL, PML, DNM2, DNM3, EEA1, ACAP2, ITCH, TRAF6, GRK6, CHMP6, EPS15	0.000472615
	Endocrine and other factor-regulated calcium reabsorption	6	DNM3, ADCY9, GNAQ, ATP1A2, ATP1B1, DNM2	0.000730162
	N-Glycan biosynthesis	4	FUT8, ALG14, STT3A, MAN1C1	0.04408
G-II	Metabolic pathways	69	PANK4, ADPGK, QPRT, MPI, APIP, COMT, ENO2, NAGLU, GUK1, UROD, SMPD1, TK1, DLAT, SEPHS2, ENOPH1, SDS, TPI1, OXSM, ALG2, SORD, PLA2G4A, BPGM, COASY, PISD, NT5C3A, ITPKB, INPP4B, MTAP, DPYD, RGN, PIGK, ND1, BCAT1, DLD, ND5, LIPT2, PDXK, ACSS3, ECHS1, INPP1, NDUFB5, RPE, ATP5H, PLD1, MTMR6, ACAT1, DGUOK, UGT8, HMGCL, PTDSS1, ALDH1B1, POLR2C, AFMID, CKB, FUK, CBR3, MPST, DUT, PTGES2, EPHX2, GSS, AKR1C…	0.000129134
	Pantothenate and CoA biosynthesis	5	PANK4, DPYD, BCAT1, AASDHPPT, COASY	0.00358528
	Sphingolipid signaling pathway	12	SMPD1, AKT3, PPP2R2D, PTEN, PIK3R2, DEGS1, TRAF2, PRKCA, PLD1, BID, PRKCZ, MAP3K5	0.00435924
	Phosphatidylinositol signaling system	10	ITPKB, INPP4B, TMEM55B, INPP1, PTEN, PIK3R2, PRKCA, PIP4K2B, MTMR6, PLCD1	0.00944998
	Lysine degradation	7	ECHS1, ALDH1B1, SETDB1, EHMT2, SETD7, PLOD2, ACAT1	0.0112964
	Inositol phosphate metabolism	8	ITPKB, INPP4B, TPI1, INPP1, PTEN, PIP4K2B, MTMR6, PLCD1	0.0147118
	Carbon metabolism	10	SDS, ECHS1, TPI1, ADPGK, RPE, RGN, DLAT, ENO2, DLD, ACAT1	0.0223893
	Biosynthesis of antibiotics	15	ECHS1, SDS, TPI1, ADPGK, RPE, BPGM, ENO2, ACAT1, SQLE, ALDH1B1, RGN, RCE1, DLAT, BCAT1, DLD	0.0230807
	Valine, leucine and isoleucine degradation	6	HMGCL, ECHS1, ALDH1B1, BCAT1, DLD, ACAT1	0.0277754
	Glycolysis / Gluconeogenesis	7	TPI1, ALDH1B1, ADPGK, DLAT, BPGM, ENO2, DLD	0.0352767
	Insulin resistance	9	MLXIPL, TBC1D4, AKT3, RPS6KA1, PPP1R3D, PTEN, PRKAG2, PIK3R2, PRKCZ	0.0439881
	Cysteine and methionine metabolism	5	MPST, MTAP, SDS, APIP, ENOPH1	0.0489797
G-III	Ribosome	35	RPL5, MRPS15, MRPS16, RPL32, MRPL18, RPL11, MRPL17, RPS27L, MRPL12, MRPL13, MRPL35, MRPL33, RPS15, RPS14, MRPL3, RPS15A, RPS19, RPL18A, RPL36AL, RPL13, RPL38, RPL15, RPL22, MRPL27, MRPS18A, RPL35A, MRPS2, RPL23A, MRPS6, MRPS5, MRPL21, RPS25, RPL27A, RPS20, RPL22L1	1.59453e-13
	Lysosome	25	CD63, HEXB, CTSZ, CLTB, CLTA, CTSS, CLN5, GGA1, GGA3, LAMP1, NEU1, PSAP, SLC17A5, AP1S2, CTSH, AP3S1, CTSE, AP1M2, ARSB, CTSC, CTSB, CTSA, ATP6AP1, M6PR, DNASE2	8.93627e-08
	Oxidative phosphorylation	20	NDUFA7, ATP6AP1, NDUFA3, NDUFB3, COX17, ATP6, NDUFB2, NDUFB1, NDUFC2, ATP5I, NDUFC1, SDHC, COX5B, COX7C, COX7A2L, NDUFS7, PPA2, NDUFS5, NDUFV3, ATP6V1D	0.000239861
	Non-alcoholic fatty liver disease (NAFLD)	21	NDUFA7, PKLR, NDUFA3, INSR, NDUFB3, PRKAG1, NDUFB2, NDUFB1, NDUFC2, NDUFC1, SDHC, COX5B, COX7C, MAPK9, COX7A2L, NDUFS7, CASP3, NDUFS5, CYCS, RAC1, NDUFV3	0.0004609
	RNA transport	19	PRMT5, EIF2B4, UBE2I, NCBP1, NCBP2, EIF4A3, NMD3, AAAS, NUP210L, SUMO1, SUMO3, PABPC4L, SAP18, EIF3H, EIF3C, EIF4E, RAN, EIF4B, PAIP1	0.0113291
	Bacterial invasion of epithelial cells	11	ARPC2, ARPC1B, ARPC1A, CTNNA1, CLTB, CLTA, ARPC4, RAC1, ARPC5, RHOA, ACTG1	0.0147933
	Fc epsilon RI signaling pathway	10	MAP2K3, MAPK9, MAP2K1, NRAS, FCER1G, LCP2, GRB2, RAC1, MAPK14, MAPK13	0.0166988
	Amino sugar and nucleotide sugar metabolism	8	CYB5R2, CHIT1, CYB5R1, HEXB, UAP1L1, PMM2, UAP1, RENBP	0.020381
	RNA polymerase	6	POLR3B, POLR2E, POLR1D, POLR2G, POLR2K, POLR2L	0.0363185
	Endocytosis	22	VPS29, SH3GL3, IST1, ARPC1B, ARPC1A, SNX12, CLTB, CLTA, ARPC4, VPS26B, ARPC5, RHOA, SNX3, SNX2, CAPZB, ARPC2, HGS, CHMP1B, RAB35, CHMP2B, CHMP3, LDLR	0.0420582
G-IV	ECM-receptor interaction	8	TNN, LAMB2, GP1BB, COL11A1, LAMA4, ITGA11, THBS1, THSD4	0.00309759
	Focal adhesion	11	TNN, LAMB2, COL11A1, LAMA4, AKT3, ITGA11, ZYX, PARVA, THBS1, EGFR, THBS3	0.0162579
	ErbB signaling pathway	6	RPS6KB1, AKT3, ARAF, CBLB, CAMK2G, EGFR	0.0439335
	Complement and coagulation cascades	6	FGB, C4A, F7, CR1, F12, TFPI	0.0182984
	PI3K-Akt signaling pathway	14	ATF2, CRTC2, PHLPP1, LAMB2, LAMA4, COL11A1, THBS1, EGFR, RPS6KB1, GNG4, TNN, KIT, AKT3, ITGA11	0.0209868

## Sheet: f. The validation subcohort
Firmiana ID	subcohort	RECIST	Response
Exp123464	DOS	PR	S
Exp123465	DOS	PR	S
Exp123466	DOS	SD	NS
Exp123467	DOS	SD	NS
Exp123476	DOS	PR	S
Exp123477	DOS	PR	S
Exp123478	DOS	SD	NS
Exp123479	DOS	SD	NS
Exp123488	DOS	PR	S
Exp123489	DOS	PR	S
Exp123490	DOS	SD	NS
Exp123491	DOS	SD	NS
Exp123500	DOS	PR	S
Exp123501	DOS	PR	S
Exp123502	DOS	SD	NS
Exp123503	DOS	SD	NS
Exp123512	DOS	PR	S
Exp123513	DOS	PR	S
Exp123514	DOS	SD	NS
Exp123515	DOS	SD	NS
Exp123468	XELOX	PR	S
Exp123469	XELOX	PR	S
Exp123470	XELOX	SD	NS
Exp123471	XELOX	SD	NS
Exp123480	XELOX	PR	S
Exp123481	XELOX	PR	S
Exp123482	XELOX	SD	NS
Exp123483	XELOX	SD	NS
Exp123492	XELOX	PR	S
Exp123493	XELOX	PR	S
Exp123494	XELOX	SD	NS
Exp123495	XELOX	SD	NS
Exp123504	XELOX	PR	S
Exp123505	XELOX	PR	S
Exp123506	XELOX	SD	NS
Exp123507	XELOX	SD	NS
Exp123516	XELOX	PR	S
Exp123517	XELOX	PR	S
Exp123518	XELOX	SD	NS
Exp123519	XELOX	SD	NS
Exp123472	HER2	PR	S
Exp123473	HER2	PR	S
Exp123474	HER2	SD	NS
Exp123475	HER2	SD	NS
Exp123484	HER2	PR	S
Exp123485	HER2	PR	S
Exp123486	HER2	SD	NS
Exp123487	HER2	SD	NS
Exp123496	HER2	PR	S
Exp123497	HER2	PR	S
Exp123498	HER2	SD	NS
Exp123499	HER2	PD	NS
Exp123508	HER2	PR	S
Exp123509	HER2	PR	S
Exp123510	HER2	SD	NS
Exp123511	HER2	SD	NS
Exp123520	HER2	PR	S
Exp123521	HER2	PR	S
Exp123522	HER2	SD	NS
Exp123523	HER2	PD	NS

## Sheet: g. Targeted peptides. 
Group	Protein	Sequence	m/z [Da]
ECM proteins	LAMB2	QLDALLEALK	557.329
ECM proteins	LAMB2	AMDYDLLLR	555.286
ECM proteins	TGFBI	EGVYTVFAPTNEAFR	850.917
ECM proteins	TGFBI	YGTLFTMDR	552.263
ECM proteins	TGFBI	VLTDELK	409.237
ECM proteins	THBS1	MENAELDVPIQSVFTR	924.961
ECM proteins	THBS1	TIVTTLQDSIR	623.854
ECM proteins	THBS1	FQDLVDAVR	531.782
ECM proteins	THSD4	FSPHRPDNLVPPAPQPPR	506.272
ECM proteins	THSD4	FYEWEPFAEVK	722.843
ECM proteins	THSD4	SWFLTEWSER	670.816
ECM proteins	SRPX2	EQQLSANIIEELR	771.91

## Sheet: h. ECM proteins by PRM
Symbol	Group	Exp123464	Exp123465	Exp123476	Exp123477	Exp123488	Exp123489	Exp123500	Exp123501	Exp123512	Exp123513	Exp123466	Exp123467	Exp123478	Exp123479	Exp123490	Exp123491	Exp123502	Exp123503	Exp123514	Exp123515	FC(NS/S)	pw
SRPX2	ECM proteins	176443	1.29166e+06	1.46297e+06	644555	2.80216e+06	2.24162e+06	2.68269e+06	2.24743e+06	1.19923e+06	364435	1.54404e+07	2.00237e+07	2.29825e+07	7.23806e+06	2.97739e+06	2.39195e+07	1.226e+07	930306	1.1023e+06	472237	7.10281	0.035463
THBS1	ECM proteins	412205	1.39732e+06	512813	3.94474e+06	4.31329e+06	205783	9.1356e+06	115639	7.74029e+06	2.92159e+06	9.56104e+07	1.64234e+07	2.68325e+07	3.39563e+07	1.41127e+06	1.10948e+07	8.12937e+06	3.47973e+06	1.72415e+07	1.99216e+07	7.62562	0.00150469
TGFBI	ECM proteins	7.8891e+06	3.98335e+08	4.89108e+08	1.78076e+08	1.16984e+08	1.62513e+08	1.79989e+08	1.07349e+08	6.25192e+08	4.13283e+08	8.62851e+08	7.26195e+08	8.80602e+08	4.10345e+08	4.18017e+07	7.20571e+08	3.32898e+08	2.13116e+08	5.17202e+08	5.75347e+08	1.97144	0.035463
LAMB2	ECM proteins	2.6454e+07	4.15715e+07	4.06481e+07	612346	6.39416e+06	6.22999e+07	4.48811e+06	3.60639e+07	1.90909e+07	1.56692e+07	5.26521e+07	2.15387e+08	1.01612e+08	6.41192e+07	2.19901e+07	1.59028e+08	7.14678e+07	2.41958e+07	1.64918e+07	1.74624e+07	2.93893	0.0432571
THSD4	ECM proteins	604344	824677	248961	2.76783e+06	5.77572e+06	3.24981e+06	858208	2.01288e+06	5.31779e+06	4.13118e+06	1.10525e+07	8.31614e+06	3.55963e+06	7.21092e+06	2.33444e+06	7.15022e+06	9.95364e+06	4.97739e+06	4.70951e+06	5.07995e+06	2.4948	0.00519604
