# Supplementary material for: Proteomic characterization of gastric cancer response to chemotherapy and targeted therapy reveals potential therapeutic strategies
Source: Nat Commun. 2022 Sep 29;13:5723. doi: 10.1038/s41467-022-33282-0 (PMC9522856; doi:10.1038/s41467-022-33282-0)
Supplement: Supplementary file 7 — Supplementary Data 4 [file 41467_2022_33282_MOESM7_ESM.xlsx]

## Sheet: Description
Supplementary Data 4. Application of FDGC subtype.
a. Application in BPRC cohort. The FDGC subtyping model was applied to the BPRC cohort.
b. Application in EOGC cohort. The FDGC subtyping model was applied to the EOGC cohort.
c. Application in ACRG cohort. The FDGC subtyping model was applied to the ACRG cohort.

## Sheet: a. Application in BPRC cohort
Sample	BPRC subtype	Prediction (FDGC subtype )
GC056	PX2	G-I
GC069	PX2	G-I
GC071	PX3	G-I
GC035	PX3	G-I
GC037	PX1	G-I
GC043	PX2	G-I
GC067	PX2	G-I
GC077	PX2	G-I
GC080	PX1	G-I
GC094	PX2	G-I
GC099	PX2	G-I
GC105	PX3	G-I
GC106	PX3	G-I
GC114	PX1	G-I
GC117	PX2	G-I
GC041	PX2	G-III
GC109	PX3	G-III
GC030	PX3	G-III
GC057	PX3	G-III
GC097	PX3	G-III
GC012	PX2	G-III
GC023	PX3	G-III
GC026	PX1	G-III
GC028	PX2	G-III
GC038	PX2	G-III
GC039	PX2	G-III
GC040	PX2	G-III
GC042	PX2	G-III
GC044	PX1	G-III
GC047	PX1	G-III
GC050	PX2	G-III
GC055	PX2	G-III
GC059	PX3	G-III
GC062	PX3	G-III
GC066	PX1	G-III
GC068	PX3	G-III
GC070	PX2	G-III
GC072	PX3	G-III
GC074	PX3	G-III
GC075	PX2	G-III
GC076	PX1	G-III
GC078	PX1	G-III
GC082	PX3	G-III
GC103	PX2	G-III
GC104	PX1	G-III
GC112	PX1	G-III
GC065	PX3	G-IV
GC022	PX3	G-IV
GC029	PX3	G-IV
GC031	PX3	G-IV
GC034	PX1	G-IV
GC036	PX3	G-IV
GC045	PX3	G-IV
GC046	PX3	G-IV
GC048	PX2	G-IV
GC051	PX3	G-IV
GC052	PX2	G-IV
GC053	PX1	G-IV
GC054	PX3	G-IV
GC058	PX3	G-IV
GC060	PX2	G-IV
GC061	PX3	G-IV
GC063	PX3	G-IV
GC064	PX2	G-IV
GC073	PX2	G-IV
GC079	PX2	G-IV
GC081	PX1	G-IV
GC090	PX2	G-IV
GC091	PX2	G-IV
GC092	PX3	G-IV
GC093	PX2	G-IV
GC096	PX3	G-IV
GC098	PX3	G-IV
GC100	PX3	G-IV
GC101	PX1	G-IV
GC102	PX2	G-IV
GC107	PX2	G-IV
GC108	PX3	G-IV
GC110	PX2	G-IV
GC111	PX3	G-IV
GC115	PX3	G-IV
GC116	PX2	G-IV
GC118	PX2	G-IV
GC119	PX1	G-IV

## Sheet: b. Application in EOGC cohort
Sample	EOGC subtype	Prediction (FDGC subtype )
16T	Sub1	G-I
18T	Sub4	G-I
22T	Sub2	G-I
46T	Sub2	G-I
54T	Sub4	G-I
56T	Sub2	G-I
88T	Sub2	G-I
116T	Sub2	G-I
138T	Sub2	G-I
144T	Sub4	G-I
194T	Sub2	G-I
196T	Sub2	G-I
210T	Sub2	G-I
212T	Sub2	G-I
258T	Sub2	G-I
268T	Sub2	G-I
5264T	Sub2	G-I
5358T	Sub2	G-I
5382T	Sub2	G-I
5760T	Sub4	G-I
44T	Sub4	G-II
60T	Sub4	G-II
62T	Sub4	G-II
64T	Sub4	G-II
66T	Sub4	G-II
68T	Sub4	G-II
96T	Sub4	G-II
112T	Sub4	G-II
118T	Sub2	G-II
120T	Sub2	G-II
136T	Sub4	G-II
140T	Sub4	G-II
148T	Sub4	G-II
168T	Sub4	G-II
170T	Sub4	G-II
202T	Sub4	G-II
222T	Sub4	G-II
226T	Sub4	G-II
250T	Sub2	G-II
2398T	Sub2	G-II
24T	Sub1	G-III
28T	Sub2	G-III
38T	Sub1	G-III
40T	Sub1	G-III
42T	Sub3	G-III
90T	Sub4	G-III
92T	Sub4	G-III
124T	Sub2	G-III
150T	Sub2	G-III
156T	Sub1	G-III
162T	Sub4	G-III
166T	Sub1	G-III
174T	Sub3	G-III
180T	Sub1	G-III
182T	Sub1	G-III
232T	Sub2	G-III
254T	Sub4	G-III
270T	Sub3	G-III
5374T	Sub3	G-III
14T	Sub3	G-IV
26T	Sub2	G-IV
30T	Sub3	G-IV
32T	Sub3	G-IV
34T	Sub1	G-IV
36T	Sub3	G-IV
132T	Sub2	G-IV
146T	Sub4	G-IV
164T	Sub4	G-IV
190T	Sub3	G-IV
192T	Sub3	G-IV
200T	Sub2	G-IV
204T	Sub4	G-IV
214T	Sub2	G-IV
216T	Sub3	G-IV
218T	Sub2	G-IV
220T	Sub1	G-IV
236T	Sub1	G-IV
248T	Sub3	G-IV
266T	Sub1	G-IV
272T	Sub3	G-IV

## Sheet: c. Application in ACRG cohort
Sample	ACRG subtype	Prediction (FDGC subtype )
GSM1523744	MSI	G-I
GSM1523748	MSS/TP53+	G-I
GSM1523774	EMT	G-I
GSM1523784	MSS/TP53-	G-I
GSM1523797	MSI	G-I
GSM1523802	MSS/TP53-	G-I
GSM1523805	MSI	G-I
GSM1523826	MSS/TP53-	G-I
GSM1523833	MSI	G-I
GSM1523843	MSS/TP53-	G-I
GSM1523850	EMT	G-I
GSM1523857	MSS/TP53-	G-I
GSM1523864	MSI	G-I
GSM1523920	MSS/TP53-	G-I
GSM1523926	MSS/TP53+	G-I
GSM1523934	MSS/TP53-	G-I
GSM1523948	EMT	G-I
GSM1523955	MSS/TP53+	G-I
GSM1523956	MSS/TP53-	G-I
GSM1523957	MSS/TP53+	G-I
GSM1523962	EMT	G-I
GSM1523967	MSS/TP53+	G-I
GSM1523971	EMT	G-I
GSM1523973	MSS/TP53-	G-I
GSM1523985	MSS/TP53+	G-I
GSM1523989	MSS/TP53-	G-I
GSM1523993	MSS/TP53-	G-I
GSM1523995	MSS/TP53-	G-I
GSM1524003	MSS/TP53-	G-I
GSM1524004	MSS/TP53-	G-I
GSM1524023	MSS/TP53-	G-I
GSM1524029	EMT	G-I
GSM1524030	EMT	G-I
GSM1524044	MSS/TP53-	G-I
GSM1524070	MSS/TP53+	G-I
GSM1523728	MSI	G-II
GSM1523745	MSS/TP53-	G-II
GSM1523746	MSS/TP53-	G-II
GSM1523747	MSS/TP53+	G-II
GSM1523765	MSS/TP53-	G-II
GSM1523770	MSI	G-II
GSM1523776	MSI	G-II
GSM1523777	MSS/TP53-	G-II
GSM1523780	MSI	G-II
GSM1523781	MSS/TP53-	G-II
GSM1523790	MSI	G-II
GSM1523791	MSI	G-II
GSM1523794	MSI	G-II
GSM1523795	MSS/TP53+	G-II
GSM1523798	EMT	G-II
GSM1523800	MSI	G-II
GSM1523801	MSI	G-II
GSM1523809	MSS/TP53+	G-II
GSM1523810	MSI	G-II
GSM1523811	MSI	G-II
GSM1523813	MSI	G-II
GSM1523815	MSS/TP53-	G-II
GSM1523816	MSS/TP53-	G-II
GSM1523817	MSS/TP53-	G-II
GSM1523820	MSS/TP53+	G-II
GSM1523821	MSI	G-II
GSM1523823	MSI	G-II
GSM1523825	MSI	G-II
GSM1523828	MSI	G-II
GSM1523830	MSI	G-II
GSM1523835	EMT	G-II
GSM1523836	MSS/TP53+	G-II
GSM1523838	MSI	G-II
GSM1523841	MSS/TP53+	G-II
GSM1523844	EMT	G-II
GSM1523848	EMT	G-II
GSM1523849	EMT	G-II
GSM1523851	MSI	G-II
GSM1523853	MSS/TP53-	G-II
GSM1523855	MSS/TP53-	G-II
GSM1523856	MSI	G-II
GSM1523859	MSS/TP53+	G-II
GSM1523860	MSI	G-II
GSM1523863	MSI	G-II
GSM1523865	MSS/TP53-	G-II
GSM1523868	MSI	G-II
GSM1523870	MSI	G-II
GSM1523874	MSS/TP53-	G-II
GSM1523875	MSS/TP53+	G-II
GSM1523876	MSI	G-II
GSM1523877	MSS/TP53-	G-II
GSM1523880	MSI	G-II
GSM1523882	MSS/TP53+	G-II
GSM1523883	MSS/TP53+	G-II
GSM1523885	MSI	G-II
GSM1523886	EMT	G-II
GSM1523887	MSS/TP53-	G-II
GSM1523888	MSI	G-II
GSM1523896	MSS/TP53+	G-II
GSM1523897	MSS/TP53-	G-II
GSM1523898	MSS/TP53+	G-II
GSM1523901	MSI	G-II
GSM1523903	MSI	G-II
GSM1523906	EMT	G-II
GSM1523908	MSS/TP53-	G-II
GSM1523909	MSI	G-II
GSM1523910	MSI	G-II
GSM1523925	MSS/TP53-	G-II
GSM1523928	MSS/TP53-	G-II
GSM1523929	MSI	G-II
GSM1523940	MSS/TP53-	G-II
GSM1523941	MSS/TP53-	G-II
GSM1523945	EMT	G-II
GSM1523946	MSS/TP53+	G-II
GSM1523947	MSI	G-II
GSM1523950	MSS/TP53-	G-II
GSM1523953	MSS/TP53-	G-II
GSM1523959	MSS/TP53-	G-II
GSM1523961	MSI	G-II
GSM1523964	MSI	G-II
GSM1523966	MSS/TP53-	G-II
GSM1523970	MSS/TP53-	G-II
GSM1523972	MSS/TP53-	G-II
GSM1523974	MSS/TP53-	G-II
GSM1523976	MSS/TP53-	G-II
GSM1523977	MSS/TP53-	G-II
GSM1523978	MSS/TP53+	G-II
GSM1523979	MSI	G-II
GSM1523980	MSS/TP53+	G-II
GSM1523983	MSI	G-II
GSM1523984	EMT	G-II
GSM1523990	EMT	G-II
GSM1523997	MSS/TP53-	G-II
GSM1524001	MSS/TP53-	G-II
GSM1524008	MSI	G-II
GSM1524015	MSS/TP53-	G-II
GSM1524019	MSS/TP53-	G-II
GSM1524028	MSS/TP53+	G-II
GSM1524032	MSI	G-II
GSM1524041	MSI	G-II
GSM1524042	MSS/TP53-	G-II
GSM1524043	MSS/TP53+	G-II
GSM1524054	MSI	G-II
GSM1523727	MSI	G-III
GSM1523729	MSS/TP53+	G-III
GSM1523768	MSS/TP53-	G-III
GSM1523769	MSS/TP53-	G-III
GSM1523772	EMT	G-III
GSM1523773	EMT	G-III
GSM1523775	MSI	G-III
GSM1523778	MSS/TP53-	G-III
GSM1523779	MSI	G-III
GSM1523782	MSS/TP53+	G-III
GSM1523783	MSS/TP53+	G-III
GSM1523786	MSS/TP53+	G-III
GSM1523787	MSS/TP53+	G-III
GSM1523789	MSS/TP53-	G-III
GSM1523792	MSS/TP53-	G-III
GSM1523796	EMT	G-III
GSM1523803	MSS/TP53+	G-III
GSM1523804	MSS/TP53+	G-III
GSM1523806	MSS/TP53-	G-III
GSM1523807	MSS/TP53-	G-III
GSM1523808	MSI	G-III
GSM1523814	MSS/TP53+	G-III
GSM1523818	MSS/TP53+	G-III
GSM1523819	MSS/TP53+	G-III
GSM1523822	MSI	G-III
GSM1523827	MSS/TP53-	G-III
GSM1523829	MSS/TP53-	G-III
GSM1523832	MSS/TP53+	G-III
GSM1523834	MSS/TP53+	G-III
GSM1523837	MSS/TP53-	G-III
GSM1523839	MSS/TP53-	G-III
GSM1523842	MSS/TP53-	G-III
GSM1523847	MSI	G-III
GSM1523852	MSS/TP53-	G-III
GSM1523854	MSS/TP53-	G-III
GSM1523861	MSS/TP53+	G-III
GSM1523867	MSI	G-III
GSM1523869	MSS/TP53+	G-III
GSM1523871	MSI	G-III
GSM1523872	MSS/TP53-	G-III
GSM1523878	MSS/TP53+	G-III
GSM1523879	MSS/TP53-	G-III
GSM1523881	MSS/TP53+	G-III
GSM1523884	MSS/TP53+	G-III
GSM1523889	MSI	G-III
GSM1523890	MSS/TP53-	G-III
GSM1523891	MSS/TP53-	G-III
GSM1523892	MSS/TP53-	G-III
GSM1523893	MSS/TP53-	G-III
GSM1523894	MSS/TP53+	G-III
GSM1523895	MSS/TP53-	G-III
GSM1523899	MSS/TP53+	G-III
GSM1523904	MSS/TP53-	G-III
GSM1523905	MSS/TP53-	G-III
GSM1523911	MSI	G-III
GSM1523919	MSS/TP53+	G-III
GSM1523921	MSI	G-III
GSM1523922	MSS/TP53-	G-III
GSM1523923	MSS/TP53+	G-III
GSM1523924	MSS/TP53-	G-III
GSM1523927	MSS/TP53+	G-III
GSM1523930	MSS/TP53-	G-III
GSM1523931	MSS/TP53+	G-III
GSM1523932	MSS/TP53-	G-III
GSM1523933	MSI	G-III
GSM1523936	MSS/TP53+	G-III
GSM1523937	MSS/TP53+	G-III
GSM1523942	MSS/TP53-	G-III
GSM1523943	MSS/TP53-	G-III
GSM1523944	MSS/TP53+	G-III
GSM1523952	MSI	G-III
GSM1523954	MSS/TP53-	G-III
GSM1523958	MSS/TP53+	G-III
GSM1523960	MSS/TP53-	G-III
GSM1523963	MSS/TP53-	G-III
GSM1523965	EMT	G-III
GSM1523969	MSS/TP53-	G-III
GSM1523982	EMT	G-III
GSM1523986	MSS/TP53+	G-III
GSM1523987	MSS/TP53-	G-III
GSM1523991	MSS/TP53-	G-III
GSM1523992	MSS/TP53+	G-III
GSM1523994	MSS/TP53-	G-III
GSM1523996	MSS/TP53+	G-III
GSM1523998	MSS/TP53-	G-III
GSM1523999	MSS/TP53-	G-III
GSM1524000	MSI	G-III
GSM1524005	MSS/TP53-	G-III
GSM1524009	MSS/TP53-	G-III
GSM1524010	EMT	G-III
GSM1524011	MSS/TP53-	G-III
GSM1524012	MSS/TP53-	G-III
GSM1524013	MSS/TP53-	G-III
GSM1524014	MSS/TP53-	G-III
GSM1524016	MSS/TP53+	G-III
GSM1524017	MSS/TP53-	G-III
GSM1524018	MSS/TP53+	G-III
GSM1524020	MSS/TP53+	G-III
GSM1524021	MSS/TP53+	G-III
GSM1524022	MSS/TP53-	G-III
GSM1524024	MSS/TP53+	G-III
GSM1524025	MSI	G-III
GSM1524026	EMT	G-III
GSM1524027	MSS/TP53-	G-III
GSM1524031	MSS/TP53+	G-III
GSM1524034	MSS/TP53+	G-III
GSM1524035	EMT	G-III
GSM1524036	MSS/TP53-	G-III
GSM1524037	MSS/TP53-	G-III
GSM1524038	MSS/TP53+	G-III
GSM1524040	MSS/TP53-	G-III
GSM1524045	MSS/TP53+	G-III
GSM1524046	MSS/TP53-	G-III
GSM1524047	MSS/TP53+	G-III
GSM1524048	MSI	G-III
GSM1524049	MSS/TP53+	G-III
GSM1524050	MSS/TP53+	G-III
GSM1524051	MSS/TP53-	G-III
GSM1524052	MSS/TP53-	G-III
GSM1524053	MSS/TP53+	G-III
GSM1524055	MSS/TP53+	G-III
GSM1524060	MSS/TP53+	G-III
GSM1524061	MSI	G-III
GSM1524068	MSI	G-III
GSM1524069	MSI	G-III
GSM1524071	MSS/TP53+	G-III
GSM1524072	MSS/TP53-	G-III
GSM1523771	EMT	G-IV
GSM1523785	MSI	G-IV
GSM1523788	EMT	G-IV
GSM1523793	MSS/TP53+	G-IV
GSM1523799	MSS/TP53+	G-IV
GSM1523812	MSS/TP53+	G-IV
GSM1523824	MSS/TP53-	G-IV
GSM1523831	MSS/TP53+	G-IV
GSM1523840	MSS/TP53+	G-IV
GSM1523845	MSS/TP53+	G-IV
GSM1523846	EMT	G-IV
GSM1523858	EMT	G-IV
GSM1523862	EMT	G-IV
GSM1523866	EMT	G-IV
GSM1523873	MSS/TP53+	G-IV
GSM1523918	EMT	G-IV
GSM1523935	EMT	G-IV
GSM1523938	EMT	G-IV
GSM1523939	EMT	G-IV
GSM1523949	EMT	G-IV
GSM1523951	MSS/TP53+	G-IV
GSM1523968	EMT	G-IV
GSM1523975	EMT	G-IV
GSM1523981	EMT	G-IV
GSM1523988	EMT	G-IV
GSM1524002	MSI	G-IV
GSM1524006	EMT	G-IV
GSM1524007	MSS/TP53-	G-IV
GSM1524033	MSS/TP53+	G-IV
GSM1524039	EMT	G-IV
GSM1524056	MSS/TP53-	G-IV
GSM1524057	EMT	G-IV
GSM1524058	EMT	G-IV
GSM1524059	EMT	G-IV
GSM1524062	EMT	G-IV
