# Supplementary material for: Proteomic characterization of gastric cancer response to chemotherapy and targeted therapy reveals potential therapeutic strategies
Source: Nat Commun. 2022 Sep 29;13:5723. doi: 10.1038/s41467-022-33282-0 (PMC9522856; doi:10.1038/s41467-022-33282-0)
Supplement: Supplementary file 8 — Supplementary Data 5 [file 41467_2022_33282_MOESM8_ESM.xlsx]

## Sheet: Description
Supplementary Data 5. The xCell analysis result of GC cohorts.
a. Cell types of FDGC cohort. The xCell analysis result of FDGC cohort.
b. Cell types of ACRG cohort. The xCell analysis result of ACRG cohort.
c. Cell types of BPRC cohort. The xCell analysis result of BPRC cohort.
d. Differential cell types. Differential cell types among four subtypes of 179 proteomic subtyping.
e. Immune-related proteins. The significantly down-regualted immune-related proteins in G-IV subtype.

## Sheet: a. Cell type of FDGC cohort
Cell type	Exp026654	Exp026656	Exp027703	Exp027705	Exp027706	Exp027707	Exp027709	Exp027710	Exp027711	Exp027713	Exp027716	Exp027718	Exp027719	Exp027720	Exp027721	Exp027722	Exp027723	Exp027724	Exp027725	Exp027727	Exp027728	Exp028546	Exp028547	Exp028548	Exp028550	Exp028551	Exp028837	Exp028839	Exp030426	Exp030909	Exp031239	Exp031241	Exp031327	Exp031328	Exp031330	Exp031332	Exp031333	Exp031334	Exp033002	Exp033003	Exp033005	Exp033040	Exp033041	Exp033042	Exp033043	Exp033044	Exp033045	Exp033047	Exp033048
Adipocytes	0.021	0.0736	0.0057	0.0007	0.0494	0.0183	0.0157	0	0.0121	0.0191	0.0622	0.0094	0	0.0931	0.0154	0	0	0.0273	0.0317	0.0088	0.0885	0	0.022	0.1044	0	0.0189	0.0838	0.0069	0	0	0.0755	0.0163	0.0566	0	0.0549	0.0214	0.0482	0.0673	0.0677	0.0721	0.0221	0.0212	0.0122	0.029	0	0.0344	0.0354	0.0491	0.0811
Astrocytes	0.0375	0	0	0	0	0	0	0.0037	0	0	0	0	0	0	0	0.0173	0	0.0343	0	0	0.0342	0	0	0	0	0.0236	0	0	0	0	0	0	0	0	0.0318	0	0	0	0	0	0	0	0	0	0	0.0369	0	0	0
B-cells	0	0	0.0186	0.0274	0	0.0327	0	0	0.0324	0.0055	0.0522	0	0	0.0105	0.0406	0.0204	0	0.0678	0	0	0.0711	0.0001	0.2445	0.0122	0.0405	0.0001	0.0348	0	0	0	0.0001	0.0001	0	0.0484	0.0268	0	0.0242	0.0001	0	0	0.0001	0.0001	0	0.0001	0	0.0001	0.0043	0	0.0643
Basophils	0.0821	0.1865	0.0458	0.218	0.0881	0	0.2023	0.2288	0.1586	0.0004	0.0709	0.2866	0.132	0.1729	0.0162	0.1687	0.1491	0	0.2922	0.1439	0	0.1325	0.0909	0.0293	0.0864	0.0242	0.0199	0.3966	0.0247	0.2859	0.3696	0.1978	0.2585	0.0262	0	0.0195	0.1218	0	0.2958	0.2265	0.329	0.1669	0.2171	0.3527	0.302	0.2776	0	0.2347	0.1285
CD4+ T-cells	0.0717	0.0951	0.1421	0.1664	0.1615	0.1631	0.1976	0.1575	0.1292	0.148	0.1929	0.1024	0.0977	0.2234	0.234	0.1213	0.153	0.1693	0.1543	0.1672	0.1704	0.0371	0.1778	0.1348	0.0539	0.249	0.1682	0.115	0.0483	0.1729	0.0872	0.1224	0.2126	0.1713	0.0265	0.1443	0.2357	0.0621	0.1116	0.1114	0.0961	0.1303	0.0251	0.2439	0.149	0.1858	0.1503	0.0965	0.1424
CD4+ Tcm	0	0	0.0978	0	0.0165	0.1012	0	0.0394	0.0482	0.0524	0	0	0	0	0.1134	0.0927	0.0561	0.0894	0	0.0151	0.0881	0	0.0551	0.1553	0	0	0.0602	0.0484	0	0	0	0	0.0646	0	0	0	0	0	0.0271	0	0	0.0758	0	0.1536	0	0.0285	0.0685	0	0
CD4+ Tem	0.0914	0.0669	0.1318	0	0.1218	0.1537	0	0.107	0.1598	0.1552	0.0911	0.1041	0.1108	0.0507	0.1168	0.1818	0.1055	0.1925	0	0.0771	0.1563	0.0684	0.1638	0.0999	0.0767	0.0967	0.1311	0.2005	0	0.0648	0.0672	0.1139	0.1753	0	0.0888	0.044	0	0.0941	0.211	0	0	0.1142	0.0026	0.1536	0.1203	0.1635	0.1422	0	0.0402
CD4+ memory T-cells	0.17	0.1786	0.0098	0.0512	0.1167	0.0192	0.0592	0.0885	0.001	0.099	0.0007	0.0032	0.1156	0.2188	0.0708	0.0507	0.0859	0.1406	0.2178	0.0423	0.0773	0.1635	0.2846	0.1168	0.1335	0	0.006	0.1248	0.0558	0.2118	0.1651	0.1903	0.2	0.1272	0.2089	0.2451	0.1672	0.2116	0.1837	0.1245	0.2184	0.1308	0.092	0.2074	0.0821	0.1514	0.1253	0.1089	0.1527
CD4+ naive T-cells	0	0	0	0	0.0275	0	0	0.0085	0	0	0	0	0	0.0309	0	0	0	0	0.0414	0	0	0.0001	0.0284	0.0001	0	0.0451	0	0	0	0	0.0196	0.0156	0	0	0	0.011	0.0125	0.0001	0	0	0	0	0	0.0491	0	0	0	0.0177	0.0001
CD8+ T-cells	0.1018	0.0879	0.0654	0	0.0082	0.0461	0.0793	0.0804	0.1223	0.0421	0	0	0.0477	0.0207	0.0234	0.0607	0.0862	0	0.0432	0	0.0504	0.0331	0.0983	0.0796	0.0802	0.0062	0.0603	0.0364	0.0711	0.0604	0.0352	0.0477	0.0894	0	0.0432	0.0319	0	0.0717	0	0.0442	0.0728	0.0029	0.0955	0.0235	0.0777	0.0124	0.0436	0.0624	0.0006
CD8+ Tcm	0	0	0.0562	0	0	0.0001	0	0	0	0	0	0	0.0164	0	0.0001	0.0345	0.0651	0	0	0.0489	0	0	0.1173	0.0469	0	0	0.0741	0	0	0	0.0088	0	0.0184	0.1084	0	0.0296	0	0.1798	0.0859	0.0562	0	0.1168	0	0.0688	0.0471	0.0028	0	0	0
CD8+ Tem	0.0004	0	0	0	0	0	0.0016	0	0.0444	0	0	0	0.0648	0	0	0.0387	0	0.0295	0	0	0	0	0.1571	0	0	0	0	0	0	0	0	0.0089	0.0727	0	0.0087	0	0	0	0	0	0	0.1011	0.143	0.0566	0.0797	0	0	0	0.0595
CD8+ naive T-cells	0.1385	0.2428	0.0632	0.1303	0.2155	0.1929	0.14	0.1326	0.2201	0.1584	0.1212	0.0583	0.131	0.0531	0.1486	0.0646	0.1404	0.1239	0.2755	0.1391	0.2446	0.1661	0.0598	0.0974	0.1981	0.0883	0.0639	0.1554	0.1961	0.2629	0.1919	0.1339	0.2043	0.1118	0.1163	0.1223	0.1409	0.112	0.0086	0.1475	0.1998	0.0547	0.1129	0.1388	0.1415	0.1418	0.1309	0.2078	0.1175
CLP	0.1353	0	0.1644	0.0241	0.087	0.2316	0.1748	0.0545	0.1582	0.0396	0.1718	0.142	0.0898	0.1215	0.0835	0.1639	0.1011	0.2231	0.0273	0.0863	0.0734	0.1635	0.103	0.1443	0.1817	0.0213	0.0871	0.0309	0.1155	0.1371	0.148	0.1306	0.11	0.0893	0.1601	0.1001	0.2261	0.2473	0.047	0.0516	0.1542	0.1229	0.0515	0.0948	0.1874	0.0034	0.0365	0.0543	0.1818
CMP	0.1556	0.2042	0.2162	0.1012	0.1213	0.1584	0.1588	0.1949	0.1904	0.1974	0.1945	0.1757	0.1954	0.1839	0.1829	0.2556	0.2596	0.2267	0.1471	0.09	0.1931	0.131	0	0.0864	0.0937	0.2137	0.1246	0.2489	0.1606	0.0439	0.2275	0.1786	0.1774	0.1504	0.2374	0.2655	0.2144	0.2436	0.2249	0.1804	0.2338	0.2559	0.2736	0.2355	0.2108	0.3069	0.2405	0.2295	0.2987
Chondrocytes	0.2167	0.2065	0.1304	0.119	0.0748	0.0363	0	0	0.0995	0.0031	0	0.131	0	0.073	0.0207	0.0374	0	0.0709	0	0	0.0637	0.2064	0.0798	0.0628	0.2447	0.1817	0.1799	0.2695	0.3082	0.0757	0	0.0627	0.1079	0.0548	0.0455	0	0	0.116	0	0.201	0	0.0194	0.2463	0.0229	0.186	0.0854	0.1968	0.0358	0
Class-switched memory B-cells	0	0	0.0005	0.0902	0	0.0644	0	0	0.0241	0.0653	0	0	0	0	0	0.0147	0	0.0179	0	0.0118	0.0948	0	0.1285	0.041	0.0752	0	0.0438	0	0.0368	0.0793	0.048	0	0.0082	0	0.0501	0	0.0162	0	0	0	0	0	0.1527	0.0119	0	0.0027	0	0	0.1835
DC	0.0686	0.0189	0.0378	0.0435	0.0414	0.0756	0.0068	0.0097	0.0707	0.0407	0.011	0.0261	0.0178	0.0284	0.0735	0.0848	0.0652	0.0469	0.0116	0.0145	0.1061	0.0592	0.0346	0.0892	0.0467	0.0512	0.0401	0.071	0.0647	0.0463	0.0307	0.049	0.038	0.0161	0.0547	0.0217	0	0.0788	0.0317	0.0662	0.0209	0.0495	0.0272	0	0.0157	0.0192	0.0287	0.0381	0.025
Endothelial cells	0	0	0	0	0	0	0	0	0	0	0	0	0	0	0	0	0	0	0	0	0	0.0017	0	0	0	0	0	0	0.0024	0.009	0	0	0	0	0	0	0	0	0	0	0	0	0	0	0	0	0	0	0
Eosinophils	0.3615	0.3039	0.2944	0.2326	0.296	0.3391	0.3748	0.3023	0.2474	0.4425	0.2454	0.275	0.4274	0.2452	0.3949	0.3408	0.3477	0.1893	0.1443	0.3188	0.3994	0.3982	0.0055	0.2398	0.3664	0.2212	0.1559	0.2986	0.4226	0.2114	0.2282	0.2477	0.2281	0.2928	0.3034	0.256	0.2256	0.3261	0.1866	0.2503	0.2732	0.2595	0.3086	0.1218	0.216	0.2092	0.2677	0.3216	0.1535
Epithelial cells	0.2202	0.2423	0.1466	0.1703	0.1468	0.2404	0.2773	0.1905	0.1965	0.2864	0.2683	0.3236	0.1993	0.1941	0.2488	0.1823	0.2364	0.2698	0.2509	0.2279	0.1878	0.2595	0.1783	0.2705	0.2991	0.1769	0.1921	0.1501	0.2373	0.2841	0.2413	0.2385	0.2168	0.2744	0.2801	0.2674	0.2157	0.2706	0.2535	0.1897	0.2325	0.2313	0.2459	0.236	0.224	0.233	0.259	0.2525	0.2545
Erythrocytes	0	0	0	0	0	0	0	0	0	0	0	0	0	0	0	0	0	0	0	0	0	0	0	0	0	0	0	0	0	0	0	0	0	0	0	0	0	0	0	0	0	0	0	0	0	0	0	0	0
Fibroblasts	0.1206	0.1489	0.0864	0.0035	0	0.0614	0.0311	0	0.0704	0.1495	0.0125	0	0	0.0158	0	0	0.0935	0	0	0	0.014	0.2151	0.1158	0.0033	0.2148	0.2719	0.2155	0.2806	0.1476	0.0823	0.0103	0	0	0.0082	0	0.0218	0.0373	0.0296	0	0.2554	0.0219	0	0.1249	0	0.1468	0.1727	0.1009	0.0673	0.0341
GMP	0.103	0.2268	0.1956	0.1295	0.1049	0.049	0.0862	0.122	0.1	0.1546	0.0982	0.1004	0.132	0.1453	0.0418	0.06	0.1584	0.0163	0.21	0.1528	0.0809	0.1874	0	0.2467	0.1229	0	0.0898	0.1093	0.099	0.2375	0.157	0.2173	0.0098	0.1099	0.1883	0.1934	0.0975	0.0594	0.1599	0.1444	0.1179	0.0552	0.0816	0.1353	0.073	0.1291	0.1882	0.1661	0.1673
HSC	0.1369	0.0976	0.2177	0.3305	0.2551	0.191	0.3859	0.2325	0.2956	0.2829	0.2563	0.2345	0.3159	0.2515	0.0358	0.0254	0.1763	0.0186	0.2147	0.3119	0.2325	0.1816	0.0806	0.1268	0.2308	0.1833	0.1558	0.3431	0.2661	0.045	0.1702	0.2603	0.1021	0.1869	0.2181	0.2558	0.1585	0.2312	0.1558	0.1279	0.214	0.0669	0.2293	0.2836	0.2302	0.2771	0.1048	0.2153	0.113
Hepatocytes	0.0116	0	0	0	0	0.0041	0.0078	0	0.0325	0.0077	0.0008	0.0025	0	0	0	0.0104	0	0.0267	0.006	0	0.0041	0.0296	0	0.0436	0.0324	0.0616	0	0.0319	0.044	0	0.0212	0.0019	0.0238	0	0.0298	0.0058	0.0495	0.018	0.0265	0.0344	0	0	0	0	0	0	0.0312	0.0596	0.0179
Keratinocytes	0.0776	0.0724	0.0861	0.0839	0.0212	0.065	0.0884	0.1144	0.0834	0.0981	0.0904	0.2302	0.0778	0.0675	0.0826	0.0813	0.0841	0.1342	0.1	0.0862	0.0815	0.1172	0.0725	0.0908	0.1204	0.0629	0.087	0.0513	0.1248	0.087	0.081	0.1428	0.1181	0.1091	0.1443	0.111	0.0496	0.1158	0.0948	0.0744	0.1241	0.0835	0.0877	0.0906	0.1264	0.0599	0.1171	0.1008	0.0809
MEP	0	0	0	0	0	0	0	0	0	0	0	0	0	0	0	0	0	0	0	0	0	0	0	0	0	0	0	0	0	0	0	0	0	0	0	0	0	0	0	0	0	0	0	0	0	0	0	0	0
MPP	0.7736	0.5505	0.4603	0.4059	0.6741	0.8324	0.4576	0.4532	0.7252	0.4053	0.408	0.4324	0.726	0.8099	0.9285	0.9221	0.5162	0.7487	0.3488	0.5865	0.9347	0.454	0.8027	0.4849	0.5467	0.4527	0.7186	0.6895	0.3678	0.4271	0.5076	0.4658	0.7604	0.7157	0.4162	0.4504	0.4808	0.7591	0.5519	0.8165	0.5071	1.0132	0.7063	0.5656	0.4924	0.6162	0.4432	0.501	0.563
MSC	0.061	0	0.3974	0.4768	0.34	0.3272	0.1414	0.1971	0.3447	0.2149	0.2434	0.2159	0.2602	0.1265	0.3739	0.0771	0.3483	0	0.3832	0.4618	0.175	0.3042	0.3281	0.4947	0.2588	0.1298	0.291	0.0814	0.3148	0.3327	0.4175	0.3739	0.0073	0.3133	0.2688	0.4755	0.185	0.2265	0.0584	0.1176	0.4895	0.1262	0.1624	0.2497	0.0286	0.1102	0.1878	0.4326	0.3719
Macrophages	0.0317	0.05	0.0681	0.0474	0.0447	0.0173	0.0421	0.0106	0.0099	0	0.0461	0.008	0	0.0281	0.0109	0	0.0313	0.0615	0.0219	0.0163	0	0.0574	0.0431	0.0034	0	0.0558	0.0426	0.0495	0.0623	0.0078	0.0628	0.053	0.0201	0	0.0657	0.0619	0.0443	0.0374	0.0308	0.019	0.1035	0.0246	0.0634	0	0.0193	0.0985	0.0496	0.0485	0.073
Macrophages M1	0.0101	0.0049	0.0155	0.0044	0.0078	0.0183	0.0028	0.0032	0.0165	0.0022	0.0194	0.0124	0	0	0.0014	0	0.0098	0.013	0	0	0	0.033	0	0	0.0377	0	0	0	0.0168	0	0.0038	0.0288	0	0	0.0125	0.0022	0.0141	0	0	0.012	0.0111	0.0004	0.0057	0	0	0.0243	0	0.0119	0
Macrophages M2	0.0234	0.1237	0.1362	0.1088	0.1052	0.0355	0.1557	0.0748	0.0795	0.0351	0.1313	0.1202	0.0974	0.178	0.0838	0.1308	0.076	0.1158	0.0945	0.1453	0.1317	0.0109	0	0.079	0.0482	0.1268	0.1278	0.0778	0.0429	0.0329	0.1252	0.012	0.0987	0.1687	0.1467	0.0939	0.1274	0.1125	0.1625	0.1299	0.1957	0.0592	0.1126	0.1276	0.0851	0.1263	0.1036	0.1438	0.1597
Mast cells	0.0006	0.0306	0.0165	0.0138	0.029	0	0.0241	0.0318	0.0207	0.0171	0.0054	0.0167	0.041	0.0346	0.0248	0.0204	0.027	0.0121	0.0117	0.0042	0.0037	0.0089	0.0204	0.0149	0.0264	0.0432	0.0078	0.0336	0.023	0.0368	0.0023	0.033	0.0318	0.023	0.0247	0.0512	0.0255	0.0344	0.0518	0.0056	0	0.0533	0.0152	0.0292	0.044	0.0428	0.0159	0	0.0314
Megakaryocytes	0	0	0	0	0.0584	0	0.0906	0.0473	0.0135	0	0.0195	0.2	0	0	0.023	0	0	0.0285	0.0616	0	0	0	0	0	0.0551	0.0521	0	0.1133	0	0.0266	0.0949	0.0164	0.0555	0	0	0	0	0	0.199	0.0675	0	0.098	0.01	0	0	0.0304	0	0.0578	0
Melanocytes	0.0691	0.0433	0.0333	0.0351	0.06	0.0372	0.0182	0.0648	0.0531	0.0239	0.0497	0	0.0338	0.0224	0.0695	0.0488	0.0756	0.0325	0.0149	0.0024	0.0607	0.0257	0.0206	0.0237	0	0.0459	0	0.0499	0.0604	0.0248	0.0228	0.021	0.086	0.0538	0.0372	0.0568	0.0071	0.0143	0.0409	0	0.04	0.0686	0.0984	0.0573	0.0588	0.0786	0.0166	0.0735	0.0422
Memory B-cells	0	0	0	0	0	0.0289	0	0	0	0	0	0	0	0	0	0	0	0.0172	0	0	0	0	0.0908	0	0.0241	0	0	0	0	0	0	0	0	0	0	0	0.0354	0	0	0	0	0	0	0	0	0	0.0076	0	0.057
Mesangial cells	0.0481	0.0447	0.0354	0.0019	0	0.0196	0.0563	0.0313	0.0238	0.0565	0.0476	0.0374	0.0298	0.0174	0.0016	0.0488	0.0083	0.0579	0	0	0.0513	0.0353	0.029	0	0.06	0.0463	0.0412	0.0425	0.0359	0.022	0.0048	0.0097	0.048	0.0292	0.0086	0	0.0411	0.0064	0.0268	0.0529	0.0323	0.038	0.0056	0.0529	0.045	0.0978	0.0313	0.0106	0.0202
Monocytes	0	0.1713	0	0	0	0	0	0.0074	0	0	0	0.0007	0	0.0011	0	0.0367	0.0026	0.0163	0	0	0.0041	0	0	0	0	0	0	0.0623	0	0	0.1694	0.0642	0	0	0.0092	0.03	0.0826	0.0165	0.172	0	0.1326	0	0.116	0.1037	0.1408	0.1444	0	0	0.0774
Myocytes	0.0014	0.0344	0.0563	0.0659	0.0376	0.0176	0.0456	0.0232	0.0491	0.0553	0.0457	0.0331	0.0183	0.0616	0.0212	0.0343	0.042	0.0673	0.0339	0.0305	0.042	0.0144	0.0502	0.0215	0.0583	0.0953	0.0136	0.0326	0.0496	0.0349	0.0199	0.0036	0.032	0.0604	0.0412	0.0688	0.0326	0.0109	0.0494	0.0736	0.0357	0.0091	0.0041	0	0.0073	0.0308	0.0519	0.0267	0
NK cells	0	0	0	0	0.0081	0	0	0	0.0047	0	0	0	0	0	0	0	0	0	0	0	0	0	0	0	0	0.0094	0	0	0	0.0119	0	0.0601	0	0	0	0.0311	0	0	0	0	0	0	0	0.0101	0	0	0	0	0.0052
NKT	0.2283	0.2904	0.2484	0.4451	0.4276	0.3353	0.1314	0.2478	0.1834	0.3009	0.2272	0.2833	0.4391	0.2522	0.0823	0.3322	0.2866	0.0908	0.2768	0.3912	0.1717	0.3798	0.2893	0.2592	0.2912	0.2452	0.2212	0.1968	0.2581	0.1643	0.1831	0.1981	0.2182	0.3209	0.1515	0.1482	0.1595	0.2849	0.1744	0.3299	0.2169	0.2901	0.3048	0.2622	0.187	0.072	0.2647	0.3916	0.2925
Neurons	0.0266	0.0094	0.0236	0.0449	0.0319	0.0282	0.0163	0.0128	0.0303	0.0176	0.0078	0.0089	0.0179	0.0123	0.003	0.0292	0.0147	0.0277	0.0197	0.0269	0.03	0.0219	0.0226	0.0164	0.0312	0.0257	0.0336	0.0271	0.0438	0.0117	0.0376	0.0205	0.0107	0.0131	0.018	0.0145	0.0017	0.0117	0.0026	0.0347	0.0338	0.0158	0.0223	0.0059	0.0088	0.0144	0.0064	0.0422	0.0193
Neutrophils	0.0233	0.0823	0.0153	0.0343	0	0.0454	0.0106	0.0142	0.0372	0.0234	0.012	0.0087	0.0626	0.036	0.0176	0.0252	0.0114	0.0501	0	0.0368	0.0417	0	0.0427	0	0.0037	0	0.022	0.0011	0.0361	0	0.0543	0.0434	0.0041	0.0226	0	0.0037	0.0302	0.0225	0.0309	0.0179	0.0771	0.0114	0	0.0334	0.0204	0.0258	0	0.0054	0.0523
Osteoblast	0	0.1046	0.115	0.0259	0.2511	0.2436	0.0085	0.0231	0	0.301	0	0	0	0.0797	0	0	0.0125	0.2162	0.0386	0	0.0553	0.095	0.0026	0.0993	0.0519	0.0327	0	0	0.0774	0.185	0.2198	0.0996	0.279	0.1264	0.3335	0.1618	0.3009	0.2833	0.133	0.1039	0	0	0.134	0.1859	0.2455	0.2783	0.081	0	0.2557
Pericytes	0	0.0238	0.0061	0.0595	0.0236	0.0063	0.0048	0.0181	0	0.0176	0	0.0216	0.0216	0	0.0113	0.0106	0.039	0	0.0414	0.0216	0	0.0329	0.0292	0.039	0.0468	0	0.0057	0.0655	0.0697	0.0304	0.0422	0.0493	0	0.0157	0.0761	0.0286	0.0355	0.0306	0.0351	0.0092	0.0266	0	0.0292	0.0169	0.0035	0.006	0	0.0453	0.0075
Plasma cells	0.0085	0.0341	0.0541	0.0162	0.0479	0.0505	0.049	0.0322	0	0.0287	0.0644	0.0093	0.0283	0.1495	0.09	0.0164	0.0149	0.0472	0.0452	0.0374	0.0717	0	0.0512	0	0.0113	0.0349	0.0322	0	0	0.0017	0.0407	0.0515	0.015	0.1093	0.1182	0.1041	0.0969	0.1135	0.2059	0.0048	0.0408	0.0847	0	0.1798	0.0195	0.0502	0.156	0.0755	0.0665
Platelets	0	0	0.0221	0	0.1255	0.0176	0.0915	0.0902	0.0194	0	0.0869	0.1481	0.0159	0	0.0968	0.0544	0.0062	0.1157	0.074	0.0106	0.034	0.0191	0.0453	0.0221	0.0922	0.0816	0	0.1121	0.021	0.0799	0.1298	0.0075	0.1163	0.0035	0.0253	0	0	0.0168	0.1298	0.1371	0.0119	0.1106	0.1143	0	0	0.0858	0	0.0831	0.0109
Preadipocytes	0.0306	0.1125	0.088	0.0461	0.0796	0.0146	0	0.0314	0.0875	0.0659	0.0461	0.1425	0.1132	0.1546	0.0869	0.0905	0.0679	0	0.0135	0.1112	0.1593	0.0212	0.095	0.0926	0.0723	0.0452	0.096	0.0326	0.1184	0.051	0.0781	0.0687	0.0241	0.1381	0	0.1524	0	0.0411	0.0659	0.0944	0.1626	0.1477	0.1105	0.1452	0.116	0.1446	0.1853	0	0.0812
Sebocytes	0.0183	0.0167	0.0119	0.012	0.0083	0.0218	0.012	0.0181	0.0156	0.0188	0.0143	0.0324	0.0093	0.0079	0.0171	0.0179	0.0184	0.0221	0.0163	0.0149	0.0182	0.0216	0.013	0.0157	0.0195	0.0138	0.0142	0.0057	0.0181	0.008	0.017	0.0229	0.0169	0.0113	0.0207	0.0148	0.0148	0.0214	0.0099	0.0146	0.0211	0.0143	0.0122	0.0133	0.0202	0.0145	0.0215	0.0233	0.0156
Skeletal muscle	0.0458	0.0028	0.0166	0	0.0205	0.0322	0.0323	0.0045	0.0397	0.0196	0.029	0.0281	0.0114	0.0243	0.0301	0.0106	0.0229	0.0145	0.0103	0.006	0.0253	0.0295	0.005	0.018	0.0217	0.0411	0.0532	0.0363	0.0149	0.0162	0.0071	0.0147	0.0056	0.0159	0.0239	0.0159	0.0242	0.0178	0.0038	0.0806	0.0333	0.0111	0	0	0	0.0262	0.0184	0.0222	0.0108
Smooth muscle	0	0	0	0	0	0	0	0	0	0	0	0	0	0	0	0	0	0	0	0	0	0	0	0	0	0	0	0	0	0.0373	0	0	0	0	0	0	0	0	0	0	0	0	0	0	0	0	0	0	0
Tgd cells	0	0	0	0	0	0	0.0136	0.0224	0.0255	0	0	0	0	0	0	0.0395	0	0.0522	0.0053	0	0.0121	0	0.097	0	0	0	0	0.0036	0	0	0	0	0.06	0	0	0	0	0	0	0	0	0	0.0064	0.0788	0	0	0	0	0.032
Th1 cells	0.1552	0.3317	0.2751	0.1642	0.1544	0.0768	0.4254	0.2862	0.0735	0.3005	0.4344	0.2906	0.2433	0.3023	0.3413	0.0636	0.2911	0.1182	0.2243	0.1824	0.0953	0.1883	0.1911	0.2499	0.0712	0.3578	0.1615	0	0.1577	0.4601	0.1724	0.2571	0.2678	0.2268	0.3595	0.311	0.4332	0.2614	0.4094	0.1121	0.1816	0.2883	0.2214	0.2639	0.3812	0.1678	0.3657	0.0547	0.1788
Th2 cells	0.0657	0.0014	0.0596	0.1096	0.053	0.0217	0.1207	0.0217	0.0975	0.0078	0.0175	0.0968	0.0346	0.0555	0.0558	0.0908	0.1356	0.0115	0.1034	0.1026	0.0559	0.1052	0.1118	0.0441	0.0617	0.0925	0.0751	0.1586	0.1241	0.0954	0.0906	0	0	0.0973	0	0.0758	0.1056	0.077	0.0723	0.0337	0	0.1179	0.0001	0.0803	0.0438	0.1046	0.1027	0	0.0885
Tregs	0.1333	0.1069	0	0.1353	0	0.0322	0	0	0	0	0.1077	0.0665	0.1416	0.1341	0	0	0	0.0705	0.1471	0.169	0	0.1326	0.0419	0.0145	0.1277	0.0715	0.1214	0.068	0.0908	0.014	0.083	0.0799	0	0.1159	0.0265	0.0594	0.0424	0.0415	0	0.1537	0.1773	0.0029	0	0	0.062	0.0435	0.0218	0.0778	0
aDC	0.0445	0.057	0.0423	0.058	0.0893	0.0598	0.0154	0.0112	0.0324	0	0.0078	0.0379	0	0.0146	0.0683	0.051	0.0198	0.0408	0.0492	0.0277	0.0829	0.0257	0.0428	0.0199	0.0837	0.0289	0.0358	0.0534	0.027	0.0855	0.0446	0.0702	0.0383	0.0762	0.0794	0.0196	0.0278	0.0803	0.0521	0.1162	0.0167	0.0358	0.0934	0.015	0.0642	0	0.0014	0.028	0.0651
cDC	0	0.004	0	0	0	0.0001	0	0	0	0	0.029	0	0	0	0.016	0	0.0287	0.038	0.0371	0.0003	0	0	0.1	0	0	0	0.0389	0	0	0	0	0	0	0	0.008	0	0	0	0	0.0139	0	0	0	0	0	0	0	0.005	0
iDC	0.0918	0	0.0166	0.0212	0.0117	0.0969	0.0189	0.0218	0.1043	0.088	0.024	0.0301	0.066	0.0566	0.0721	0.1037	0.0718	0.0677	0	0.0281	0.1093	0.1103	0.088	0.1441	0.0329	0.0787	0.0715	0.0717	0.0889	0.0615	0.0618	0.0515	0.0738	0.0261	0.0381	0.0361	0	0.0933	0.0528	0.043	0.0403	0.0652	0	0.0053	0.0106	0.0522	0.0725	0.0844	0.051
ly Endothelial cells	0	0	0.0854	0.0122	0.0759	0.058	0.0595	0.0496	0.07	0.071	0	0.0226	0.1068	0.0379	0.0469	0.1014	0.1194	0	0.0992	0.0804	0.0704	0.0975	0.0402	0.0446	0.0188	0.0511	0	0.0388	0.082	0.0231	0.0711	0.0247	0.0754	0.0569	0	0.0366	0	0	0.0027	0.0963	0.089	0.1874	0.044	0	0.1324	0.0689	0.0421	0.0281	0.0542
mv Endothelial cells	0	0	0.0578	0	0	0	0.0043	0	0	0	0	0.0152	0.0337	0.0008	0	0	0.0642	0	0.0077	0	0	0.0408	0.0341	0	0	0.0042	0	0	0.0268	0.1227	0.0138	0.0117	0.0063	0.0131	0	0.0311	0.0309	0	0	0	0.0517	0.0056	0	0	0	0	0	0	0.0002
naive B-cells	0	0	0	0	0	0	0	0	0	0	0.019	0	0	0	0	0	0	0	0	0	0	0	0.111	0	0	0	0	0	0	0	0	0	0	0	0	0	0	0	0	0	0	0	0	0	0	0	0	0	0
pDC	0	0	0	0	0	0.0015	0	0	0	0	0	0	0	0	0	0	0	0.0021	0	0	0	0	0	0	0.0265	0	0	0	0	0.006	0.0231	0	0	0	0	0	0.0516	0	0	0	0	0	0	0	0	0	0	0	0.0836
pro B-cells	0.0835	0	0	0	0	0.0798	0	0	0.0849	0	0	0	0	0.0044	0.0672	0.0538	0	0.1421	0	0	0.1018	0	0	0	0	0.0315	0.0075	0	0	0	0	0	0.0243	0.0314	0	0	0	0	0	0.0521	0.0331	0	0	0	0	0	0.0023	0	0
ImmuneScore	0.4395	0.56	0.4388	0.3769	0.3926	0.4795	0.4902	0.4093	0.4497	0.4795	0.3767	0.2917	0.4628	0.4187	0.5465	0.4735	0.4829	0.4089	0.258	0.3719	0.5646	0.3959	0.4446	0.3826	0.4119	0.424	0.3545	0.445	0.4854	0.365	0.4467	0.4803	0.4161	0.3828	0.3695	0.4212	0.4454	0.433	0.4103	0.3431	0.5175	0.3543	0.434	0.3771	0.4553	0.4921	0.3734	0.3817	0.4167
StromaScore	0.0708	0.1112	0.046	0.0021	0.0247	0.0399	0.0234	0	0.0412	0.0843	0.0374	0.0047	0	0.0544	0.0077	0	0.0468	0.0136	0.0158	0.0044	0.0512	0.1084	0.0689	0.0538	0.1074	0.1454	0.1496	0.1438	0.075	0.0456	0.0429	0.0081	0.0283	0.0041	0.0274	0.0216	0.0427	0.0484	0.0338	0.1638	0.022	0.0106	0.0686	0.0145	0.0734	0.1036	0.0682	0.0582	0.0576
MicroenvironmentScore	0.5103	0.6712	0.4848	0.379	0.4173	0.5194	0.5136	0.4093	0.4909	0.5638	0.414	0.2964	0.4628	0.4731	0.5542	0.4735	0.5297	0.4225	0.2738	0.3763	0.6158	0.5043	0.5135	0.4365	0.5193	0.5694	0.5041	0.5888	0.5604	0.4106	0.4896	0.4885	0.4444	0.3869	0.3969	0.4428	0.4882	0.4814	0.4441	0.5068	0.5395	0.3649	0.5026	0.3916	0.5287	0.5956	0.4415	0.4399	0.4743
[truncated: 157 more columns]

## Sheet: b. Cell type of ACRG cohort
Cell type	GSM1523744	GSM1523748	GSM1523774	GSM1523784	GSM1523797	GSM1523802	GSM1523805	GSM1523826	GSM1523833	GSM1523843	GSM1523850	GSM1523857	GSM1523864	GSM1523920	GSM1523926	GSM1523934	GSM1523948	GSM1523955	GSM1523956	GSM1523957	GSM1523962	GSM1523967	GSM1523971	GSM1523973	GSM1523985	GSM1523989	GSM1523993	GSM1523995	GSM1524003	GSM1524004	GSM1524023	GSM1524029	GSM1524030	GSM1524044	GSM1524070	GSM1523728	GSM1523745	GSM1523746	GSM1523747	GSM1523765	GSM1523770	GSM1523776	GSM1523777	GSM1523780	GSM1523781	GSM1523790	GSM1523791	GSM1523794	GSM1523795
Adipocytes	0	0	0	0	0	0	0	0	0	0.002	0	0.0023	0	0	0	0	0.0016	0.0018	0	0	0	0	0.0094	0	0	0.0003	0	0.0006	0	0	0	0.0117	0.0168	0	0	0	0	0.0002	0.0033	0	0	0	0	0	0.0011	0	0	0	0
Astrocytes	0	0	0.0114	0	0	0	0.0423	0.0084	0	0.0129	0.0481	0.0911	0	0	0	0.0149	0.0364	0	0.0347	0	0.0875	0.0053	0.0416	0	0.0198	0.0466	0.0185	0.0248	0	0	0	0.0642	0.0808	0.0542	0	0.0113	0.012	0.0208	0.0055	0	0.0041	0	0	0.0784	0.0127	0.0873	0.0026	0.0153	0.0097
B-cells	0	0.0097	0.0668	0.0126	0.0033	0.0002	0.019	0.0737	0	0.0141	0.0046	0	0	0.0216	0.0066	0	0	0.0184	0	0	0.0523	0.1107	0.1436	0.0027	0.029	0.011	0.0973	0	0	0.0201	0.0049	0.0052	0.0473	0.0036	0	0	0	0.012	0	0.0119	0.0078	0.0395	0	0	0	0	0.0123	0	0
Basophils	0.038	0.0001	0	0.0064	0.032	0.0676	0.0079	0.04	0.0247	0	0	0.0209	0.0345	0	0.0909	0.016	0	0	0.0629	0.0455	0	0.021	0	0.052	0.0666	0.0027	0.0261	0	0.0454	0.0489	0.0957	0	0	0.0182	0.0276	0.1197	0.0785	0.0365	0.105	0.0549	0.1163	0.0775	0.0524	0.0417	0.0811	0.0244	0.092	0.0588	0.0353
CD4+ T-cells	0	0	0.0049	0.0047	0	0	0.0019	0	0	0.0007	0	0	0	0.0037	0	0	0	0.002	0	0	0	0.0022	0	0	0.0028	0	0.0179	0	0	0	0	0	0.0022	0	0	0	0	0	0	0	0	0.0003	0	0	0	0	0	0	0
CD4+ Tcm	0	0	0	0	0	0	0	0	0	0	0	0	0	0	0	0	0	0	0	0	0	0	0	0	0	0	0	0	0	0	0	0.011	0	0	0	0	0	0	0	0	0	0	0	0	0	0	0	0	0
CD4+ Tem	0	0.0209	0.0314	0.0618	0	0.0392	0.043	0.0314	0.0234	0.0333	0.0351	0.0057	0.0297	0.0592	0	0.0243	0.031	0.0792	0	0.007	0.0494	0.0428	0.0793	0.022	0.0433	0.0405	0.05	0.0039	0.0226	0.0313	0.0067	0.0653	0.0532	0.0363	0.0326	0.0018	0	0	0	0	0.0182	0.0286	0.0026	0.0015	0	0.0236	0	0	0.0108
CD4+ memory T-cells	0	0.0023	0.0063	0.0099	0	0	0.0157	0.0117	0.0076	0.0003	0.0079	0.0007	0.0064	0.0065	0	0	0	0.0012	0	0	0.0042	0.0111	0	0	0.0068	0.0008	0.027	0	0	0.0044	0.0015	0	0.0053	0.0046	0	0	0	0.0045	0	0	0.0225	0.0095	0	0.0048	0	0.0076	0.0033	0.0053	0
CD4+ naive T-cells	0	0	0	0	0	0	0	0	0	0	0	0	0	0	0	0	0	0	0	0	0	0	0	0	0	0.0047	0	0	0	0	0	0.0019	0	0.0019	0	0	0	0	0	0	0	0	0	0	0	0	0	0	0
CD8+ T-cells	0	0.0086	0.0274	0.0152	0	0	0.0469	0.0236	0.0052	0.0124	0.0435	0.003	0	0.0245	0	0	0.0286	0.0599	0	0	0.0192	0.0449	0.0476	0.0095	0.0286	0.0315	0.0295	0	0.0008	0.0108	0	0.0581	0.061	0.0285	0.0073	0	0	0.0029	0	0	0.0396	0.0685	0	0	0	0.0075	0.015	0.0305	0
CD8+ Tcm	0.0043	0.0435	0.0671	0.0536	0.0187	0.0131	0.1163	0.0759	0.0336	0.0305	0.0936	0.0305	0.0189	0.0517	0	0	0.0457	0.0783	0	0	0.0566	0.0887	0.0741	0.0053	0.0561	0.0621	0.0842	0.0087	0	0.0415	0.0303	0.0615	0.09	0.0315	0.0172	0.0231	0.0115	0.0173	0	0.0069	0.0978	0.1181	0	0.0375	0	0.0628	0.0758	0.0987	0.0077
CD8+ Tem	0	0	0.0017	0.0044	0	0	0.0323	0.0071	0.0003	0.0041	0.0102	0	0.0032	0.012	0	0	0.0078	0.0122	0	0	0	0.0191	0.007	0	0.0133	0.0118	0.0272	0.0032	0	0.0034	0	0.0141	0.001	0.0128	0	0	0	0	0	0	0.0257	0.0341	0	0.0171	0	0.0321	0.0241	0.0505	0
CD8+ naive T-cells	0.0042	0.0038	0.0016	0.0002	0.0032	0	0	0	0.0019	0.0019	0.0008	0.0007	0.0003	0.0037	0	0	0.0038	0.0021	0	0.0001	0.0012	0.0022	0.0022	0.0018	0.0002	0.0004	0	0.001	0	0.0016	0.0031	0.0036	0.0055	0.0025	0.0031	0.0008	0	0.0045	0.0046	0.0024	0.0011	0.0039	0	0.0012	0	0	0.0002	0.0002	0
CLP	0.0214	0.0101	0.0001	0	0.0269	0.0118	0.0067	0.008	0.0119	0.0178	0.0022	0.0052	0.0187	0.0013	0.0129	0.0186	0.0027	0.0083	0.0179	0.0085	0.0024	0.0089	0.0068	0.0168	0.0097	0	0.0009	0.0168	0.0132	0.0164	0.0109	0.0005	0.0166	0.005	0.0114	0.0175	0.0325	0.011	0.0275	0.0323	0.0253	0.0172	0.0226	0.0242	0.0127	0.0119	0.0154	0.0192	0.0255
CMP	0	0	0	0	0	0	0	0	0	0	0	0	0	0	0	0	0	0	0	0	0	0	0.0041	0.0068	0	0	0	0	0	0	0	0.0041	0.0036	0	0	0	0	0	0	0	0	0	0	0	0	0	0	0	0
Chondrocytes	0	0.0092	0.0355	0	0	0	0.0096	0.0001	0	0.0062	0.0632	0.0701	0	0	0	0	0.0531	0.0149	0.0046	0	0.0665	0	0.0404	0	0	0.0104	0.0007	0	0	0	0	0.0902	0.1533	0.0208	0	0	0	0	0	0	0	0	0	0	0.0115	0.0045	0	0	0
Class-switched memory B-cells	0.006	0.013	0.0338	0.0111	0.005	0.0108	0.0196	0.0221	0.0019	0.013	0.0065	0.0055	0.0065	0.0117	0.0132	0.0053	0	0.0283	0.0008	0.0058	0.043	0.0439	0.0763	0.0029	0.0261	0.0137	0.0489	0	0.0076	0.0158	0.0097	0.0345	0.0287	0.0134	0.0005	0.0087	0	0.0077	0	0.0166	0.0057	0.0233	0	0	0	0	0.011	0	0
DC	0.0015	0.0115	0.0036	0.0049	0.0012	0.0013	0.0136	0.0136	0.0104	0.0165	0.0036	0.0005	0.0016	0.0131	0	0	0.0063	0.0022	0	0	0.0036	0.0051	0.0058	0.0042	0.0074	0.0106	0.0115	0	0.0031	0.004	0.0027	0.0019	0.0041	0.0041	0	0.0046	0.0029	0.0019	0	0.0061	0.0051	0.0044	0	0.0044	0	0.0072	0.0039	0.0033	0.0024
Endothelial cells	0	0.0044	0.0049	0.0266	0	0.0027	0.0164	0.0013	0.0044	0.0312	0.0348	0.013	0.0007	0.0071	0	0.0069	0.0242	0.0149	0.0076	0	0.0321	0.0015	0.0172	0.0071	0.0377	0.0476	0.0161	0	0	0.0106	0	0.0173	0.0182	0.0255	0	0.0118	0.0096	0.0012	0	0.0066	0.0024	0.0038	0.0032	0.0048	0	0.0156	0	0.0199	0.0076
Eosinophils	0	0.0099	0.0063	0.0211	0.0099	0	0.0063	0.004	0	0.0316	0.0071	0.0006	0	0.0185	0	0	0.0042	0	0	0	0	0	0	0	0	0.018	0	0	0.0058	0.0065	0	0.0004	0	0.0019	0	0	0	0.0057	0	0	0	0	0	0	0	0	0	0	0
Epithelial cells	0.1721	0.1394	0.1087	0.1576	0.1901	0.1668	0.1593	0.1138	0.1781	0.1244	0.1042	0.1067	0.1841	0.1402	0.1817	0.2177	0.1332	0.1007	0.1066	0.2099	0.1006	0.1577	0.0926	0.1794	0.1387	0.1327	0.1309	0.1661	0.162	0.2025	0.1699	0.0817	0.0218	0.1673	0.2129	0.1425	0.1419	0.1062	0.1346	0.1545	0.0838	0.1228	0.1192	0.1662	0.142	0.1202	0.192	0.1565	0.1783
Erythrocytes	0.0005	0.0002	0	0	0.0004	0	0	0.0001	0.0004	0.0002	0	0	0.0009	0	0	0	0	0	0	0	0	0.0002	0	0.0006	0	0	0.0001	0	0.0006	0.0001	0.0006	0	0	0	0	0.0007	0	0.0006	0	0.002	0	0	0	0.0007	0	0	0.0009	0	0.0007
Fibroblasts	0.0337	0.0771	0.1255	0.04	0	0	0.0831	0.0356	0.0247	0.0519	0.1274	0.1093	0.0223	0.0289	0.0157	0	0.1113	0.0692	0	0.0204	0.1238	0.0104	0.127	0.0636	0.0072	0.0761	0.0102	0.0246	0	0.0245	0.0347	0.1758	0.2173	0.0468	0.02	0.0131	0.0466	0.002	0	0.0254	0	0.0129	0.0415	0.0521	0.0062	0.03	0.0363	0.008	0.0331
GMP	0	0.0801	0.0812	0.1016	0.0492	0.0201	0.0708	0.0646	0.0374	0.1101	0.0719	0.0336	0.0103	0.0777	0	0	0.0655	0.0218	0	0	0.0515	0.0153	0.0246	0.0575	0	0.096	0.0314	0	0.0242	0.0531	0	0.0251	0.0143	0.0274	0.0095	0.0061	0	0.073	0	0	0	0	0	0.0239	0	0	0.0239	0	0.0151
HSC	0.0405	0.0922	0.1163	0.0887	0.0308	0.0618	0.0765	0.0423	0.0584	0.1251	0.1506	0.1006	0.0359	0.0387	0	0.0375	0.0659	0.1219	0.0241	0.0263	0.137	0.0236	0.1514	0.0299	0.0582	0.0988	0.0652	0.0597	0.0272	0.0467	0.0329	0.1239	0.165	0.0482	0.0315	0.0483	0.0715	0.0258	0.0487	0.0636	0.0344	0.0438	0.0522	0.0598	0.058	0.0386	0.0282	0.0469	0.067
Hepatocytes	0	0.0031	0.002	0.0034	0	0.0096	0.0014	0.0134	0.0035	0	0.0002	0.0013	0	0	0.0035	0.0025	0.0016	0	0.0006	0.0022	0.0066	0	0.0044	0.0004	0.001	0.0037	0	0.0011	0.0059	0.0016	0	0	0	0.0047	0.002	0.0012	0	0.0018	0.0029	0.0014	0	0.0003	0	0	0.0157	0.0015	0.0001	0	0.0016
Keratinocytes	0.0119	0.0099	0.0043	0.0111	0.019	0.0074	0.0275	0.0036	0.0163	0.006	0.0031	0.0072	0.0081	0.0075	0.0132	0.013	0.0051	0.0049	0.0029	0.024	0.0035	0.011	0.0025	0.0111	0.0041	0.0057	0.0057	0.0065	0.0063	0.0174	0.0152	0.0017	0.0005	0.0115	0.0297	0.0106	0.0068	0.0057	0.0095	0.0154	0.0028	0.0064	0.0041	0.0159	0.0061	0.0047	0.021	0.0184	0.0068
MEP	0.0256	0.0194	0	0.0113	0.016	0.0301	0.0123	0.0165	0.0311	0.0385	0.0067	0.0028	0.0216	0.0056	0.0255	0.0169	0.0104	0	0.0221	0.0008	0.0012	0.0119	0.009	0.0713	0.0183	0.007	0.0088	0	0.0143	0.0191	0.0281	0.0004	0.01	0.0226	0.0117	0.0168	0.0102	0.0119	0.01	0.0311	0.0089	0.0158	0.0259	0.023	0.0323	0	0.0018	0	0.0417
MPP	0	0	0	0	0	0	0	0	0	0	0	0	0	0	0	0	0	0	0	0	0	0	0	0	0	0	0	0	0	0	0	0	0	0	0	0	0	0	0	0	0	0	0	0	0	0	0	0	0
MSC	0.1336	0	0	0	0	0.0319	0	0	0	0.0238	0	0	0.0035	0	0.0932	0.0633	0.0001	0.0901	0.0165	0.0519	0	0	0.0898	0.0591	0.0949	0	0	0	0.0722	0.0613	0.0655	0.0693	0	0	0.0489	0.1078	0.0307	0.0091	0.023	0.0853	0.048	0.0901	0.0969	0.0597	0.0525	0.0179	0.0836	0.0386	0.0653
Macrophages	0.0212	0.0134	0.0043	0.0116	0.0069	0.0177	0.0238	0.0128	0.0109	0.0273	0.0054	0.0063	0.0122	0.0279	0.0062	0.0082	0.0103	0	0.0052	0	0.0053	0.0122	0.0093	0.01	0.0106	0.0203	0.0108	0.0021	0.0096	0.0126	0.0031	0.0007	0	0.01	0.0004	0.0154	0.0177	0	0.014	0.0123	0.0312	0.0144	0.0062	0.0303	0	0.0373	0.0389	0.0401	0.0156
Macrophages M1	0.0284	0.0267	0.0218	0.0265	0.0128	0.0287	0.0438	0.0297	0.0218	0.0428	0.0229	0.0188	0.0193	0.0472	0.0164	0.0096	0.0261	0	0.0176	0	0.0197	0.0236	0.023	0.0219	0.0307	0.0399	0.0268	0.006	0.0186	0.0246	0.0141	0.0141	0.0103	0.0236	0.0045	0.0311	0.0309	0.0085	0.0253	0.0166	0.0421	0.0343	0.0151	0.0397	0.0046	0.042	0.0539	0.0584	0.0239
Macrophages M2	0	0.0084	0	0.0005	0.001	0.0037	0	0	0.0018	0.0122	0	0.0006	0	0.0183	0	0.0001	0.0119	0.007	0	0.0005	0	0	0.0028	0.004	0	0.0052	0	0.0004	0.0006	0	0	0	0	0	0	0	0.0055	0	0.0008	0.007	0	0.0017	0	0.0037	0	0.0035	0.0006	0	0.0002
Mast cells	0.0107	0.012	0.0058	0.0115	0.0029	0.006	0.0057	0.0048	0.0126	0.0284	0.002	0.002	0.0094	0.0087	0.0029	0.0035	0.0055	0.0135	0	0.0062	0.0017	0.0097	0.0169	0.0359	0.0053	0.0068	0.0089	0.0008	0.0076	0.0081	0.0081	0.008	0.0063	0.0067	0.0051	0.0106	0.0061	0.0042	0.0021	0.0138	0.0194	0.0104	0.0089	0.0048	0.0091	0.0021	0.0144	0	0.0102
Megakaryocytes	0	0.0045	0.0046	0.0103	0.0024	0.0009	0.0033	0.0021	0.0015	0.0084	0.0091	0.0057	0.0013	0.0032	0.0017	0.0038	0.0064	0.0055	0	0.003	0.0086	0.0019	0.012	0.0093	0.0082	0.0096	0.005	0.0009	0	0.0039	0.0009	0.0085	0.0108	0.0041	0.005	0	0.0054	0.0008	0	0.0007	0	0	0	0.0002	0	0.0001	0	0.0059	0.0004
Melanocytes	0.0015	0	0	0	0	0.0017	0	0.0016	0	0.0072	0	0.0046	0.0007	0.0011	0.0012	0.0012	0.0015	0.0008	0.0048	0.0005	0	0	0.0008	0.0018	0.0002	0	0.0017	0	0.0002	0.001	0.0022	0	0.0018	0	0.0016	0.0015	0.0069	0.0054	0.0026	0.0011	0.0039	0.0008	0.0005	0.0018	0.0026	0.0058	0.0016	0.0021	0.0017
Memory B-cells	0	0	0.0084	0	0	0	0	0.0193	0	0	0	0	0	0.0086	0.0013	0	0	0.005	0	0	0.0161	0.0258	0.0549	0	0.0027	0	0.0212	0	0	0.0009	0	0	0.0204	0	0	0	0	0	0	0	0	0.0093	0	0	0	0	0	0	0
Mesangial cells	0	0	0.0001	0	0	0	0.0129	0.0072	0	0.002	0.0002	0	0	0	0	0	0.0024	0	0.004	0	0	0.0068	0.0039	0	0	0.0042	0.0016	0	0.0034	0	0.0003	0.0076	0.0002	0.0039	0	0	0.0074	0.0036	0.0051	0	0	0	0	0.0095	0	0.0102	0	0.0093	0.0078
Monocytes	0.0056	0.0186	0	0.0255	0.011	0.0074	0.0196	0.0181	0.0091	0.0075	0	0.0032	0.0001	0.0212	0	0	0.0231	0	0	0	0.0024	0.0045	0	0.0085	0.0005	0.0145	0.0242	0	0	0.0036	0	0	0	0.0092	0	0.0107	0.0053	0.009	0	0	0.0251	0	0	0.0042	0	0.076	0.013	0.0167	0.0151
Myocytes	0.003	0.0015	0.0048	0	0	0.0001	0	0.0016	0.0065	0.005	0.0065	0.0047	0.0022	0.0015	0.0124	0.0017	0.0097	0.0028	0.0011	0.0033	0.0009	0	0.004	0.0062	0.0029	0	0	0	0	0	0.0037	0.0079	0.0128	0	0.0011	0.001	0.0036	0	0.0039	0.0092	0.0043	0	0.0051	0.0019	0.0081	0	0.0026	0.003	0.003
NK cells	0	0	0	0	0	0	0.0163	0	0	0	0	0	0	0.0046	0	0	0	0	0	0	0	0.0008	0	0	0	0.0001	0.0082	0.0007	0	0	0	0	0	0	0	0	0	0	0	0	0.0008	0.0031	0	0.0024	0	0.0205	0.015	0.0277	0
NKT	0.0341	0	0	0	0	0.0101	0.0005	0	0.0002	0.0014	0	0	0.0077	0.0071	0.026	0.0081	0.0015	0.009	0.0315	0.0192	0	0.0131	0.0071	0.0091	0.0409	0	0	0.0082	0.0357	0.0141	0.0256	0.0153	0	0.003	0.0046	0.0012	0.0125	0.0006	0	0.0065	0.0025	0.0171	0.0131	0.0132	0.0119	0.0026	0.0052	0.0085	0.0201
Neurons	0.0001	0.002	0.01	0.0016	0.0003	0.0003	0.0008	0.0016	0.0003	0.0007	0.0079	0.0098	0.0002	0.0022	0.0008	0	0.0068	0.0033	0.0039	0.0002	0.0131	0.0013	0.0073	0.0006	0.0004	0.0025	0.0027	0.0003	0.0035	0.0004	0.0006	0.0136	0.0203	0.0042	0.0008	0.0011	0.0024	0.0029	0.0008	0.0006	0.0003	0	0.0002	0.0012	0.0002	0.0004	0	0.0003	0.0007
Neutrophils	0	0.0029	0	0.0077	0.0142	0.0197	0.0028	0.0044	0.0041	0	0	0.004	0.0006	0.0002	0	0.0013	0.0042	0	0	0	0	0	0	0.006	0.0007	0	0.0001	0	0	0.0006	0	0	0	0.0008	0.0002	0.0111	0.0074	0.0021	0.0007	0	0.0029	0	0	0.0033	0	0.0143	0.0036	0	0.0051
Osteoblast	0	0	0	0	0	0	0	0.0037	0	0	0	0	0.0121	0	0	0.0143	0	0.0109	0	0.0075	0	0	0	0	0	0	0	0	0.0177	0	0	0	0	0	0.0009	0	0	0	0	0	0	0.0016	0	0	0	0	0	0.0003	0.0032
Pericytes	0	0	0.0041	0.0077	0	0	0	0	0	0	0.036	0.037	0	0	0	0.0251	0.0424	0	0	0.0841	0.0411	0	0.0282	0	0.0143	0.0382	0	0.0883	0	0	0	0.0617	0.0738	0.0017	0.0174	0	0	0	0	0	0	0	0	0.0201	0.0084	0	0.0076	0	0
Plasma cells	0.0067	0.0364	0.0648	0.0412	0.0097	0.0148	0.0277	0.0511	0.0053	0.0382	0.0333	0.004	0.0229	0.017	0.0221	0.0126	0.0085	0.0656	0.0049	0.0228	0.0411	0.0681	0.0591	0.0086	0.0412	0.0149	0.049	0.0002	0.0312	0.0234	0.021	0.0302	0.0114	0.0232	0.0105	0.004	0.0166	0.0267	0.0078	0.0279	0.0061	0.0245	0.0092	0.0029	0.0003	0	0.0108	0	0.0083
Platelets	0	0.0032	0.0049	0.004	0	0	0	0.0004	0	0.0038	0	0.0015	0.0001	0.011	0	0.0043	0.0038	0.014	0	0	0.0054	0.0069	0.0105	0.0178	0.0057	0.0041	0.004	0	0	0.0011	0	0.0198	0.0191	0.0083	0.0099	0	0.0002	0	0	0	0	0	0	0	0	0	0	0	0
Preadipocytes	0	0.011	0.0394	0.0251	0.0303	0.0176	0.0107	0.0416	0.0071	0.0208	0	0	0.0197	0.0101	0.012	0.0319	0	0	0	0	0.0083	0.0093	0	0.0379	0.0307	0	0.0223	0	0	0	0	0	0	0.0096	0	0	0.0409	0.0052	0	0.0105	0	0	0	0	0	0.0176	0	0	0.0188
Sebocytes	0.0153	0.0054	0.0019	0.0081	0.0095	0.0092	0.0144	0.005	0.0062	0.0057	0.0031	0.0011	0.0095	0.0057	0.0134	0.0108	0.0029	0.0018	0.0057	0.0104	0.0027	0.0084	0.0017	0.0107	0.0074	0.0042	0.0086	0.0154	0.0045	0.0159	0.013	0.0015	0	0.0138	0.014	0.009	0.0079	0.0027	0.009	0.0106	0.0046	0.0022	0.0056	0.0099	0.0068	0.0052	0.0086	0.0074	0.0081
Skeletal muscle	0	0	0	0	0	0	0	0	0	0	0	0	0	0	0.0004	0.0002	0	0	0	0	0	0	0.0013	0	0.0001	0	0	0	0	0	0.0017	0	0	0.0001	0	0.0019	0.0009	0.0011	0.0012	0.0033	0.0004	0	0	0	0.0001	0.0015	0	0	0
Smooth muscle	0.123	0.1306	0.1341	0.125	0.1191	0.066	0.0756	0.1013	0.1408	0.12	0.1089	0.1276	0.1259	0.133	0.0124	0.0275	0.1301	0.2078	0.076	0	0.0903	0.0905	0.0704	0.0464	0.0042	0.0703	0.0668	0.1109	0.0274	0.0321	0.0907	0.0935	0.1633	0.0243	0.0663	0.0529	0.103	0.1102	0.1161	0.0683	0.1307	0.017	0.1262	0.0868	0.0028	0.0135	0.0454	0.0999	0.0458
Tgd cells	0.0193	0	0	0.0165	0.0268	0.0233	0.0266	0.015	0	0.0236	0	0	0.0366	0.0046	0.0104	0.0209	0	0.0002	0.0112	0.0165	0	0.0164	0	0.0272	0.0306	0.0147	0.0336	0.0162	0.0153	0.0278	0.0171	0	0	0.0242	0.004	0.0139	0.0227	0.0112	0.0207	0.0153	0.0346	0.0677	0.007	0.0266	0.001	0.0379	0.058	0.039	0.0298
Th1 cells	0.0181	0	0	0	0	0.0153	0.0001	0	0	0	0	0	0.0146	0	0.0244	0.016	0	0	0.0247	0.0272	0	0	0	0.0133	0.0598	0	0.0153	0.0095	0.0043	0.0002	0.0077	0	0	0.0076	0.0159	0.0241	0	0	0.025	0	0.0537	0.055	0.0432	0.0175	0	0.0075	0.0291	0.0406	0.0249
Th2 cells	0.09	0.0973	0.0445	0.0327	0.0812	0.0131	0.13	0.1027	0.154	0.0697	0.104	0.0764	0.0253	0.004	0.0363	0	0.0396	0	0.1024	0.006	0.0602	0.0907	0	0.0133	0.0226	0.0313	0.0766	0.0328	0	0.0518	0.106	0	0.0123	0.0039	0	0.0923	0.121	0.0753	0.0455	0.1186	0.1766	0.0304	0.0647	0.1332	0.0822	0.0691	0.0935	0.169	0.042
Tregs	0	0	0.0116	0.012	0	0	0.007	0	0	0.0062	0	0	0.0032	0.0162	0	0	0	0.0102	0	0.0084	0	0.0003	0	0.0047	0.0387	0.0084	0.0232	0	0.0001	0	0	0.0069	0.0136	0.0126	0.0007	0	0	0	0	0.0021	0	0.0085	0.0036	0	0	0.0063	0	0.0104	0.0049
aDC	0.0813	0.1003	0.1116	0.1012	0.0533	0.0777	0.249	0.1439	0.1349	0.1259	0.1003	0.0743	0.0499	0.1588	0.0236	0.0202	0.1052	0.0362	0.0411	0.009	0.1286	0.1029	0.1593	0.0799	0.1432	0.2351	0.2064	0.0132	0.0482	0.0952	0.0504	0.1311	0.1522	0.1087	0.0337	0.1151	0.1038	0.035	0.0241	0.0419	0.1558	0.1581	0.0129	0.0979	0.0111	0.1838	0.18	0.1483	0.0591
cDC	0.018	0.044	0.019	0.0418	0.0116	0.0101	0.0357	0.048	0.0165	0.0803	0.0227	0.0037	0.0221	0.0383	0	0.0013	0.0294	0.0314	0.0052	0.0006	0.0353	0.0339	0.0384	0.0163	0.0141	0.0329	0.0529	0	0.0119	0.0442	0.0094	0.0154	0.0236	0.0082	0.0075	0.0126	0.017	0.0096	0.0055	0.0239	0.0152	0.025	0.0126	0.0149	0.0025	0.008	0.0097	0.0092	0.0214
iDC	0	0.1596	0.0281	0.0502	0.0101	0.0095	0.0348	0.1086	0.0959	0.1393	0.0003	0.0169	0.0122	0.1321	0.0052	0	0.0224	0.0361	0.0486	0	0.0178	0.0418	0.0409	0.0538	0.0417	0.049	0.0458	0.0065	0.0308	0.0307	0.0189	0.0111	0.0209	0.0187	0	0.02	0.0086	0.0484	0.1051	0.0576	0.0527	0	0.0272	0.0618	0.0257	0.0563	0	0.0679	0.03
ly Endothelial cells	0	0.0017	0.0061	0.0073	0	0.0003	0.0066	0	0.0027	0.0105	0.0121	0.0055	0	0.0022	0	0.0023	0.01	0.0078	0.0032	0.0029	0.0124	0.0021	0.0113	0.004	0.0167	0.0126	0.007	0	0	0.0029	0.0015	0.0132	0.0099	0.0102	0.0001	0.0061	0.0028	0.0015	0	0.0017	0	0.0006	0.0007	0.0019	0	0.0046	0.0002	0.0063	0.0045
mv Endothelial cells	0	0.0017	0.0023	0.0104	0	0.0022	0.0058	0	0.0031	0.0127	0.0055	0.0024	0	0.0008	0	0.001	0.0057	0.0017	0.0021	0.0002	0.0091	0	0.0118	0.0045	0.0241	0.0144	0.0061	0	0	0.0049	0	0.0097	0.0041	0.007	0	0.0067	0.0012	0	0	0.0023	0	0.0008	0.0003	0.0018	0	0.0026	0	0.0033	0.0047
naive B-cells	0	0	0.0041	0	0	0	0	0.0129	0	0	0	0	0	0.0041	0	0	0	0	0	0	0.0022	0.0099	0.0208	0	0.0002	0.0009	0.0146	0	0	0	0	0	0.0076	0	0	0	0	0	0	0	0.0001	0.0023	0	0	0	0	0	0	0
pDC	0.0034	0.0023	0.0061	0.002	0.0052	0.0159	0.0224	0.0125	0	0.0032	0.0016	0.0089	0.0042	0.013	0	0	0.0051	0	0.0005	0	0.0003	0.0172	0	0	0.0183	0.0035	0.023	0	0	0.0094	0.0039	0.0007	0.0063	0.0074	0.0009	0.0081	0.0006	0.0011	0	0	0.016	0.0207	0	0.0057	0.0169	0.013	0.017	0.0085	0
pro B-cells	0.0035	0	0	0	0.0005	0	0	0.0063	0	0	0	0	0	0	0.0113	0.0038	0	0	0.0037	0.0018	0	0.0028	0	0.0202	0.0007	0	0.0022	0	0.0026	0	0.0024	0	0	0	0	0.0018	0.0002	0.0086	0.0039	0.0021	0.0108	0.0129	0.0024	0	0	0	0.0134	0.002	0
ImmuneScore	0.026	0.0577	0.0794	0.0765	0.0329	0.0349	0.1039	0.1033	0.0349	0.0923	0.0441	0.0131	0.0159	0.096	0.0105	0.0087	0.0548	0.064	0.0035	0.0041	0.0563	0.1267	0.1488	0.0512	0.0566	0.0752	0.1389	0.0024	0.0179	0.0442	0.0125	0.0495	0.0806	0.0432	0.0087	0.0349	0.0263	0.0252	0.0112	0.0294	0.0879	0.0937	0.0101	0.0329	0.0061	0.1099	0.0774	0.0789	0.0323
StromaScore	0.0168	0.0408	0.0652	0.0333	0	0.0014	0.0497	0.0184	0.0146	0.0426	0.0811	0.0623	0.0115	0.018	0.0078	0.0034	0.0686	0.043	0.0038	0.0102	0.0779	0.0059	0.0768	0.0354	0.0224	0.062	0.0132	0.0126	0	0.0176	0.0174	0.1024	0.1261	0.0362	0.01	0.0124	0.0281	0.0017	0.0016	0.016	0.0012	0.0084	0.0224	0.0284	0.0036	0.0228	0.0182	0.014	0.0204
MicroenvironmentScore	0.0428	0.0985	0.1446	0.1098	0.0329	0.0362	0.1537	0.1218	0.0494	0.1349	0.1252	0.0754	0.0274	0.114	0.0183	0.0121	0.1233	0.107	0.0073	0.0143	0.1343	0.1327	0.2256	0.0866	0.0791	0.1372	0.1521	0.015	0.0179	0.0618	0.0299	0.1519	0.2068	0.0794	0.0187	0.0474	0.0544	0.0269	0.0128	0.0454	0.0891	0.1021	0.0324	0.0614	0.0097	0.1327	0.0956	0.0928	0.0526
[truncated: 251 more columns]

## Sheet: c. Cell type of BPRC cohort
Cell type	GC056	GC069	GC071	GC035	GC037	GC043	GC067	GC077	GC080	GC094	GC099	GC105	GC106	GC114	GC117	GC041	GC109	GC030	GC057	GC097	GC012	GC023	GC026	GC028	GC038	GC039	GC040	GC042	GC044	GC047	GC050	GC055	GC059	GC062	GC066	GC068	GC070	GC072	GC074	GC075	GC076	GC078	GC082	GC103	GC104	GC112	GC065	GC022	GC029
Adipocytes	0.0025	0.0179	0.048	0	0.0213	0.1203	0	0.1114	0	0.0041	0	0.1189	0.0799	0.0278	0.0186	0	0.0228	0.0118	0.0038	0	0.104	0.0234	0	0.0806	0.0608	0.0626	0.0667	0.0911	0.0833	0	0.0389	0.0577	0.0213	0.0656	0.0824	0.0423	0.0102	0.0502	0.026	0	0.0508	0.0861	0.0179	0.0791	0.0147	0	0.0323	0	0.0842
Astrocytes	0	0.016	0	0	0	0	0.0094	0	0	0	0.0018	0.0309	0	0	0	0.0129	0.0174	0	0	0	0.0152	0.0041	0	0	0	0	0	0	0	0	0.0223	0	0	0	0	0	0.0048	0	0.0047	0	0	0	0.0289	0	0	0	0	0	0.0026
B-cells	0	0	0	0	0	0	0	0.0079	0	0	0	0	0	0.1189	0	0	0	0	0	0	0	0	0	0	0	0	0	0	0	0	0	0	0	0	0	0	0	0	0	0	0	0	0	0	0	0	0.0571	0	0
Basophils	0	0.1475	0.1282	0	0	0	0	0	0	0	0	0	0	0	0	0	0	0.1876	0.1123	0.1923	0.0559	0	0	0	0	0	0	0	0	0	0	0	0	0	0	0.0409	0	0.0599	0	0	0	0	0	0	0.0571	0	0	0	0
CD4+ T-cells	0.1257	0.1325	0.032	0.082	0.0405	0.074	0.2085	0.0654	0.068	0.0026	0	0.0312	0.1527	0.1398	0.0086	0.1088	0.1516	0.108	0.1101	0.1818	0	0.0466	0.1248	0.0721	0.0992	0.005	0.024	0.1686	0	0.0877	0.0517	0	0.1828	0.0703	0.09	0.2481	0.0955	0.0661	0.0912	0.1285	0.1265	0.18	0.0875	0.1494	0.0878	0.0174	0.1963	0.1134	0.0165
CD4+ Tcm	0.061	0.0182	0	0.0182	0.0453	0	0.065	0.1018	0.0314	0.0508	0.0234	0	0.1621	0.1187	0.0813	0	0.0853	0	0.0003	0	0	0.1191	0.0061	0.0638	0.077	0.0558	0.1013	0.1843	0.1262	0.0764	0.0328	0.153	0.0869	0.0412	0.1354	0.1334	0.0801	0.0428	0.0585	0.0728	0.0202	0.1151	0	0.2089	0.1065	0.1455	0.0581	0.0801	0.0658
CD4+ Tem	0.0068	0.0251	0.0101	0	0	0	0.1045	0.0497	0	0.0642	0	0	0.1449	0.1618	0.0514	0	0.134	0	0.0491	0	0	0.0978	0.0847	0.0809	0.1114	0.1057	0.116	0.1697	0.101	0.0496	0	0.0135	0.1482	0	0.1413	0.2367	0.1631	0.0208	0.0091	0	0	0.0405	0	0.1601	0	0.0296	0.1575	0.1273	0.0138
CD4+ memory T-cells	0	0.0292	0	0.0388	0.0514	0	0.1318	0.0528	0.085	0	0	0	0	0.0037	0	0.0605	0.1171	0.0301	0	0	0.0374	0	0.0096	0.0325	0.0999	0.0426	0.0832	0.0495	0.0195	0.0412	0.0312	0.042	0	0	0.0454	0.1405	0.0317	0	0.048	0.0684	0.0816	0.1525	0	0	0.0484	0	0.0484	0	0.0071
CD4+ naive T-cells	0	0.0391	0.0467	0	0	0	0.1483	0	0	0	0.0292	0	0	0.0203	0	0	0.0934	0.0091	0	0.0632	0	0	0	0	0	0	0	0.0993	0	0	0	0	0	0.0738	0.0367	0.0897	0.0024	0	0	0	0.0238	0.0343	0	0.007	0	0	0	0	0
CD8+ T-cells	0.0652	0.0513	0.0137	0	0.0978	0.0669	0.1014	0.0278	0.1019	0.0236	0.1077	0.0109	0.0072	0.1131	0.0442	0.0429	0.0564	0.0769	0	0.0611	0	0.0183	0	0.0061	0.0338	0.0583	0.0284	0.0747	0.0058	0.0989	0.0076	0.0109	0.0608	0.0391	0.0657	0.1586	0.0739	0.0178	0.0556	0.059	0.0084	0.0733	0.0421	0.1077	0.055	0.0607	0.087	0	0.0844
CD8+ Tcm	0.0646	0.089	0.0201	0.003	0	0.0168	0.1443	0.0091	0	0.094	0.0115	0.0113	0.0126	0.0547	0.1147	0	0.096	0	0	0.0282	0.035	0	0	0	0.0765	0.0602	0.0396	0.013	0.0823	0	0.0493	0.0478	0.117	0.1215	0.0965	0.1337	0.0341	0.0628	0.0676	0	0.0567	0.0882	0	0.0244	0	0.0575	0.1471	0	0.0912
CD8+ Tem	0.0001	0.0949	0.1066	0	0	0.0212	0.1052	0	0	0.0211	0	0.076	0	0	0	0.0001	0.0639	0.0849	0.0606	0	0.031	0.0741	0	0.0386	0	0	0	0.0958	0.0001	0	0	0.0001	0	0.0001	0.0392	0.1408	0	0.038	0	0	0.0012	0.0393	0.0837	0.0001	0	0.0001	0.0477	0.0437	0.0374
CD8+ naive T-cells	0.1399	0.1059	0.0991	0.1532	0.1897	0.044	0.1388	0.1605	0.2218	0.0396	0.2168	0.0996	0.1242	0.173	0.0004	0.2293	0.0574	0.1182	0.1061	0.0826	0.1576	0.0407	0.1788	0.2031	0.0807	0.1593	0.0857	0.081	0.1402	0.2809	0.1825	0.205	0.0661	0.1256	0.1093	0.0376	0.1336	0.1386	0.0973	0.2447	0.1867	0.1616	0.09	0.15	0.2522	0.1648	0.0773	0.0569	0.1407
CLP	0.1759	0.1251	0.0641	0.2249	0.2847	0.0646	0.0051	0.139	0.2451	0.1134	0.1453	0	0.0989	0.1758	0.1069	0.0903	0.1341	0.0809	0.1098	0.1458	0.1515	0.0402	0.0363	0.1459	0.1472	0.1248	0.1091	0.0985	0.1942	0.1998	0.1357	0.2022	0.0515	0.1269	0.1172	0.0982	0.1053	0.1507	0.1387	0.1604	0.1531	0.1387	0.0623	0.135	0.1974	0.0878	0.0967	0.0511	0.1516
CMP	0.123	0.1199	0.1088	0.1802	0.1795	0.1796	0.1621	0.0681	0	0.177	0.153	0.1943	0.1798	0.0112	0.1883	0.1225	0.1872	0.1499	0.1216	0.1983	0.0562	0.1401	0.1082	0	0.1664	0.1203	0.2407	0.1655	0	0.2028	0.1477	0	0.1768	0.1239	0.1003	0.1103	0.1483	0.1785	0.1664	0.1888	0.0852	0.0866	0.1538	0.1756	0.0966	0.1321	0.1822	0.1656	0.1756
Chondrocytes	0	0.127	0.2411	0	0	0.171	0.1795	0.2129	0.1901	0.2301	0.2346	0.2229	0.0521	0	0.1009	0	0.0283	0.2904	0.1406	0.0002	0.1272	0.1183	0	0.0997	0.0074	0.0691	0.0167	0.0701	0.0497	0	0.0643	0.0917	0.0139	0.2652	0.0855	0.0465	0.0742	0.1468	0.1929	0	0.0311	0.062	0.1621	0.2355	0	0.2127	0.1014	0	0.1518
Class-switched memory B-cells	0	0	0	0	0	0	0	0	0	0	0	0	0.0657	0.244	0	0	0	0	0	0.0712	0.0193	0	0	0	0	0	0	0.1956	0	0	0	0	0	0.0754	0	0	0	0	0	0	0	0	0	0.1078	0	0.1328	0.1639	0	0
DC	0.1067	0.01	0.1875	0.1331	0	0.1533	0.1846	0.0329	0	0.1739	0.2001	0.2555	0.1464	0.0423	0.2162	0.0378	0.2828	0.1568	0.1463	0.1392	0.0405	0.1555	0.0117	0.1046	0.1112	0.1108	0.1643	0.1079	0.143	0.1357	0.1688	0.1758	0.1807	0.191	0.2041	0.0357	0.0833	0.1781	0.2387	0.0308	0	0.1124	0.1715	0.0234	0	0.1749	0.0062	0.1476	0
Endothelial cells	0	0	0	0	0	0	0	0.0003	0.0039	0	0	0	0	0	0	0	0	0	0	0	0.0165	0	0	0	0	0	0	0	0	0	0	0	0	0	0	0	0	0	0	0	0	0	0	0	0	0	0	0	0
Eosinophils	0.824	0.6192	0.9	0.8525	0.5436	0.8712	0.7368	0.1619	0	0.7864	0.7674	0.8073	0.7423	0.6643	0.8261	0.412	0.9026	0.7942	0.931	0.82	0.332	0.75	0.6162	0.7864	0.644	0.7393	0.8225	0.7296	0.6217	0.808	0.9111	0.7476	0.7184	0.888	0.8741	0.4374	0.7412	0.9222	0.9543	0.7559	0.6833	0.7408	0.9726	0.583	0.535	0.8717	0.4373	0.7713	0.7105
Epithelial cells	0.2089	0.054	0	0.182	0.0549	0.1311	0	0.0947	0.0879	0.1643	0.152	0.0297	0.1785	0.1226	0.1986	0.0899	0.1731	0.0998	0.0419	0.1061	0.1998	0.1403	0.1762	0.196	0.1483	0.0969	0.1516	0.1523	0.2053	0.1745	0.2138	0.1963	0.1637	0.1676	0.1904	0.1497	0.1538	0.0542	0.1047	0.1406	0.2075	0.1726	0.1128	0.1585	0.1186	0.1004	0.1806	0	0.1268
Erythrocytes	0	0	0	0	0	0	0	0	0	0	0	0	0	0	0	0	0	0	0	0	0	0	0	0	0	0	0	0	0	0	0	0	0	0	0	0	0	0	0	0	0	0	0	0	0	0	0	0	0
Fibroblasts	0	0.0547	0.2151	0	0	0.0248	0.104	0.2083	0	0.0618	0.1305	0.2401	0.1042	0.1218	0	0	0	0.0793	0.0847	0	0.1524	0	0	0.0302	0.0189	0.1439	0.0699	0.0644	0.1476	0	0.0899	0.0354	0	0.1628	0.1472	0.1106	0.105	0.0371	0.1346	0	0.024	0.1007	0.1296	0.1059	0	0.1312	0.0257	0	0.1268
GMP	0.1061	0.0359	0.1234	0.1135	0.1024	0.1369	0.1973	0.0599	0	0.1092	0.1706	0.1652	0.0988	0.1044	0.0868	0	0.1063	0.1575	0.1543	0.0788	0.0276	0.0943	0.0968	0.1741	0.1506	0.2028	0.1148	0.1154	0.2266	0.1384	0.0971	0.1991	0.1054	0.1856	0.1564	0.0376	0.1457	0.144	0.1449	0.0634	0.1864	0.1191	0.1505	0.1443	0	0.1653	0	0.0445	0.0618
HSC	0	0	0	0	0	0	0.1025	0.2044	0	0	0.1579	0.1735	0.1655	0	0	0	0	0	0	0	0	0	0	0.2551	0.0213	0.1989	0.0465	0.0818	0.2437	0	0.0818	0.2066	0	0.1145	0	0.1541	0	0	0	0	0	0	0	0.1355	0	0	0.0866	0	0.1612
Hepatocytes	0	0.0237	0.0302	0.0224	0.0464	0	0	0.0548	0	0.059	0.0219	0.0155	0.0084	0	0.033	0	0	0.0479	0.022	0	0.0363	0.0414	0.021	0.0184	0.0028	0	0.0203	0.0284	0.0654	0	0.0341	0.0434	0.0165	0.0665	0.0143	0.0013	0	0.0207	0.0168	0	0.0507	0.0451	0.0061	0.0416	0.0701	0	0.0043	0	0.0417
Keratinocytes	0.0992	0.03	0	0.137	0.0071	0.064	0	0.0219	0.0761	0.1165	0.0652	0.0038	0.1139	0.0484	0.1085	0.0771	0.0957	0.0919	0.0669	0.1003	0.0974	0.0711	0.1021	0.0999	0.0934	0.0537	0.0827	0.0839	0.1043	0.1016	0.1143	0.1067	0.088	0.0802	0.0871	0.0804	0.0478	0.0567	0.0478	0.1082	0.1127	0.0774	0.0443	0.1069	0.0581	0.0368	0.141	0.0199	0.0697
MEP	0	0	0	0	0	0	0	0	0.0822	0	0	0	0	0	0	0	0	0	0	0	0	0	0	0	0	0	0	0	0	0	0	0	0	0	0	0	0	0	0	0	0	0	0	0	0	0	0	0	0
MPP	0.8362	0.9777	0.9508	0.7832	0.7405	0.8153	1.0202	0.4127	0	0.8733	0.8059	0.892	0.8875	0.698	0.8305	0.8242	0.9169	0.8739	0.8892	1.0061	0.4826	0.8003	0.7874	0.2077	0.9025	0.8868	0.8591	0.9718	0.0677	0.8008	0.8189	0.2433	0.8829	0.7796	0.7287	0.9477	0.8766	0.9408	0.8883	0.8504	0.447	0.615	0.9301	0.8742	0.676	0.8387	0.8675	0.8731	0.8081
MSC	0.0826	0.1569	0	0.3081	0.2318	0.1899	0.1074	0.1857	0.201	0.1355	0	0	0.1434	0.1416	0.077	0.1296	0.1041	0	0	0.1316	0.0186	0.0151	0.1223	0.1949	0.2291	0.2075	0.1805	0.1763	0	0.2603	0	0.0863	0.0872	0	0.0723	0.0609	0.105	0.0512	0.0858	0.2853	0.2165	0.1446	0	0	0.2003	0.0129	0.1055	0.0949	0.0621
Macrophages	0	0.0567	0	0	0	0	0.0543	0.1121	0.0064	0.0247	0	0	0	0	0.023	0.0822	0.0089	0.0186	0.0334	0.0325	0	0	0.0019	0	0	0	0.0325	0	0	0	0	0	0	0.0138	0.0834	0.0825	0	0	0.0537	0	0	0	0.0265	0.0177	0	0	0.0879	0	0.017
Macrophages M1	0	0	0	0	0	0	0	0	0	0.009	0	0	0	0	0	0	0	0	0	0	0	0	0	0	0	0	0	0	0	0	0	0	0	0	0	0	0	0	0	0	0	0	0	0	0	0	0	0	0
Macrophages M2	0.1154	0.2774	0	0.182	0	0.2783	0.1815	0.415	0.1553	0	0.0948	0.1246	0.3242	0.1447	0.2662	0.2818	0.0626	0.1436	0.1332	0.326	0.2307	0.2172	0.1681	0.1802	0.1501	0.1969	0.3829	0.1797	0.1879	0.3555	0.1839	0.164	0.2487	0.2942	0.3714	0.205	0.2494	0.1892	0.2011	0.0176	0.1684	0.2044	0.1622	0.3486	0.2918	0.0946	0.3918	0	0.2322
Mast cells	0	0.0226	0.0276	0.015	0.0195	0	0	0.0061	0	0	0	0	0.0031	0.0082	0	0.0098	0	0.0032	0.0363	0.001	0	0.0136	0	0	0.0005	0.0036	0	0.0124	0	0.0065	0	0	0.0055	0	0.0156	0.0282	0.0154	0.0313	0.0215	0.0033	0.0101	0	0	0.0104	0.0245	0	0	0	0.0009
Megakaryocytes	0	0.1327	0.2487	0	0	0	0.0224	0.1657	0	0.0261	0	0.1164	0.0097	0	0.0231	0.0669	0	0.0478	0.1673	0.0819	0.0334	0.0319	0.0323	0.0207	0	0.0602	0	0	0.0403	0	0.0177	0	0	0.0482	0	0	0.0358	0.0691	0.0311	0	0.0365	0.0663	0.0406	0.0177	0.1553	0	0.0091	0.008	0
Melanocytes	0.0202	0.1054	0.0941	0.0159	0.0072	0.0614	0.0959	0.1376	0.1075	0.0904	0.0355	0.1042	0.0307	0.1273	0.1082	0.0341	0.077	0.028	0.1246	0.0999	0.0634	0.0361	0.0126	0.0235	0.0175	0.032	0.0721	0.0116	0.0487	0.0533	0.0311	0.057	0.0517	0.0724	0.0853	0.0829	0.0384	0.0512	0.0878	0.02	0.0563	0.0317	0.0809	0.1087	0.0637	0.0352	0.109	0.0282	0.0307
Memory B-cells	0	0	0	0	0	0	0	0.0246	0	0	0	0	0	0	0	0	0	0	0	0	0.0262	0	0	0	0	0	0	0	0	0	0	0	0	0	0	0	0	0	0	0	0	0	0	0	0	0	0.0015	0	0
Mesangial cells	0	0.006	0.0262	0.0165	0.0005	0.0107	0	0.0049	0.0383	0.0203	0.0273	0.0491	0	0.0225	0	0	0.0153	0.0334	0.0072	0.0218	0.0302	0	0	0	0	0	0.006	0.0044	0.0331	0	0	0	0.0074	0.0668	0	0	0.0109	0.0068	0	0	0	0	0.0205	0.0014	0	0	0.0474	0.026	0.0259
Monocytes	0	0.0557	0.0746	0	0	0	0	0	0	0	0	0	0	0	0	0	0	0.0033	0	0	0.0082	0	0.0217	0	0	0	0	0	0	0	0	0	0	0	0	0	0	0.0305	0.0429	0	0	0	0	0	0	0	0	0.0054	0
Myocytes	0.0539	0.058	0.1257	0.0239	0	0.0102	0.0509	0.0213	0	0.0109	0.0655	0.0605	0.0809	0.0548	0.0264	0.0253	0.018	0.0471	0.0352	0.0466	0.0213	0.0409	0.063	0.0195	0.0333	0.0426	0.0471	0.0404	0.0537	0	0.0325	0.0461	0.0361	0.035	0.0361	0.0413	0.038	0.0281	0.0402	0.0285	0.0307	0.0438	0.0481	0.0346	0.0251	0.031	0.0468	0.0475	0.0587
NK cells	0	0	0	0	0	0	0	0	0	0	0	0	0	0	0	0	0.0456	0	0	0	0	0	0	0	0	0	0	0	0	0	0	0	0	0	0	0	0	0	0	0	0	0	0	0	0	0	0	0	0
NKT	0.1652	0.1843	0.0819	0.1145	0.1698	0.075	0.1098	0.307	0	0.1558	0.4091	0.3861	0.0531	0.1499	0.2883	0.2145	0	0.0456	0.1466	0.0744	0.293	0.2493	0.2681	0.2683	0.0555	0.1575	0.265	0.1078	0.2442	0.008	0.1076	0.0721	0.06	0.0473	0.0577	0.1437	0.1589	0.1655	0	0.2399	0.0931	0.0632	0.1136	0.1013	0.0197	0.342	0.1006	0.2954	0.2537
Neurons	0.0079	0.0161	0.0027	0.0046	0.0033	0.0644	0.0029	0.0265	0.0806	0.006	0.0244	0.0304	0.0207	0	0.0049	0	0.0066	0	0.0083	0.0112	0.0175	0.0165	0.0074	0.0062	0.0046	0.0264	0.0005	0.0336	0.0208	0	0.002	0.0048	0.0311	0.0248	0	0.0154	0	0	0	0	0.0169	0.0247	0.0201	0.0125	0.0131	0.0205	0.0092	0.0117	0.0269
Neutrophils	0.058	0.1375	0.1649	0.0629	0.0506	0.0404	0	0	0	0.0837	0.0053	0.0357	0.0795	0	0.0176	0.0019	0.0222	0.1424	0.1039	0.1498	0.0359	0.1221	0.1096	0.001	0.0463	0.0815	0.0226	0.0446	0	0.0357	0.017	0	0.1985	0	0.0019	0.0025	0.0212	0.0943	0.0432	0.0621	0	0	0.0518	0.057	0.032	0	0.0132	0.1087	0.0841
Osteoblast	0.0469	0.0208	0	0.1135	0.2586	0.1175	0	0	0.1466	0.1883	0.0274	0.0411	0.0838	0.2504	0.1431	0.1107	0	0.0389	0.056	0.0506	0.0021	0.0105	0.0231	0.2241	0.1992	0.3185	0.2325	0.1768	0.032	0.2632	0.078	0	0.1228	0.1063	0.1361	0.097	0.2234	0	0.0582	0.1649	0.22	0.2226	0.0603	0.0737	0.2535	0.3017	0.1204	0	0.0011
Pericytes	0	0	0.1361	0	0.0664	0	0	0.0158	0.0885	0.0381	0	0	0	0	0.0044	0.0151	0	0	0.0462	0	0.0233	0.0577	0	0.0084	0	0	0	0	0.0394	0	0	0.0184	0	0	0	0	0.042	0.0158	0.0415	0.0524	0.0043	0	0	0	0.02	0.0432	0	0.0079	0
Plasma cells	0.0337	0.1145	0	0	0.049	0	0.0848	0.0217	0.0971	0	0	0	0.0151	0.0566	0	0.0733	0	0	0	0	0.0126	0	0.0308	0	0.0137	0.0031	0	0	0.0137	0	0	0.0041	0.0202	0	0	0.0615	0.0615	0	0	0.0066	0	0.0011	0	0.0265	0.0025	0	0.0569	0	0
Platelets	0	0.0564	0.1418	0	0	0	0.0121	0.0447	0	0	0	0.0174	0	0	0	0.023	0	0	0	0.0087	0.0692	0	0	0	0	0.0061	0	0	0	0	0	0	0	0	0	0	0	0	0	0	0	0	0	0	0.0627	0	0.0119	0	0
Preadipocytes	0.0853	0.084	0.109	0.021	0.031	0.0612	0.0876	0.014	0	0.0596	0.0835	0.1436	0.0703	0.103	0.0597	0.0265	0.0842	0.0792	0.0529	0.0602	0.1332	0.117	0.0516	0.06	0.1071	0.131	0.0947	0.0783	0.0975	0.0382	0.0308	0.0471	0.1203	0.0624	0.0774	0.0816	0.1078	0.0254	0.058	0.0651	0.0468	0.0815	0.0847	0.0958	0.0644	0.0858	0.083	0.0609	0.1039
Sebocytes	0.0164	0.007	0	0.0176	0.0072	0.0098	0	0.0094	0.0051	0.0124	0.0118	0.0111	0.0189	0.0082	0.0123	0.0098	0.0104	0.0171	0.0112	0.0173	0.0139	0.0147	0.0152	0.0164	0.0117	0.0104	0.0138	0.0153	0.0125	0.0095	0.0151	0.0143	0.0143	0.0112	0.0113	0.0094	0.0096	0.0092	0.0135	0.0118	0.0114	0.0077	0.0116	0.0084	0.0089	0.0045	0.0151	0.014	0.0154
Skeletal muscle	0.0741	0.0456	0.0608	0.0469	0.0453	0.0659	0.0456	0.0299	0.0598	0.0455	0.027	0.037	0.0859	0.0883	0.0425	0.0559	0.0609	0.0331	0.0573	0.0391	0	0.0747	0.0503	0	0.0673	0.0642	0.0251	0.0618	0.0761	0.0313	0.0581	0.0535	0.0573	0.0204	0.059	0.0534	0.0638	0.0782	0.0635	0.0375	0.0675	0.0816	0.0561	0.0829	0.06	0.0562	0.0543	0.0509	0.0782
Smooth muscle	0	0	0	0	0	0	0	0	0.0289	0	0	0	0	0	0	0	0	0	0	0	0	0	0	0	0	0	0	0	0.038	0	0	0	0	0	0	0	0	0	0	0	0	0	0	0	0	0	0	0	0
Tgd cells	0.0063	0	0	0	0.0387	0	0.1152	0	0.0984	0	0	0	0	0.0382	0	0.0938	0.0028	0	0	0.0287	0	0	0	0	0.0011	0	0	0	0	0.0484	0	0	0	0	0	0.0596	0.0004	0	0.0395	0.045	0	0	0	0	0	0	0	0	0
Th1 cells	0.04	0	0	0.1463	0.1633	0.0415	0.0049	0.1196	0.2203	0.0348	0	0.0686	0	0.069	0	0.1192	0	0.0071	0.0506	0.0294	0.0485	0	0.0434	0	0.0493	0.0961	0.0297	0.0228	0.0974	0.1196	0.0676	0.1179	0	0.0381	0.0757	0	0.1293	0.0184	0.0648	0.1405	0.1467	0.0557	0.0334	0	0.1325	0	0	0.0125	0.0467
Th2 cells	0.1961	0.1241	0.0899	0.082	0.1696	0.0557	0.1336	0.0117	0.1746	0.1564	0.1129	0.0659	0.074	0.0559	0	0.1232	0.1531	0.086	0.1813	0.1584	0.0205	0.1496	0.0804	0.0263	0.1883	0.0792	0.0784	0.1154	0.0581	0.0875	0.0867	0.0217	0.1155	0.0713	0.1138	0.1796	0.1119	0.1906	0.1473	0.1263	0.0115	0.1775	0.1644	0.1126	0.1262	0.1654	0.105	0.1139	0.0267
Tregs	0.1587	0.1298	0.1537	0.171	0.1305	0.1686	0.0993	0.148	0.098	0.058	0.1033	0.0012	0.1029	0.1146	0.1371	0.1199	0.0544	0.1233	0.094	0.0009	0.1424	0.0998	0.2286	0	0.0783	0.1013	0.0965	0.064	0.113	0.0446	0.1234	0.0834	0.0908	0.1052	0.0644	0.0431	0.086	0.1135	0.0724	0.0642	0.1267	0.232	0.112	0.0832	0	0.0886	0.1308	0.1307	0.1385
aDC	0.0762	0.2113	0.2247	0.0892	0.1163	0.0564	0.1827	0.2308	0	0.221	0.1994	0.1552	0.1516	0.2429	0.075	0.1774	0.1844	0.2313	0.0928	0.0458	0.1387	0.1085	0.0824	0.0938	0.1527	0.0996	0.1366	0.173	0.0765	0.0913	0.1769	0.1616	0.194	0.1499	0.1413	0.1904	0.1015	0.0818	0.1066	0.1464	0.1024	0.1674	0.0943	0.2003	0.1286	0.2117	0.1104	0.2289	0
cDC	0	0	0	0	0	0	0	0.0062	0	0	0	0.164	0	0	0.1271	0	0.0911	0	0	0	0	0	0	0	0	0	0	0	0	0	0	0	0	0	0	0	0	0	0.0663	0	0	0	0	0	0	0	0	0	0
iDC	0.0474	0	0.0274	0.033	0	0.0924	0.0546	0	0.0368	0.0358	0.0769	0.1294	0.0401	0	0.1393	0.0001	0.1073	0.0002	0.0384	0.0603	0.0085	0.085	0	0.0488	0	0.0065	0.0489	0	0.0707	0.0308	0.0251	0.0598	0.0432	0.0733	0.0703	0	0.0004	0.0733	0.0948	0	0.0001	0.0119	0.0721	0.0001	0	0.058	0.001	0.0413	0
ly Endothelial cells	0.1816	0.0321	0.0794	0.007	0.1046	0.1636	0	0.1758	0	0.0304	0.0213	0.0152	0.0079	0.0069	0.1963	0.0367	0.0511	0.1085	0.2336	0.0017	0.0589	0	0	0.0376	0.0035	0.0025	0.0071	0	0	0	0.0342	0	0.0181	0	0.0291	0	0	0.0166	0.0122	0	0.0664	0	0.2157	0.0304	0	0.1641	0.0134	0	0.0506
mv Endothelial cells	0.0118	0.0058	0.0461	0	0.1187	0.0498	0	0.0266	0.1155	0	0	0.0072	0	0.0314	0.0277	0.049	0.0165	0	0.0603	0	0.0302	0	0	0.0437	0.0326	0.0285	0	0.0142	0.0497	0	0	0.0194	0	0.0288	0.0468	0	0.0642	0	0.0193	0	0.0709	0.0605	0.0544	0.0085	0.0357	0.0444	0	0	0
naive B-cells	0	0	0	0	0	0	0	0	0	0	0	0	0	0	0	0	0	0	0	0	0	0	0	0	0	0	0	0	0	0	0	0	0	0	0	0	0	0	0	0	0	0	0	0	0	0	0	0	0
pDC	0	0	0	0	0	0	0	0.0417	0.026	0	0	0	0	0	0	0.0338	0	0	0	0	0.0345	0	0	0	0	0	0	0	0	0	0	0	0	0	0	0	0	0	0	0	0	0	0	0	0	0	0	0	0
pro B-cells	0.014	0.0184	0.0472	0.0392	0.061	0.0187	0.0462	0.0857	0	0.0356	0.0398	0.0426	0.0914	0.0468	0.0126	0.0474	0.0142	0.0723	0	0.0159	0.0351	0.0843	0.1135	0	0.0909	0.0237	0	0.0574	0	0.0546	0.0198	0	0	0.0176	0	0.05	0.0093	0.0406	0.0274	0.0925	0.001	0.0101	0.0023	0.0902	0.102	0.0021	0.0678	0.0924	0.0924
ImmuneScore	0.7864	0.7237	0.9335	0.7637	0.5013	0.8039	0.8571	0.2761	0.1175	0.7299	0.7203	0.7604	0.7541	0.7244	0.7571	0.4636	0.9801	0.8689	0.9073	0.9236	0.2777	0.7374	0.5906	0.6468	0.6233	0.6657	0.7295	0.7585	0.5137	0.7817	0.7708	0.6229	0.8978	0.8015	0.8899	0.662	0.687	0.8935	1.0007	0.6931	0.5522	0.7377	0.9013	0.6324	0.4895	0.7498	0.59	0.7643	0.6089
StromaScore	0.0012	0.0363	0.1316	0	0.0106	0.0726	0.052	0.16	0.002	0.033	0.0652	0.1795	0.092	0.0748	0.0093	0	0.0114	0.0456	0.0442	0	0.1365	0.0117	0	0.0554	0.0398	0.1032	0.0683	0.0778	0.1154	0	0.0644	0.0466	0.0106	0.1142	0.1148	0.0764	0.0576	0.0436	0.0803	0	0.0374	0.0934	0.0738	0.0925	0.0074	0.0656	0.029	0	0.1055
MicroenvironmentScore	0.7876	0.76	1.0651	0.7637	0.512	0.8764	0.9091	0.4361	0.1195	0.7629	0.7856	0.9399	0.8462	0.7992	0.7664	0.4636	0.9915	0.9145	0.9516	0.9236	0.4142	0.7491	0.5906	0.7022	0.6632	0.7689	0.7978	0.8363	0.6291	0.7817	0.8352	0.6694	0.9084	0.9157	1.0047	0.7385	0.7446	0.9372	1.081	0.6931	0.5896	0.8311	0.9751	0.7249	0.4969	0.8154	0.619	0.7643	0.7144
[truncated: 35 more columns]

## Sheet: d. Differential cell types
Significantly up-regulated cell type in G-II	P value		Significantly up-regulated cell type in G-III	P value		Significantly up-regulated cell type in G-IV	P value
Astrocytes	7.31959e-05		CD8+ T-cells	0.0215648		Megakaryocytes	0.0195714
CD4+ Tcm	4.13926e-05		Class-switched memory B-cells	0.00544033		Monocytes	0.0158419
Fibroblasts	0.0378648		MSC	6.49936e-05
Hepatocytes	0.0255097
Macrophages M1	0.023254
Melanocytes	6.8053e-05
Mesangial cells	8.72853e-06
Skeletal muscle	0.00219342
pro B-cells	0.000294258

## Sheet: e. Immune-related proteins
Group	Symbol	P value
Cytokines	CXCL17	0.000505291
	IL16	0.0143142
	IL18	9.19354e-15
Antigen processing	CASP1	1.75899e-13
	CASP3	2.27464e-05
	CTSE	3.44964e-12
	CTSH	2.77174e-10
	PSMD8	0.0247238
	TRIM32	0.000114233
	UBA3	0.0104042
Antigen presentation	GPNMB	6.81891e-07
	HLA-DMB	0.00903598
	HLA-DPB1	4.31887e-05
	HLA-DQA1	0.00125878
	HLA-DQB1	9.57111e-05
	HLA-DRB3	0.019278
	HLA-DRB4	0.0468596
