# Supplementary material for: Proteomic characterization of gastric cancer response to chemotherapy and targeted therapy reveals potential therapeutic strategies
Source: Nat Commun. 2022 Sep 29;13:5723. doi: 10.1038/s41467-022-33282-0 (PMC9522856; doi:10.1038/s41467-022-33282-0)
Supplement: Supplementary file 9 — Supplementary Data 6 [file 41467_2022_33282_MOESM9_ESM.xlsx]

## Sheet: Description
Supplementary Data 6. The differential analysis of DOS subcohort.
a. DSG and DNSG. The group of DOS subcohort.
b. DEPs of DSG and DNSG. The differentially expressed proteins of DSG and DNSG. “FC“ represents protein expression ratio of samples in DNSG to those in DSG. "P value" is calculated by a two-sided Wilcoxon rank-sum test. "BH adjusted P value" is the Benjamini-Hochberg (BH) corrected P value.
c. Pathways of DSG and DNSG. The pathway alterations of DSG and DNSG. P values were calculated by hypergeometric test.

## Sheet: a. DSG and DNSG
Firmiana ID	Group
Exp033884	DSG
Exp033886	DSG
Exp033885	DSG
Exp033887	DSG
Exp033888	DSG
Exp033889	DSG
Exp033895	DSG
Exp033897	DSG
Exp034526	DSG
Exp034527	DSG
Exp034529	DSG
Exp034530	DSG
Exp034531	DSG
Exp034532	DSG
Exp034533	DSG
Exp034541	DSG
Exp034957	DSG
Exp035079	DSG
Exp035083	DSG
Exp041349	DSG
Exp041353	DSG
Exp041357	DSG
Exp033883	DNSG
Exp033890	DNSG
Exp033891	DNSG
Exp033892	DNSG
Exp033893	DNSG
Exp033899	DNSG
Exp034528	DNSG
Exp034552	DNSG
Exp034561	DNSG
Exp034562	DNSG
Exp034962	DNSG
Exp035070	DNSG
Exp035071	DNSG
Exp035072	DNSG
Exp035073	DNSG
Exp035074	DNSG
Exp035076	DNSG
Exp035077	DNSG
Exp035078	DNSG
Exp035080	DNSG
Exp035081	DNSG
Exp042810	DNSG

## Sheet: b. DEPs of DSG and DNSG
Gene Symbol	FC (DNSG vs DSG)	P value	BH adjusted P value	Label
SRA1	4.24897	0.00908238	0.0456477	Significantly up-regulated in DNSG
KPNA3	2.42855	0.0264372	0.0456477	Significantly up-regulated in DNSG
TBK1	4.77698	0.0238699	0.0456477	Significantly up-regulated in DNSG
PRELP	3.01562	0.0310147	0.0456477	Significantly up-regulated in DNSG
NLN	2.15432	0.0431092	0.0464864	Significantly up-regulated in DNSG
IGF2R	2.05873	0.023922	0.0456477	Significantly up-regulated in DNSG
DRG1	2.81989	0.032676	0.0456477	Significantly up-regulated in DNSG
GNG4	40624	0.040641	0.0456477	Significantly up-regulated in DNSG
ARAF	27.4614	0.0321357	0.0456477	Significantly up-regulated in DNSG
TBP	11035.4	0.040641	0.0456477	Significantly up-regulated in DNSG
UTP14A	2.50974	0.0450987	0.0473065	Significantly up-regulated in DNSG
DPM1	3.16661	9.94e-05	0.0232596	Significantly up-regulated in DNSG
NEBL	28.7995	0.0098562	0.0456477	Significantly up-regulated in DNSG
SERPINB9	2.44955	0.0184331	0.0456477	Significantly up-regulated in DNSG
CNTNAP1	3043.09	0.040641	0.0456477	Significantly up-regulated in DNSG
COMMD1	1840.36	0.040641	0.0456477	Significantly up-regulated in DNSG
SOWAHC	2234	0.040641	0.0456477	Significantly up-regulated in DNSG
DYNLT1	2.55653	0.0208234	0.0456477	Significantly up-regulated in DNSG
MRPS36	2.8005	0.0140591	0.0456477	Significantly up-regulated in DNSG
ARPC3	2.35563	0.0054129	0.0456477	Significantly up-regulated in DNSG
KDSR	2.7674	0.00533044	0.0456477	Significantly up-regulated in DNSG
MRPS9	3.69321	0.0278755	0.0456477	Significantly up-regulated in DNSG
NUP210	2.03406	0.0411326	0.0456477	Significantly up-regulated in DNSG
ATP6AP1	2.3186	0.0419112	0.0458133	Significantly up-regulated in DNSG
NOLC1	3.7144	0.0362047	0.0456477	Significantly up-regulated in DNSG
DCAF7	1900-01-02 15:57:33	0.00620985	0.0456477	Significantly up-regulated in DNSG
AHR	4.46838	0.0129786	0.0456477	Significantly up-regulated in DNSG
ACLY	2.21057	0.00393962	0.0456477	Significantly up-regulated in DNSG
PAWR	2.14085	0.0326198	0.0456477	Significantly up-regulated in DNSG
SAAL1	2.83059	0.0283175	0.0456477	Significantly up-regulated in DNSG
ELMOD2	2.46423	0.0102655	0.0456477	Significantly up-regulated in DNSG
RTN4	4.35188	0.032676	0.0456477	Significantly up-regulated in DNSG
MRPL19	2.43547	0.0227476	0.0456477	Significantly up-regulated in DNSG
TNFAIP8	5.15361	0.0141247	0.0456477	Significantly up-regulated in DNSG
PURB	2.70505	0.025272	0.0456477	Significantly up-regulated in DNSG
C2	2.64859	0.0441277	0.047165	Significantly up-regulated in DNSG
SHROOM3	2.95607	0.0263757	0.0456477	Significantly up-regulated in DNSG
GGH	2.97468	0.0249798	0.0456477	Significantly up-regulated in DNSG
DCD	2.28116	0.0369635	0.0456477	Significantly up-regulated in DNSG
PDE5A	2550.36	0.040641	0.0456477	Significantly up-regulated in DNSG
PSCA	3.28113	0.0422892	0.0458133	Significantly up-regulated in DNSG
NOL6	2.39273	0.0471859	0.0483717	Significantly up-regulated in DNSG
SERPINB10	14.2199	0.0499933	0.0499933	Significantly up-regulated in DNSG
PADI4	3.96097	0.0463845	0.0480265	Significantly up-regulated in DNSG
TARBP1	2.82038	0.017695	0.0456477	Significantly up-regulated in DNSG
CHI3L1	3.32998	0.0172398	0.0456477	Significantly up-regulated in DNSG
COMMD4	2.43467	0.025135	0.0456477	Significantly up-regulated in DNSG
APBB1IP	3.85698	0.010579	0.0456477	Significantly up-regulated in DNSG
CEACAM1	18.4705	0.0384818	0.0456477	Significantly up-regulated in DNSG
TTI1	11.5418	0.0445447	0.047165	Significantly up-regulated in DNSG
C20orf26	4.53491	0.0419024	0.0458133	Significantly up-regulated in DNSG
PDCD2	976.273	0.040641	0.0456477	Significantly up-regulated in DNSG
CASC3	7.70929	0.0407771	0.0456477	Significantly up-regulated in DNSG
C11orf58	2.71369	0.0299236	0.0456477	Significantly up-regulated in DNSG
SCAF4	2.56657	0.0354245	0.0456477	Significantly up-regulated in DNSG
PPM1A	2.5795	0.0326198	0.0456477	Significantly up-regulated in DNSG
MTG2	1702.14	0.0202766	0.0456477	Significantly up-regulated in DNSG
C7orf50	2.04418	0.032187	0.0456477	Significantly up-regulated in DNSG
TIMM22	2.17547	0.0140935	0.0456477	Significantly up-regulated in DNSG
SERPINA12	1334.91	0.040641	0.0456477	Significantly up-regulated in DNSG
XPO4	2.0621	0.0275223	0.0456477	Significantly up-regulated in DNSG
COL6A5	1543.09	0.040641	0.0456477	Significantly up-regulated in DNSG
AIF1L	1130.82	0.040641	0.0456477	Significantly up-regulated in DNSG
NUPL2	3.2433	0.0184579	0.0456477	Significantly up-regulated in DNSG
EPB41L5	4526.73	0.040641	0.0456477	Significantly up-regulated in DNSG
TACC3	9.82569	0.0284838	0.0456477	Significantly up-regulated in DNSG
SETD7	3.62924	0.0454871	0.0473065	Significantly up-regulated in DNSG
WDR47	469	0.040641	0.0456477	Significantly up-regulated in DNSG
C12orf57	5.50911	0.0334533	0.0456477	Significantly up-regulated in DNSG
CTDNEP1	11.6186	0.0372831	0.0456477	Significantly up-regulated in DNSG
CBLL1	14.5494	0.0241637	0.0456477	Significantly up-regulated in DNSG
SERPINA6	6487.59	0.0202766	0.0456477	Significantly up-regulated in DNSG
IPO13	621.682	0.0202766	0.0456477	Significantly up-regulated in DNSG
RTFDC1	3.72947	0.0362047	0.0456477	Significantly up-regulated in DNSG
URB2	1086.18	0.00996772	0.0456477	Significantly up-regulated in DNSG
OSBPL11	5.78821	0.0229756	0.0456477	Significantly up-regulated in DNSG
CTNNA2	2.51037	0.026546	0.0456477	Significantly up-regulated in DNSG
DFNA5	3.21783	0.030495	0.0456477	Significantly up-regulated in DNSG
ORAI1	41485.4	0.040641	0.0456477	Significantly up-regulated in DNSG
UCHL1	46278	0.00996772	0.0456477	Significantly up-regulated in DNSG
TBCK	9.79626	0.0362203	0.0456477	Significantly up-regulated in DNSG
TAF10	7.17079	0.0475448	0.0483717	Significantly up-regulated in DNSG
GORAB	4638.09	0.040641	0.0456477	Significantly up-regulated in DNSG
NRK	623.045	0.0202766	0.0456477	Significantly up-regulated in DNSG
CHCHD4	5333.09	0.040641	0.0456477	Significantly up-regulated in DNSG
MPP7	36611.7	0.040641	0.0456477	Significantly up-regulated in DNSG
KIAA1671	14.6553	0.0098562	0.0456477	Significantly up-regulated in DNSG
PAPLN	1042.18	0.040641	0.0456477	Significantly up-regulated in DNSG
DCAF16	1998.09	0.040641	0.0456477	Significantly up-regulated in DNSG
KCMF1	995.773	0.0202766	0.0456477	Significantly up-regulated in DNSG
FADS3	12.6785	0.0372831	0.0456477	Significantly up-regulated in DNSG
ETAA1	19304.9	0.0202766	0.0456477	Significantly up-regulated in DNSG
TMEM246	15.8566	0.0212582	0.0456477	Significantly up-regulated in DNSG
WIZ	38.5204	0.0340473	0.0456477	Significantly up-regulated in DNSG
RAB11A	182345	0.040641	0.0456477	Significantly up-regulated in DNSG
SPHK2	1289.45	0.040641	0.0456477	Significantly up-regulated in DNSG
C3orf37	0.0440415	0.00560327	0.0456477	Significantly up-regulated in DSG
NEMF	0.296833	0.0453644	0.0473065	Significantly up-regulated in DSG
A1BG	0.371089	0.0258136	0.0456477	Significantly up-regulated in DSG
RFC2	0.323542	0.0232786	0.0456477	Significantly up-regulated in DSG
MAPK13	0.277833	0.0366357	0.0456477	Significantly up-regulated in DSG
DHRS4	0.306285	0.0452827	0.0473065	Significantly up-regulated in DSG
ANAPC4	0.31631	0.036373	0.0456477	Significantly up-regulated in DSG
COTL1	0.285571	0.00117644	0.0456477	Significantly up-regulated in DSG
CLC	0.283129	0.0414813	0.045786	Significantly up-regulated in DSG
VPS33A	0.157985	0.0210084	0.0456477	Significantly up-regulated in DSG
CHGA	0.444736	0.0372076	0.0456477	Significantly up-regulated in DSG
YKT6	0.460292	0.010611	0.0456477	Significantly up-regulated in DSG
ACTL6A	0.407101	0.00334606	0.0456477	Significantly up-regulated in DSG
DOK2	0.449937	0.00946137	0.0456477	Significantly up-regulated in DSG
GUK1	0.100795	0.0163469	0.0456477	Significantly up-regulated in DSG
CARHSP1	0.443642	0.00146944	0.0456477	Significantly up-regulated in DSG
PSMB6	0.408508	0.00949171	0.0456477	Significantly up-regulated in DSG
EHBP1L1	0.23895	0.0285892	0.0456477	Significantly up-regulated in DSG
RPS23	0.455975	0.0150588	0.0456477	Significantly up-regulated in DSG
GGCX	0.0986106	0.0384264	0.0456477	Significantly up-regulated in DSG
LIPA	0.449364	0.0213349	0.0456477	Significantly up-regulated in DSG
AARS2	0.170758	0.0159217	0.0456477	Significantly up-regulated in DSG
C11orf31	0.449025	0.0499677	0.0499933	Significantly up-regulated in DSG
CNPY4	0.458595	0.0172398	0.0456477	Significantly up-regulated in DSG
TADA1	0.000424563	0.040641	0.0456477	Significantly up-regulated in DSG
44257	0.415564	0.0145892	0.0456477	Significantly up-regulated in DSG
PTMS	0.426902	0.0117676	0.0456477	Significantly up-regulated in DSG
IFIT5	0.0893526	0.0118194	0.0456477	Significantly up-regulated in DSG
RPS15A	0.460127	0.00283334	0.0456477	Significantly up-regulated in DSG
ZFYVE21	0.297401	0.0214736	0.0456477	Significantly up-regulated in DSG
TMEM63A	0.418234	0.0140935	0.0456477	Significantly up-regulated in DSG
PANK4	0.413764	0.0183485	0.0456477	Significantly up-regulated in DSG
PRG2	0.453359	0.0388378	0.0456477	Significantly up-regulated in DSG
OLFML1	0.000252705	0.040641	0.0456477	Significantly up-regulated in DSG
EPHX2	0.37878	0.0254928	0.0456477	Significantly up-regulated in DSG
NEGR1	4.60986e-05	0.040641	0.0456477	Significantly up-regulated in DSG
AAMDC	0.129738	0.041161	0.0456477	Significantly up-regulated in DSG
MTM1	0.413343	0.0304131	0.0456477	Significantly up-regulated in DSG
SLC27A3	0.359797	0.0494571	0.0498835	Significantly up-regulated in DSG
RIC8A	0.245525	0.0190034	0.0456477	Significantly up-regulated in DSG
PSMD9	0.1588	0.0279956	0.0456477	Significantly up-regulated in DSG
PI4KB	0.000230889	0.00226213	0.0456477	Significantly up-regulated in DSG
ORM1	0.410759	0.0218417	0.0456477	Significantly up-regulated in DSG
PKN1	0.295454	0.0307378	0.0456477	Significantly up-regulated in DSG
TJP3	0.246042	0.0207215	0.0456477	Significantly up-regulated in DSG
ARHGEF11	0.252866	0.0321357	0.0456477	Significantly up-regulated in DSG
BCS1L	0.386124	0.0176015	0.0456477	Significantly up-regulated in DSG
AQP1	6.64797e-05	0.040641	0.0456477	Significantly up-regulated in DSG
LSM7	0.362631	0.0229311	0.0456477	Significantly up-regulated in DSG
REG3A	1.6112e-05	0.00226213	0.0456477	Significantly up-regulated in DSG
ARID2	0.0460842	0.0153921	0.0456477	Significantly up-regulated in DSG
MRPL27	4.52752e-05	0.0202766	0.0456477	Significantly up-regulated in DSG
ISYNA1	0.0382922	0.0193829	0.0456477	Significantly up-regulated in DSG
PNKD	0.103911	0.0272467	0.0456477	Significantly up-regulated in DSG
MRPS18A	0.0875445	0.00378141	0.0456477	Significantly up-regulated in DSG
KRT73	3.54036e-05	0.00480428	0.0456477	Significantly up-regulated in DSG
HLA-F	0.426726	0.0150257	0.0456477	Significantly up-regulated in DSG
ZRANB2	0.000160787	0.0202766	0.0456477	Significantly up-regulated in DSG
MFN1	0.315868	0.00355993	0.0456477	Significantly up-regulated in DSG
MRPS15	0.435282	0.00440566	0.0456477	Significantly up-regulated in DSG
CDKN2AIP	0.307259	0.0131721	0.0456477	Significantly up-regulated in DSG
ATP5S	0.148429	0.0144663	0.0456477	Significantly up-regulated in DSG
LYPLAL1	0.435395	0.0387127	0.0456477	Significantly up-regulated in DSG
PARVG	0.0792673	0.00642759	0.0456477	Significantly up-regulated in DSG
CMC1	0.247189	0.0395121	0.0456477	Significantly up-regulated in DSG
BCAS3	0.000626299	0.0202766	0.0456477	Significantly up-regulated in DSG
THNSL1	0.000168201	0.00996772	0.0456477	Significantly up-regulated in DSG
PLVAP	0.295104	0.0214736	0.0456477	Significantly up-regulated in DSG
GPCPD1	0.19476	0.0391467	0.0456477	Significantly up-regulated in DSG
TAF5	0.000780862	0.00226213	0.0456477	Significantly up-regulated in DSG
HDGFRP2	0.430598	0.0170119	0.0456477	Significantly up-regulated in DSG
CYBRD1	0.146167	0.00595608	0.0456477	Significantly up-regulated in DSG
DDX43	0.00110742	0.00996772	0.0456477	Significantly up-regulated in DSG
FRK	0.340523	0.0333093	0.0456477	Significantly up-regulated in DSG
SOS1	0.00309076	0.040641	0.0456477	Significantly up-regulated in DSG
RNF121	0.059717	0.0475448	0.0483717	Significantly up-regulated in DSG
LYSMD2	0.000174829	0.0202766	0.0456477	Significantly up-regulated in DSG
DDX28	2.12196e-05	0.0202766	0.0456477	Significantly up-regulated in DSG
DMBT1	0.163188	0.0332976	0.0456477	Significantly up-regulated in DSG
ITGA4	0.317919	0.0281781	0.0456477	Significantly up-regulated in DSG
FUT4	0.192803	0.00884707	0.0456477	Significantly up-regulated in DSG
CEP170B	0.286713	0.0126845	0.0456477	Significantly up-regulated in DSG
CCDC86	0.100462	0.0268286	0.0456477	Significantly up-regulated in DSG
GNA11	0.310123	0.012057	0.0456477	Significantly up-regulated in DSG
CHP2	0.0608725	0.0340473	0.0456477	Significantly up-regulated in DSG
DHODH	0.352141	0.0470701	0.0483717	Significantly up-regulated in DSG
PLEKHF2	0.000301461	0.040641	0.0456477	Significantly up-regulated in DSG
CYTH4	0.000226795	0.00226213	0.0456477	Significantly up-regulated in DSG
MAP2K6	0.348493	0.0279137	0.0456477	Significantly up-regulated in DSG
STOML3	0.220096	0.0494571	0.0498835	Significantly up-regulated in DSG
CDC42SE2	0.297256	0.0170613	0.0456477	Significantly up-regulated in DSG
TBC1D10A	0.0400881	0.0334533	0.0456477	Significantly up-regulated in DSG
PRR15L	0.36	0.0391467	0.0456477	Significantly up-regulated in DSG
GPR107	0.000556286	0.040641	0.0456477	Significantly up-regulated in DSG
ANKMY2	0.0769184	0.0237215	0.0456477	Significantly up-regulated in DSG
SLC16A1	0.239278	0.0124554	0.0456477	Significantly up-regulated in DSG
CHMP2B	2.82197e-05	0.00996772	0.0456477	Significantly up-regulated in DSG
REG1A	0.0546273	0.00928803	0.0456477	Significantly up-regulated in DSG
ETFDH	0.449763	0.0217111	0.0456477	Significantly up-regulated in DSG
SPINK1	0.34778	0.0379087	0.0456477	Significantly up-regulated in DSG
NUDT12	0.285833	0.0272031	0.0456477	Significantly up-regulated in DSG
YIPF5	1.41086e-05	0.00226213	0.0456477	Significantly up-regulated in DSG
MRPL21	0.376886	0.0301062	0.0456477	Significantly up-regulated in DSG
HNF1A	0.00074708	0.040641	0.0456477	Significantly up-regulated in DSG
SMG1	0.0924265	0.0445447	0.047165	Significantly up-regulated in DSG
TFCP2L1	0.0014968	0.040641	0.0456477	Significantly up-regulated in DSG
SCAF8	0.0683901	0.0407771	0.0456477	Significantly up-regulated in DSG
RAB24	0.0135479	0.0407771	0.0456477	Significantly up-regulated in DSG
MRPS6	0.137017	0.00640773	0.0456477	Significantly up-regulated in DSG
WLS	0.195576	0.0277421	0.0456477	Significantly up-regulated in DSG
HAPLN1	0.000253054	0.040641	0.0456477	Significantly up-regulated in DSG
PLCL2	0.000451959	0.0202766	0.0456477	Significantly up-regulated in DSG
TP53I11	0.111201	0.0212683	0.0456477	Significantly up-regulated in DSG
SAMD9L	0.0620581	0.0372831	0.0456477	Significantly up-regulated in DSG
MRPL53	1.59565e-05	0.0202766	0.0456477	Significantly up-regulated in DSG
SLC7A1	0.000504032	0.040641	0.0456477	Significantly up-regulated in DSG
FAM83G	0.279444	0.0422892	0.0458133	Significantly up-regulated in DSG
RWDD1	0.227797	0.040867	0.0456477	Significantly up-regulated in DSG
BUD13	0.16461	0.025523	0.0456477	Significantly up-regulated in DSG
SPIN1	9.87663e-05	0.040641	0.0456477	Significantly up-regulated in DSG
TRAPPC6B	0.0113763	0.0193829	0.0456477	Significantly up-regulated in DSG
C5AR1	0.0513581	0.0372831	0.0456477	Significantly up-regulated in DSG
LENG8	0.00104922	0.040641	0.0456477	Significantly up-regulated in DSG
PPHLN1	3.01674e-05	0.00480428	0.0456477	Significantly up-regulated in DSG
TMED8	0.000308911	0.040641	0.0456477	Significantly up-regulated in DSG
INSR	0.025295	0.00369469	0.0456477	Significantly up-regulated in DSG
MPHOSPH6	8.89795e-05	0.040641	0.0456477	Significantly up-regulated in DSG
RPS6KB2	2.08793e-05	0.0202766	0.0456477	Significantly up-regulated in DSG
MSRB2	3.09103e-05	0.040641	0.0456477	Significantly up-regulated in DSG
SUMO2	0.302854	0.0215304	0.0456477	Significantly up-regulated in DSG
SERF2	1.52739e-05	0.040641	0.0456477	Significantly up-regulated in DSG
UBL3	0.00019423	0.040641	0.0456477	Significantly up-regulated in DSG
TTC39A	0.0779815	0.0445447	0.047165	Significantly up-regulated in DSG
OSBPL1A	0.100391	0.0407771	0.0456477	Significantly up-regulated in DSG
ROGDI	0.000143205	0.00996772	0.0456477	Significantly up-regulated in DSG
CFD	0.00014046	0.040641	0.0456477	Significantly up-regulated in DSG
GPAM	0.0394666	0.0407771	0.0456477	Significantly up-regulated in DSG
LOC101059966	9.39135e-05	0.040641	0.0456477	Significantly up-regulated in DSG

## Sheet: c. Pathways of DSG and DNSG
Group	Pathway	Count	Genes	Pvalue
DSG	B cell receptor signaling pathway	22	MAP2K2, SYK, CHUK, CD81, NFATC3, PIK3CD, NFATC1, PIK3R2, PIK3CB, FOS, MALT1, NFKBIA, PPP3CB, AKT3, BLNK, BTK, AKT1, KRAS, PIK3AP1, FCGR2B, SOS1, HRAS	1.57228e-05
	T cell receptor signaling pathway	26	PIK3CD, PIK3R2, PIK3CB, CD3D, MALT1, PPP3CB, AKT3, AKT1, MAP2K7, HRAS, NCK1, PAK4, MAP2K2, CHUK, NFATC3, NFATC1, FOS, MAPK13, NFKBIA, ZAP70, DLG1, LCK, CD8A, KRAS, CD247, SOS1	0.000102223
	Fc epsilon RI signaling pathway	19	MAP2K3, MAP2K2, FCER1G, PLA2G4D, SYK, PIK3CD, PRKCA, PIK3R2, PIK3CB, MAPK13, MAPK8, AKT3, BTK, AKT1, KRAS, MAP2K7, SOS1, HRAS, MAP2K6	0.000443933
	ErbB signaling pathway	22	STAT5A, MAP2K2, BAD, CBLC, PIK3CD, BRAF, PRKCA, PIK3R2, PIK3CB, MAPK8, MYC, AKT3, ERBB2, RPS6KB2, EIF4EBP1, AKT1, KRAS, MAP2K7, SOS1, HRAS, NCK1, PAK4	0.00059791
	TNF signaling pathway	24	MAP2K3, CHUK, CCL20, MMP3, PIK3CD, PIK3R2, PIK3CB, FOS, TRAF1, TNFRSF1B, MAPK13, NFKBIA, MMP14, ITCH, MAPK8, CREB3L4, AKT3, FAS, AKT1, TAB3, MAP2K7, JUNB, BIRC2, MAP2K6	0.00184455
	VEGF signaling pathway	13	MAP2K2, PLA2G4D, BAD, PIK3CD, PRKCA, PIK3R2, PIK3CB, MAPK13, PPP3CB, AKT3, AKT1, KRAS, HRAS	0.0404164
DNSG	Choline metabolism in cancer	19	PDGFRA, JUN, DGKE, PLA2G4F, PCYT1B, CHKA, PLA2G4C, PIK3R1, PLD1, EGFR, PIK3CG, RPS6KB1, SP1, DGKQ, PIP5K1A, RAF1, RALGDS, SOS2, DGKH	0.00239842
	Endocytosis	35	SH3GL3, ARPC1A, AGAP2, ARRB2, PLD1, PRKCZ, EGFR, RAB22A, EEA1, PSD2, GRK4, PSD4, PSD3, CLTCL1, PIP5K1A, RAB11FIP2, RAB11FIP5, SH3GLB1, USP8, PDGFRA, IQSEC2, ARAP2, STAM, IGF2R, RAB11A, EPN2, ACAP2, RAB31, ZFYVE16, RABEP1, ARPC3, NEDD4, CHMP4C, FOLR3, FGFR2	0.00295853
	Arginine biosynthesis	7	ARG2, GLUD2, NOS2, NOS3, ARG1, GPT2, GPT	0.00560681
	Peroxisome	15	ABCD4, PECR, PEX19, NOS2, MPV17L2, ACSL5, BAAT, NUDT7, AMACR, PEX3, PEX6, HACL1, FAR1, FAR2, AGXT	0.0113852
	Steroid hormone biosynthesis	11	HSD11B1, HSD11B2, STS, UGT2B15, SRD5A3, AKR1D1, AKR1C3, UGT2B17, AKR1C4, CYP7A1, UGT2B7	0.0260595
