# Supplementary material for: Proteomic characterization of gastric cancer response to chemotherapy and targeted therapy reveals potential therapeutic strategies
Source: Nat Commun. 2022 Sep 29;13:5723. doi: 10.1038/s41467-022-33282-0 (PMC9522856; doi:10.1038/s41467-022-33282-0)
Supplement: Supplementary file 10 — Supplementary Data 7 [file 41467_2022_33282_MOESM10_ESM.xlsx]

## Sheet: Description
Supplementary Data 7. The differential analysis of XELOX subcohort.
a. XSG and XNSG. The group of XELOX subcohort.
b. DEPs of XSG and XNSG. The differentially expressed proteins of XSG and XNSG. “FC“ represents protein expression ratio of samples in XNSG to those in XSG. "P value" is calculated by a two-sided Wilcoxon rank-sum test. "BH adjusted P value" is the Benjamini-Hochberg (BH) corrected P value.
c. Pathways of XSG and XNSG. The pathway alterations of XSG and XNSG. P values are calculated by hypergeometric test.

## Sheet: a. XSG and XNSG
Firmiana ID	Group
Exp027705	XSG
Exp027706	XSG
Exp027709	XSG
Exp027710	XSG
Exp027713	XSG
Exp027719	XSG
Exp027722	XSG
Exp027727	XSG
Exp027728	XSG
Exp031327	XSG
Exp031328	XSG
Exp033294	XSG
Exp033296	XSG
Exp033880	XSG
Exp034952	XSG
Exp034563	XSG
Exp034568	XSG
Exp034955	XSG
Exp034958	XSG
Exp034961	XSG
Exp034966	XSG
Exp035065	XSG
Exp035069	XSG
Exp034558	XSG
Exp034566	XSG
Exp041351	XSG
Exp043643	XSG
Exp027703	XNSG
Exp027707	XNSG
Exp027711	XNSG
Exp027716	XNSG
Exp027721	XNSG
Exp027723	XNSG
Exp027724	XNSG
Exp033295	XNSG
Exp033297	XNSG
Exp033298	XNSG
Exp033299	XNSG
Exp033301	XNSG
Exp033302	XNSG
Exp033303	XNSG
Exp033881	XNSG
Exp034540	XNSG
Exp034565	XNSG
Exp034567	XNSG
Exp034956	XNSG
Exp034964	XNSG
Exp035060	XNSG
Exp035061	XNSG
Exp035062	XNSG
Exp035063	XNSG
Exp035064	XNSG
Exp035066	XNSG
Exp034539	XNSG
Exp034542	XNSG
Exp034954	XNSG
Exp034560	XNSG
Exp037025	XNSG
Exp041345	XNSG
Exp041346	XNSG
Exp041347	XNSG
Exp041348	XNSG
Exp041354	XNSG
Exp042811	XNSG
Exp043638	XNSG
Exp043639	XNSG
Exp043640	XNSG
Exp043641	XNSG
Exp043644	XNSG

## Sheet: b. DEPs of XSG and XNSG
Gene Symbol	FC (XNSG vs XSG)	P value	BH adjusted P value	Label
AAAS	3.36869	0.0206934	0.0424558	Significantly up-regulated in XNSG
ABCD4	1942.24	0.0174369	0.0424558	Significantly up-regulated in XNSG
ACBD5	2.68121	0.0150188	0.0424558	Significantly up-regulated in XNSG
AGA	2.70603	0.037072	0.0456018	Significantly up-regulated in XNSG
AGPAT5	2.50138	0.0348191	0.044607	Significantly up-regulated in XNSG
ANO6	15.9349	0.0040923	0.0424558	Significantly up-regulated in XNSG
APBB1IP	2.24204	0.0353882	0.0449739	Significantly up-regulated in XNSG
APH1A	18213.4	0.0110226	0.0424558	Significantly up-regulated in XNSG
APTX	1858.45	0.0274036	0.0424558	Significantly up-regulated in XNSG
ARHGEF6	2.39722	0.0177449	0.0424558	Significantly up-regulated in XNSG
ARPC5	2.44751	0.00486827	0.0424558	Significantly up-regulated in XNSG
ATP5S	2.54646	0.0161168	0.0424558	Significantly up-regulated in XNSG
ATP6AP1	2.01477	0.032016	0.042865	Significantly up-regulated in XNSG
AVL9	2.85873	0.0243991	0.0424558	Significantly up-regulated in XNSG
BCL2	25.6907	0.00828741	0.0424558	Significantly up-regulated in XNSG
C12orf5	2.39373	0.00718273	0.0424558	Significantly up-regulated in XNSG
C2CD2	3490.36	0.0274036	0.0424558	Significantly up-regulated in XNSG
C9orf41	4223.93	0.0274036	0.0424558	Significantly up-regulated in XNSG
CASC4	2.0295	0.0100702	0.0424558	Significantly up-regulated in XNSG
CD38	6.46848	0.000472595	0.0383591	Significantly up-regulated in XNSG
CDC40	2.14532	0.0470701	0.0487481	Significantly up-regulated in XNSG
CDR2	3231.81	0.0428574	0.0476205	Significantly up-regulated in XNSG
CGREF1	2.39114	0.0415293	0.0476205	Significantly up-regulated in XNSG
CLCA1	21.3517	0.04744	0.0487481	Significantly up-regulated in XNSG
COA4	8.83338	0.0417087	0.0476205	Significantly up-regulated in XNSG
COMMD7	5.67359	0.0192965	0.0424558	Significantly up-regulated in XNSG
COX6B1	2.63807	0.0300064	0.0425601	Significantly up-regulated in XNSG
CPSF1	3.43435	0.0160682	0.0424558	Significantly up-regulated in XNSG
CYB5A	3.14419	0.0297801	0.0424558	Significantly up-regulated in XNSG
CYB5R1	2.19078	0.0145547	0.0424558	Significantly up-regulated in XNSG
CYC1	2.8349	0.0111154	0.0424558	Significantly up-regulated in XNSG
DCK	2.64227	0.0470933	0.0487481	Significantly up-regulated in XNSG
DFFB	4.13978	0.0285714	0.0424558	Significantly up-regulated in XNSG
DSC1	11.3132	0.00456537	0.0424558	Significantly up-regulated in XNSG
DSG1	2.04366	0.0431668	0.0476205	Significantly up-regulated in XNSG
DYNLRB1	2.00201	0.0139014	0.0424558	Significantly up-regulated in XNSG
EMP3	2.28403	0.0111436	0.0424558	Significantly up-regulated in XNSG
EPHA6	612.262	0.0274036	0.0424558	Significantly up-regulated in XNSG
ESCO2	10870.6	0.0174369	0.0424558	Significantly up-regulated in XNSG
ETFDH	2.9543	0.0267172	0.0424558	Significantly up-regulated in XNSG
F2	2.15562	0.0344329	0.0445243	Significantly up-regulated in XNSG
FAM105B	12.7413	0.0435701	0.047687	Significantly up-regulated in XNSG
FBXO22	2.69222	0.0256996	0.0424558	Significantly up-regulated in XNSG
FLG2	3.16634	0.0104825	0.0424558	Significantly up-regulated in XNSG
FNBP1	2.41427	0.0161901	0.0424558	Significantly up-regulated in XNSG
FUT2	13.3051	0.0245262	0.0424558	Significantly up-regulated in XNSG
GATC	2.07529	0.0365696	0.0456018	Significantly up-regulated in XNSG
GC	2.9703	0.0123023	0.0424558	Significantly up-regulated in XNSG
GCLC	2.82	0.0430806	0.0476205	Significantly up-regulated in XNSG
GDPGP1	8.77555	0.0280716	0.0424558	Significantly up-regulated in XNSG
GPD1L	2.36017	0.015802	0.0424558	Significantly up-regulated in XNSG
GPHN	7.76975	0.036863	0.0456018	Significantly up-regulated in XNSG
HDHD1	2.02014	0.0085868	0.0424558	Significantly up-regulated in XNSG
HDHD3	2.93928	0.027083	0.0424558	Significantly up-regulated in XNSG
HGS	3.5706	0.00878878	0.0424558	Significantly up-regulated in XNSG
HMGA1	2.39152	0.0191677	0.0424558	Significantly up-regulated in XNSG
HNMT	3.33024	0.0199897	0.0424558	Significantly up-regulated in XNSG
HPGD	3.1495	0.0441605	0.0477689	Significantly up-regulated in XNSG
HTRA1	9.77933	0.00581554	0.0424558	Significantly up-regulated in XNSG
ICMT	2.08548	0.02294	0.0424558	Significantly up-regulated in XNSG
IMPA2	4.81418	0.0187835	0.0424558	Significantly up-regulated in XNSG
INSR	70.3342	0.00828741	0.0424558	Significantly up-regulated in XNSG
ISCA2	2.50593	0.0337551	0.0440559	Significantly up-regulated in XNSG
IVD	2.73401	0.0172315	0.0424558	Significantly up-regulated in XNSG
KDELC1	3560.6	0.0274036	0.0424558	Significantly up-regulated in XNSG
KDM2A	4.97038	0.000898226	0.0383591	Significantly up-regulated in XNSG
KDM2B	586.81	0.0428574	0.0476205	Significantly up-regulated in XNSG
KIAA0020	2856.98	0.0110226	0.0424558	Significantly up-regulated in XNSG
KIAA1324	14.3246	0.00349001	0.0424558	Significantly up-regulated in XNSG
KPNA7	7758.14	0.00691359	0.0424558	Significantly up-regulated in XNSG
KRT1	2.37054	0.0249386	0.0424558	Significantly up-regulated in XNSG
KRT10	2.39021	0.00258677	0.0424558	Significantly up-regulated in XNSG
KRT2	2.18401	0.0104493	0.0424558	Significantly up-regulated in XNSG
KRT74	6808.71	0.0428574	0.0476205	Significantly up-regulated in XNSG
KRT77	3.8466	0.00432474	0.0424558	Significantly up-regulated in XNSG
KRT80	3.01364	0.0310755	0.042865	Significantly up-regulated in XNSG
LMAN2	2.08233	0.0376886	0.0459536	Significantly up-regulated in XNSG
LPXN	5.04893	0.0152122	0.0424558	Significantly up-regulated in XNSG
LRRC25	24.9926	0.0222388	0.0424558	Significantly up-regulated in XNSG
LSM7	2.60968	0.0199897	0.0424558	Significantly up-regulated in XNSG
LYSMD2	4011.57	0.0428574	0.0476205	Significantly up-regulated in XNSG
LYST	275.357	0.0274036	0.0424558	Significantly up-regulated in XNSG
MAEA	3.27146	0.0061481	0.0424558	Significantly up-regulated in XNSG
MAN2C1	10.3748	0.0435701	0.047687	Significantly up-regulated in XNSG
MAP2K1	3.44197	0.0412627	0.0476205	Significantly up-regulated in XNSG
MCTS1	2.50264	0.0441117	0.0477689	Significantly up-regulated in XNSG
MFAP4	2.72089	0.0498264	0.0498264	Significantly up-regulated in XNSG
MMP15	4092.76	0.0428574	0.0476205	Significantly up-regulated in XNSG
MOXD1	948.476	0.0428574	0.0476205	Significantly up-regulated in XNSG
MRPL3	5.9721	0.0177259	0.0424558	Significantly up-regulated in XNSG
MRPS24	2.36127	0.0372389	0.0456053	Significantly up-regulated in XNSG
MRPS5	6.34954	0.0103234	0.0424558	Significantly up-regulated in XNSG
MRTO4	2.07904	0.0369716	0.0456018	Significantly up-regulated in XNSG
MSH3	3.69295	0.012861	0.0424558	Significantly up-regulated in XNSG
MSRB2	13004.6	0.0174369	0.0424558	Significantly up-regulated in XNSG
MTPAP	2.4199	0.0246204	0.0424558	Significantly up-regulated in XNSG
MYCBP	30.7258	0.0315876	0.042865	Significantly up-regulated in XNSG
NBPF7	27.3777	0.0046756	0.0424558	Significantly up-regulated in XNSG
ND2	3.44832	0.046738	0.0487481	Significantly up-regulated in XNSG
NDUFB3	2.80225	0.00132138	0.0424558	Significantly up-regulated in XNSG
NDUFS7	3.73977	3.41514e-05	0.0094941	Significantly up-regulated in XNSG
NEU1	2.43561	0.0344343	0.0445243	Significantly up-regulated in XNSG
NIPSNAP3A	2.17852	0.0316111	0.042865	Significantly up-regulated in XNSG
NIT1	2.07115	0.00530481	0.0424558	Significantly up-regulated in XNSG
NRAS	2.57885	0.0236277	0.0424558	Significantly up-regulated in XNSG
NUB1	3.51772	0.0305855	0.042865	Significantly up-regulated in XNSG
NUP50	25.963	0.00499267	0.0424558	Significantly up-regulated in XNSG
PAPOLA	2.27754	0.0275808	0.0424558	Significantly up-regulated in XNSG
PARP12	2.51686	0.0237439	0.0424558	Significantly up-regulated in XNSG
PGAM5	2.04647	0.0160692	0.0424558	Significantly up-regulated in XNSG
PGGT1B	21799.8	0.00691359	0.0424558	Significantly up-regulated in XNSG
PIP	6.74502	0.00613848	0.0424558	Significantly up-regulated in XNSG
PKNOX2	35960.1	0.0174369	0.0424558	Significantly up-regulated in XNSG
PLD3	2.04016	0.00535341	0.0424558	Significantly up-regulated in XNSG
POLR2E	2.55809	0.00423689	0.0424558	Significantly up-regulated in XNSG
POLR2L	2.59161	0.0312758	0.042865	Significantly up-regulated in XNSG
POP1	2.54842	0.0333712	0.0437603	Significantly up-regulated in XNSG
PPIF	2.03243	0.0243379	0.0424558	Significantly up-regulated in XNSG
PPP3CB	2.85286	0.0366321	0.0456018	Significantly up-regulated in XNSG
PPP3R1	5.78757	0.0472157	0.0487481	Significantly up-regulated in XNSG
PRKAG1	2.19521	0.00838897	0.0424558	Significantly up-regulated in XNSG
PRRC2C	2.46726	0.0405981	0.0476205	Significantly up-regulated in XNSG
PSMG4	2.0896	0.0320717	0.042865	Significantly up-regulated in XNSG
RAB27A	2.20306	0.00206961	0.0424558	Significantly up-regulated in XNSG
RAB32	2.17941	0.042356	0.0476205	Significantly up-regulated in XNSG
RAB44	6.86716	0.02242	0.0424558	Significantly up-regulated in XNSG
RBBP7	2.04288	0.044135	0.0477689	Significantly up-regulated in XNSG
RDH14	3.10432	0.0275678	0.0424558	Significantly up-regulated in XNSG
REL	5.89535	0.0469424	0.0487481	Significantly up-regulated in XNSG
RENBP	10.3764	0.0194899	0.0424558	Significantly up-regulated in XNSG
RFC2	6.92046	0.0164121	0.0424558	Significantly up-regulated in XNSG
FAM82B	2.07111	0.00370873	0.0424558	Significantly up-regulated in XNSG
RPL31	2.50745	0.035429	0.0449739	Significantly up-regulated in XNSG
RPL38	2.67102	0.00515385	0.0424558	Significantly up-regulated in XNSG
RPS15	2.30354	0.0315683	0.042865	Significantly up-regulated in XNSG
RRM2B	5.23777	0.00587152	0.0424558	Significantly up-regulated in XNSG
RSF1	3.59222	0.015654	0.0424558	Significantly up-regulated in XNSG
S100A4	2.01109	0.0274962	0.0424558	Significantly up-regulated in XNSG
S100P	4.57351	0.00999897	0.0424558	Significantly up-regulated in XNSG
SERPINC1	2.65351	0.00523571	0.0424558	Significantly up-regulated in XNSG
SIRT5	4.89563	0.0170422	0.0424558	Significantly up-regulated in XNSG
SLC16A1	7.68987	0.00888909	0.0424558	Significantly up-regulated in XNSG
SLC35F6	5.34124	0.0214384	0.0424558	Significantly up-regulated in XNSG
SMIM7	13.402	0.0134903	0.0424558	Significantly up-regulated in XNSG
SNRPA1	2.84783	0.0197482	0.0424558	Significantly up-regulated in XNSG
SNRPB	5.76646	0.0422906	0.0476205	Significantly up-regulated in XNSG
SPCS1	3.39072	0.021284	0.0424558	Significantly up-regulated in XNSG
SPG20	51.5657	0.00828741	0.0424558	Significantly up-regulated in XNSG
SRBD1	15.3627	0.0494919	0.0496706	Significantly up-regulated in XNSG
SRGN	2.4453	0.0142255	0.0424558	Significantly up-regulated in XNSG
SUPT6H	9.19432	0.0129043	0.0424558	Significantly up-regulated in XNSG
SVIP	5.09142	0.0276151	0.0424558	Significantly up-regulated in XNSG
TK2	5.46938	0.0488664	0.0494321	Significantly up-regulated in XNSG
TLR3	9443.71	0.0428574	0.0476205	Significantly up-regulated in XNSG
TMED8	13.982	0.028539	0.0424558	Significantly up-regulated in XNSG
TRABD	4.40616	0.0469252	0.0487481	Significantly up-regulated in XNSG
TRAPPC6B	1361.07	0.0274036	0.0424558	Significantly up-regulated in XNSG
TRIP10	2.10944	0.0190826	0.0424558	Significantly up-regulated in XNSG
TRMT5	380.608	0.00554069	0.0424558	Significantly up-regulated in XNSG
TSC22D1	629713	0.0428574	0.0476205	Significantly up-regulated in XNSG
UAP1L1	2.35965	0.0390679	0.0470168	Significantly up-regulated in XNSG
VPS33B	2.62132	0.00720337	0.0424558	Significantly up-regulated in XNSG
WAS	2.25533	0.0273094	0.0424558	Significantly up-regulated in XNSG
WDR18	2.30667	0.00910216	0.0424558	Significantly up-regulated in XNSG
XPO7	2.06774	0.0143841	0.0424558	Significantly up-regulated in XNSG
YES1	4.10415	0.0223196	0.0424558	Significantly up-regulated in XNSG
CD47	2.81135	0.028129	0.0424558	Significantly up-regulated in XNSG
CD63	2.24514	0.0202791	0.0424558	Significantly up-regulated in XNSG
CD81	7.55702	0.000364992	0.0383591	Significantly up-regulated in XNSG
CYBA	2.5143	0.0310771	0.042865	Significantly up-regulated in XNSG
ELP3	3.4981	0.0162258	0.0424558	Significantly up-regulated in XNSG
LNPEP	5.03991	0.0264373	0.0424558	Significantly up-regulated in XNSG
MRC2	2.53424	0.0416413	0.0476205	Significantly up-regulated in XNSG
NCF2	7.42162	0.0130474	0.0424558	Significantly up-regulated in XNSG
PSMB6	2.30321	0.016982	0.0424558	Significantly up-regulated in XNSG
PSMD5	1.54009	0.00867248	0.0424558	Significantly up-regulated in XNSG
PSME4	9.27414	0.03847	0.0467016	Significantly up-regulated in XNSG
PTPRCAP	2.35901	0.020667	0.0424558	Significantly up-regulated in XNSG
TMEM30B	2.21949	0.0063931	0.0424558	Significantly up-regulated in XNSG
ABHD13	0.000581721	0.029653	0.0424558	Significantly up-regulated in XSG
AKAP9	0.241661	0.000859949	0.0383591	Significantly up-regulated in XSG
ANKIB1	0.0323903	0.0234031	0.0424558	Significantly up-regulated in XSG
ASH2L	0.496158	0.0468927	0.0487481	Significantly up-regulated in XSG
ASRGL1	0.382796	0.00263907	0.0424558	Significantly up-regulated in XSG
ATM	0.401851	0.0464969	0.0487481	Significantly up-regulated in XSG
ATP7A	0.0015888	0.029653	0.0424558	Significantly up-regulated in XSG
BAD	0.000597424	0.029653	0.0424558	Significantly up-regulated in XSG
BAG3	0.472758	0.0386566	0.0467241	Significantly up-regulated in XSG
BCL10	0.48859	0.0455242	0.0486759	Significantly up-regulated in XSG
BCL2L13	0.433634	0.0263794	0.0424558	Significantly up-regulated in XSG
BLOC1S6	0.000178501	0.000586813	0.0383591	Significantly up-regulated in XSG
BRE	0.326954	0.00257009	0.0424558	Significantly up-regulated in XSG
C10orf118	0.113985	0.0243535	0.0424558	Significantly up-regulated in XSG
CD300A	0.331812	0.0259908	0.0424558	Significantly up-regulated in XSG
CHCHD2	0.000115447	0.029653	0.0424558	Significantly up-regulated in XSG
CKS1B	0.000473817	0.029653	0.0424558	Significantly up-regulated in XSG
COG2	0.447301	0.0320574	0.042865	Significantly up-regulated in XSG
CYP4F11	0.252981	0.0259908	0.0424558	Significantly up-regulated in XSG
CYTH1	0.171746	0.000965876	0.0383591	Significantly up-regulated in XSG
CYTH2	0.000467338	0.029653	0.0424558	Significantly up-regulated in XSG
DACH1	0.00136474	0.029653	0.0424558	Significantly up-regulated in XSG
DAPL1	7.37052e-05	0.029653	0.0424558	Significantly up-regulated in XSG
E2F4	0.000342366	0.0112526	0.0424558	Significantly up-regulated in XSG
EIF4EBP1	1.54845e-06	0.0112526	0.0424558	Significantly up-regulated in XSG
ENGASE	0.153363	0.00344205	0.0424558	Significantly up-regulated in XSG
EPB41L4B	0.0442893	0.0489028	0.0494321	Significantly up-regulated in XSG
EPM2AIP1	0.162234	0.012707	0.0424558	Significantly up-regulated in XSG
ERF	0.00116259	0.029653	0.0424558	Significantly up-regulated in XSG
FAM185A	0.00143663	0.029653	0.0424558	Significantly up-regulated in XSG
FAM83A	0.000434685	0.029653	0.0424558	Significantly up-regulated in XSG
FAM84B	0.371001	0.045009	0.0484981	Significantly up-regulated in XSG
FCN2	0.000588697	0.029653	0.0424558	Significantly up-regulated in XSG
FTO	0.339447	0.0412559	0.0476205	Significantly up-regulated in XSG
GABPA	0.0871953	0.00919745	0.0424558	Significantly up-regulated in XSG
GALNT10	0.31748	0.031564	0.042865	Significantly up-regulated in XSG
GIPC3	0.000340419	0.029653	0.0424558	Significantly up-regulated in XSG
GLB1L2	0.000912039	0.029653	0.0424558	Significantly up-regulated in XSG
GOLGA1	0.270828	0.0486185	0.0494321	Significantly up-regulated in XSG
GPAM	0.000301259	0.029653	0.0424558	Significantly up-regulated in XSG
GPR56	0.139801	0.00535487	0.0424558	Significantly up-regulated in XSG
GSK3B	0.171535	0.0400138	0.0476205	Significantly up-regulated in XSG
HELZ	0.00686237	0.0208318	0.0424558	Significantly up-regulated in XSG
IL1RAP	0.000739868	0.0112526	0.0424558	Significantly up-regulated in XSG
KIAA0430	0.350861	0.0313123	0.042865	Significantly up-regulated in XSG
KRT6A	0.242713	0.0475207	0.0487481	Significantly up-regulated in XSG
LIMCH1	0.234988	0.0324606	0.0429716	Significantly up-regulated in XSG
LMBRD1	0.000312558	0.029653	0.0424558	Significantly up-regulated in XSG
LOC101060291	0.357624	0.0366296	0.0456018	Significantly up-regulated in XSG
LONP2	0.31465	0.0279204	0.0424558	Significantly up-regulated in XSG
LRRFIP2	0.41379	0.0414349	0.0476205	Significantly up-regulated in XSG
MB21D2	0.139682	0.0332081	0.0437529	Significantly up-regulated in XSG
MICAL3	0.346665	0.0324606	0.0429716	Significantly up-regulated in XSG
MLKL	0.411605	0.00956096	0.0424558	Significantly up-regulated in XSG
MMADHC	0.000347575	0.00159325	0.0424558	Significantly up-regulated in XSG
MNS1	0.0161689	0.0186662	0.0424558	Significantly up-regulated in XSG
MNT	0.401421	0.0361398	0.0456018	Significantly up-regulated in XSG
MRPL28	0.327794	0.0175617	0.0424558	Significantly up-regulated in XSG
MYH7B	0.000504352	0.029653	0.0424558	Significantly up-regulated in XSG
NFATC2	0.36348	0.00733595	0.0424558	Significantly up-regulated in XSG
NFXL1	0.17026	0.004709	0.0424558	Significantly up-regulated in XSG
NTHL1	0.361276	0.0177972	0.0424558	Significantly up-regulated in XSG
PALMD	0.000843645	0.029653	0.0424558	Significantly up-regulated in XSG
PCMTD2	0.00109294	0.029653	0.0424558	Significantly up-regulated in XSG
PFKFB3	0.0395077	0.0228064	0.0424558	Significantly up-regulated in XSG
PIGG	0.21975	0.0490765	0.0494321	Significantly up-regulated in XSG
POTEI	5.65144e-05	0.029653	0.0424558	Significantly up-regulated in XSG
PTDSS2	0.00131875	0.029653	0.0424558	Significantly up-regulated in XSG
RBCK1	0.493607	0.0209576	0.0424558	Significantly up-regulated in XSG
RBM26	0.286791	0.0232401	0.0424558	Significantly up-regulated in XSG
RHBDD2	0.264669	0.0120571	0.0424558	Significantly up-regulated in XSG
RNF146	0.121023	0.0120571	0.0424558	Significantly up-regulated in XSG
RNF185	0.000335262	0.029653	0.0424558	Significantly up-regulated in XSG
SBF1	0.455763	0.00474538	0.0424558	Significantly up-regulated in XSG
SEPN1	0.208572	0.0277754	0.0424558	Significantly up-regulated in XSG
SGK223	0.00233483	0.029653	0.0424558	Significantly up-regulated in XSG
SLC10A7	0.00125616	0.029653	0.0424558	Significantly up-regulated in XSG
SLC39A7	0.0775453	0.0453947	0.0486759	Significantly up-regulated in XSG
SRRD	2.56212e-05	0.029653	0.0424558	Significantly up-regulated in XSG
STON2	0.000259481	0.029653	0.0424558	Significantly up-regulated in XSG
SUPT20H	0.437402	0.0414718	0.0476205	Significantly up-regulated in XSG
TCEB3	0.000329292	0.029653	0.0424558	Significantly up-regulated in XSG
TEP1	0.27097	0.023486	0.0424558	Significantly up-regulated in XSG
TERF2	0.477476	0.0171084	0.0424558	Significantly up-regulated in XSG
THOC5	0.345652	0.0294946	0.0424558	Significantly up-regulated in XSG
TJAP1	0.0507475	0.0489028	0.0494321	Significantly up-regulated in XSG
TMCO4	0.00112716	0.029653	0.0424558	Significantly up-regulated in XSG
TMEM201	0.458041	0.0474216	0.0487481	Significantly up-regulated in XSG
TMUB1	0.218287	0.00984686	0.0424558	Significantly up-regulated in XSG
TRMU	0.1246	0.0120571	0.0424558	Significantly up-regulated in XSG
TRRAP	0.308415	0.0233391	0.0424558	Significantly up-regulated in XSG
TSPYL1	0.366002	0.0243535	0.0424558	Significantly up-regulated in XSG
UBD	0.0739715	0.0228064	0.0424558	Significantly up-regulated in XSG
UBXN4	0.433528	0.00581554	0.0424558	Significantly up-regulated in XSG
WAPAL	0.485857	0.015802	0.0424558	Significantly up-regulated in XSG
WDR46	0.175119	0.00538993	0.0424558	Significantly up-regulated in XSG
YPEL5	0.0002854	0.029653	0.0424558	Significantly up-regulated in XSG
ZSCAN18	0.309001	0.0346878	0.044607	Significantly up-regulated in XSG
ZSWIM8	0.115151	0.0228064	0.0424558	Significantly up-regulated in XSG

## Sheet: c. Pathways of XSG and XNSG
Group	Pathway	Count	Genes	Pvalue
XSG	Basal transcription factors	12	TAF6L, GTF2A2, TAF12, TAF9, ERCC2, TAF8, TAF6, GTF2H3, TAF3, GTF2E2, GTF2H5, TAF1	0.000656752
	Tight junction	17	MAGI1, MYH7B, PRKCI, MPP5, CLDN2, YBX3, TJAP1, ACTG1, PPP2CA, CLDN6, PPP2CB, PARD6B, CLDN4, PPP2R2D, MYH13, LLGL1, JAM3	0.0013174
	Thyroid hormone signaling pathway	20	GSK3B, BAD, NCOA3, NOTCH4, PIK3CD, TSC2, GATA4, MED27, ACTG1, CASP9, RXRB, MED24, MED13, PIK3CA, PLCZ1, AKT3, EP300, SLC16A2, PLCD4, PRKACB	0.00184332
	Osteoclast differentiation	21	CSF1R, TGFB1, JUND, NFATC2, PIK3CD, MITF, LILRA3, TGFBR1, LILRB5, NFKBIA, MAPK8, PIK3CA, CTSK, TRAF6, AKT3, FYN, TAB2, TAB1, MAP2K7, NOX1, IFNAR1	0.00369515
	Inositol phosphate metabolism	14	INPP1, MTMR14, PIK3CD, SYNJ2, PIK3C2A, MTMR6, PIK3C2B, ITPKB, ITPKC, PIK3CA, PLCZ1, PI4KA, PLCH1, PLCD4	0.003786
	ABC transporters	10	ABCA1, ABCB1, ABCC2, ABCB7, ABCC5, ABCC6, ABCA4, ABCB11, CFTR, ABCG2	0.0072013
	Phosphatidylinositol signaling system	15	INPP1, MTMR14, PIK3CD, CALML3, SYNJ2, PIK3C2A, DGKZ, MTMR6, PIK3C2B, ITPKB, ITPKC, PIK3CA, PLCZ1, PI4KA, PLCD4	0.0238529
XNSG	TNF signaling pathway	30	ATF6B, TRADD, PIK3R3, PIK3R2, PIK3CB, PIK3R1, TNF, CX3CL1, PIK3CG, RPS6KA4, CASP7, BAG4, CREB3L4, AKT2, MAP3K8, FADD, MAP2K3, MAP2K1, VCAM1, CHUK, CCL20, TRAF1, FOS, MAPK14, MAPK11, CXCL10, IL1B, PGAM5, IL18R1, CREB5	7.86284e-05
	FoxO signaling pathway	34	CDKN1B, IRS1, PRKAG1, ARAF, AGAP2, PIK3R3, PIK3R2, PIK3CB, PIK3R1, PRKAG3, FOXO1, PIK3CG, NRAS, CCNB1, CCND1, AKT2, TNFSF10, PCK1, RAG1, PLK4, TGFB2, MAP2K1, CREBBP, MAP2K2, HOMER1, CHUK, PDPK1, INSR, CSNK1E, MAPK14, SIRT1, ATG12, TGFBR2, MAPK11	0.000197642
	Fanconi anemia pathway	18	TOP3B, WDR48, FANCM, POLN, TOP3A, REV1, FANCC, BRCA1, FANCB, BRCA2, PALB2, FANCD2, UBE2T, PMS2, POLK, ATRIP, TELO2, POLH	0.000276539
	B cell receptor signaling pathway	21	VAV3, MAP2K1, MAP2K2, CHUK, CD81, NFATC3, PIK3R3, PIK3R2, PIK3CB, PIK3R1, FOS, PIK3CG, PPP3CB, NRAS, PPP3R1, PPP3R2, AKT2, BLNK, PIK3AP1, CARD11, NFKBIB	0.000380989
	T cell receptor signaling pathway	26	PIK3R3, PIK3R2, PIK3CB, PIK3R1, CD3D, TNF, PIK3CG, PPP3CB, NRAS, PPP3R1, PPP3R2, AKT2, PAK6, MAP3K8, VAV3, MAP2K1, MAP2K2, CHUK, PDPK1, NFATC3, FOS, MAPK14, MAPK11, LCP2, CARD11, NFKBIB	0.000899331
	VEGF signaling pathway	18	MAP2K1, PLA2G4F, MAP2K2, PRKCB, NOS3, SPHK1, PIK3R3, PIK3R2, PIK3CB, PIK3R1, MAPK14, PIK3CG, MAPK11, PPP3CB, NRAS, PPP3R1, PPP3R2, AKT2	0.00165493
	HIF-1 signaling pathway	24	EGLN1, MAP2K1, PDHA2, CREBBP, CDKN1B, MAP2K2, EGLN2, FLT1, ANGPT2, IFNGR1, PRKCB, NOS3, INSR, CAMK2A, PIK3R3, PIK3R2, PIK3CB, PIK3R1, HIF1A, PIK3CG, AKT2, ERBB2, BCL2, TIMP1	0.00259171
	Fc epsilon RI signaling pathway	18	MAP2K3, VAV3, MAP2K1, PLA2G4F, MAP2K2, PRKCB, PDPK1, PIK3R3, PIK3R2, PIK3CB, PIK3R1, MAPK14, TNF, PIK3CG, MAPK11, NRAS, AKT2, LCP2	0.00569826
