# Supplementary material for: Proteomic characterization of gastric cancer response to chemotherapy and targeted therapy reveals potential therapeutic strategies
Source: Nat Commun. 2022 Sep 29;13:5723. doi: 10.1038/s41467-022-33282-0 (PMC9522856; doi:10.1038/s41467-022-33282-0)
Supplement: Supplementary file 11 — Supplementary Data 8 [file 41467_2022_33282_MOESM11_ESM.xlsx]

## Sheet: Description
Supplementary Data 8. The differential analysis of XELOX combined with HER2 subcohort.
a. XHSG and XHNSG. The group of XELOX combined with HER2 subcohort.
b. DEPs of XHSG and XHNSG. The differentially expressed proteins of XHSG and XHNSG. “FC“ represents protein expression ratio of samples in XHNSG to those in XHSG. "P value" is calculated by a two-sided Wilcoxon rank-sum test. "BH adjusted P value" is the Benjamini-Hochberg (BH) corrected P value.
c. Pathways of XHSG and XHNSG. The pathway alterations of XHSG and XHNSG. P values are calculated by hypergeometric test.

## Sheet: a. XHSG and XHNSG
Firmiana ID	Group
Exp027720	XHSG
Exp028546	XHSG
Exp028548	XHSG
Exp028551	XHSG
Exp028837	XHSG
Exp031239	XHSG
Exp031241	XHSG
Exp031333	XHSG
Exp031334	XHSG
Exp033005	XHSG
Exp033040	XHSG
Exp033042	XHSG
Exp033044	XHSG
Exp033048	XHSG
Exp033148	XHSG
Exp033151	XHSG
Exp036994	XHSG
Exp036999	XHSG
Exp037003	XHSG
Exp037005	XHSG
Exp037009	XHSG
Exp037011	XHSG
Exp037020	XHSG
Exp037023	XHSG
Exp027718	XHNSG
Exp030909	XHNSG
Exp031330	XHNSG
Exp031332	XHNSG
Exp033002	XHNSG
Exp033041	XHNSG
Exp033043	XHNSG
Exp033045	XHNSG
Exp033047	XHNSG
Exp033049	XHNSG
Exp036991	XHNSG
Exp036992	XHNSG
Exp037007	XHNSG
Exp037010	XHNSG
Exp037012	XHNSG
Exp037016	XHNSG
Exp037021	XHNSG
Exp037022	XHNSG
Exp037024	XHNSG
Exp042805	XHNSG

## Sheet: b. DEPs of XHSG and XHNSG
Gene Symbol	FC (XHNSG vs XNSG)	P value	BH adjusted P value	Label
ACBD5	2.63383	0.0250895	0.0439128	Significantly up-regulated proteins in XHNSG
ACOX1	2.16799	0.016172	0.0416877	Significantly up-regulated proteins in XHNSG
ACPP	4.32268	0.00691256	0.0380316	Significantly up-regulated proteins in XHNSG
ACSF2	7.31582	0.00557945	0.0380316	Significantly up-regulated proteins in XHNSG
ADAP1	5.5236	0.0310173	0.0439128	Significantly up-regulated proteins in XHNSG
ADH4	7350.75	0.0109378	0.0380316	Significantly up-regulated proteins in XHNSG
ADPGK	2.49731	0.0410897	0.0472432	Significantly up-regulated proteins in XHNSG
ANAPC13	2.41602	0.00339807	0.0380316	Significantly up-regulated proteins in XHNSG
AP1G1	2.2552	0.0146131	0.0416877	Significantly up-regulated proteins in XHNSG
APIP	4.19521	0.0322208	0.0439128	Significantly up-regulated proteins in XHNSG
ATP11B	8.06177	0.0261666	0.0439128	Significantly up-regulated proteins in XHNSG
B3GNT6	64844.2	0.0109378	0.0380316	Significantly up-regulated proteins in XHNSG
B4GALNT3	2666.6	0.000818387	0.0370755	Significantly up-regulated proteins in XHNSG
B4GALT4	10.196	0.0117093	0.0386977	Significantly up-regulated proteins in XHNSG
BSDC1	5.0907	0.0276404	0.0439128	Significantly up-regulated proteins in XHNSG
C10orf112	1252.8	0.0247864	0.0439128	Significantly up-regulated proteins in XHNSG
C10orf76	4082.25	0.0109378	0.0380316	Significantly up-regulated proteins in XHNSG
C2orf47	2.02067	0.0366094	0.0446463	Significantly up-regulated proteins in XHNSG
C4orf33	132.545	0.00697103	0.0380316	Significantly up-regulated proteins in XHNSG
C6orf211	2.32005	0.00443469	0.0380316	Significantly up-regulated proteins in XHNSG
CANT1	5.22936	0.0462517	0.049519	Significantly up-regulated proteins in XHNSG
CAPN5	4.40954	0.00454041	0.0380316	Significantly up-regulated proteins in XHNSG
CAPN8	27364.3	0.0247864	0.0439128	Significantly up-regulated proteins in XHNSG
CEACAM1	5.57637	0.00652993	0.0380316	Significantly up-regulated proteins in XHNSG
CLDN7	2.64533	0.0492172	0.0498983	Significantly up-regulated proteins in XHNSG
COL4A1	4.4983	0.00586623	0.0380316	Significantly up-regulated proteins in XHNSG
COX15	5.83255	0.00205224	0.0370755	Significantly up-regulated proteins in XHNSG
CREG1	4.10239	0.00127779	0.0370755	Significantly up-regulated proteins in XHNSG
CYP2S1	2.3964	0.0264831	0.0439128	Significantly up-regulated proteins in XHNSG
DAZAP1	2.06639	0.0327929	0.0439128	Significantly up-regulated proteins in XHNSG
DDR1	5.00696	0.0105259	0.0380316	Significantly up-regulated proteins in XHNSG
DDX60	4.53061	0.0306997	0.0439128	Significantly up-regulated proteins in XHNSG
DDX60L	2356.2	0.00473249	0.0380316	Significantly up-regulated proteins in XHNSG
DECR2	2.03857	0.0315635	0.0439128	Significantly up-regulated proteins in XHNSG
DHCR24	2.39873	0.0036047	0.0380316	Significantly up-regulated proteins in XHNSG
DOPEY2	11.887	0.0275392	0.0439128	Significantly up-regulated proteins in XHNSG
DPYSL4	4.62401	0.0312209	0.0439128	Significantly up-regulated proteins in XHNSG
ECM1	2.1091	0.0254663	0.0439128	Significantly up-regulated proteins in XHNSG
EIF3F	4.72958	0.0264831	0.0439128	Significantly up-regulated proteins in XHNSG
ENTPD5	2.0645	0.0271085	0.0439128	Significantly up-regulated proteins in XHNSG
EPS8L3	2.19357	0.0325714	0.0439128	Significantly up-regulated proteins in XHNSG
ETAA1	5033.8	0.0247864	0.0439128	Significantly up-regulated proteins in XHNSG
FAM103A1	9505.8	0.0247864	0.0439128	Significantly up-regulated proteins in XHNSG
FAM96A	7.00166	0.0357222	0.0445124	Significantly up-regulated proteins in XHNSG
FKBP10	2.1847	0.0300146	0.0439128	Significantly up-regulated proteins in XHNSG
FLG2	4.76477	0.0240738	0.0439128	Significantly up-regulated proteins in XHNSG
FN3KRP	2.42686	0.0417767	0.0475735	Significantly up-regulated proteins in XHNSG
GBA2	828.8	0.0247864	0.0439128	Significantly up-regulated proteins in XHNSG
GUK1	2.43425	0.0161485	0.0416877	Significantly up-regulated proteins in XHNSG
HERC2	110.8	0.0247864	0.0439128	Significantly up-regulated proteins in XHNSG
HGD	4.95518	0.00166426	0.0370755	Significantly up-regulated proteins in XHNSG
HNMT	2.49932	0.0259237	0.0439128	Significantly up-regulated proteins in XHNSG
HSPE1	2.02902	0.00270543	0.0380316	Significantly up-regulated proteins in XHNSG
IFIT5	14.5984	0.0482325	0.0498983	Significantly up-regulated proteins in XHNSG
IL1RN	4.97187	0.0357199	0.0445124	Significantly up-regulated proteins in XHNSG
IMPAD1	2.62557	0.000606161	0.0360666	Significantly up-regulated proteins in XHNSG
INTS9	9.92427	0.036425	0.0446463	Significantly up-regulated proteins in XHNSG
KDELR1	15.4875	0.039944	0.0461489	Significantly up-regulated proteins in XHNSG
KHNYN	6.68132	0.0482668	0.0498983	Significantly up-regulated proteins in XHNSG
KIAA0195	16725.8	0.0247864	0.0439128	Significantly up-regulated proteins in XHNSG
KIAA0319L	466.25	0.0109378	0.0380316	Significantly up-regulated proteins in XHNSG
KIAA1522	2.64455	0.0493325	0.0498983	Significantly up-regulated proteins in XHNSG
KRT73	8.5353	0.0462499	0.049519	Significantly up-regulated proteins in XHNSG
KRT80	10.4029	0.0109958	0.0380316	Significantly up-regulated proteins in XHNSG
LAMC2	2.29652	0.049479	0.0498983	Significantly up-regulated proteins in XHNSG
LGALS4	2.59416	0.000567963	0.0360666	Significantly up-regulated proteins in XHNSG
LLGL2	2.88695	0.0476365	0.0498983	Significantly up-regulated proteins in XHNSG
LMF2	20.958	0.00113066	0.0370755	Significantly up-regulated proteins in XHNSG
LPCAT3	2.31434	0.010122	0.0380316	Significantly up-regulated proteins in XHNSG
LRRC1	2.07693	0.0177048	0.0416877	Significantly up-regulated proteins in XHNSG
ME1	2.02351	0.00501847	0.0380316	Significantly up-regulated proteins in XHNSG
MED14	71.8424	0.00858529	0.0380316	Significantly up-regulated proteins in XHNSG
MED4	2.32939	0.0376278	0.0447771	Significantly up-regulated proteins in XHNSG
MEMO1	5.83135	0.0034433	0.0380316	Significantly up-regulated proteins in XHNSG
MFSD5	3.42368	0.0430636	0.0485741	Significantly up-regulated proteins in XHNSG
MGST1	2.14137	0.0372058	0.0447222	Significantly up-regulated proteins in XHNSG
MGST3	3.33389	0.0264831	0.0439128	Significantly up-regulated proteins in XHNSG
MPC2	2.8615	0.0287624	0.0439128	Significantly up-regulated proteins in XHNSG
MPV17	3.76802	0.00619103	0.0380316	Significantly up-regulated proteins in XHNSG
MRPL3	2.00825	0.0314267	0.0439128	Significantly up-regulated proteins in XHNSG
MRPL48	2.68832	0.0245186	0.0439128	Significantly up-regulated proteins in XHNSG
MSLN	3.56534	0.0173231	0.0416877	Significantly up-regulated proteins in XHNSG
MTG1	13.8681	0.00543151	0.0380316	Significantly up-regulated proteins in XHNSG
MUC5AC	6.53335	0.0369552	0.0446463	Significantly up-regulated proteins in XHNSG
NBAS	2.04243	0.00995387	0.0380316	Significantly up-regulated proteins in XHNSG
ND2	4.17789	0.0197014	0.0432114	Significantly up-regulated proteins in XHNSG
NIPSNAP3A	3.00248	0.00533736	0.0380316	Significantly up-regulated proteins in XHNSG
NRAS	3.1014	0.0306196	0.0439128	Significantly up-regulated proteins in XHNSG
NT5C	2.03891	0.0110996	0.0380316	Significantly up-regulated proteins in XHNSG
OCA2	2170.8	0.0247864	0.0439128	Significantly up-regulated proteins in XHNSG
OCIAD2	2.93819	0.0210598	0.0439128	Significantly up-regulated proteins in XHNSG
OSBPL1A	8.97609	0.018399	0.0416877	Significantly up-regulated proteins in XHNSG
PARP12	2.29589	0.0429988	0.0485741	Significantly up-regulated proteins in XHNSG
PEA15	2.37584	0.0104755	0.0380316	Significantly up-regulated proteins in XHNSG
PHC2	48.2868	0.0439234	0.0486222	Significantly up-regulated proteins in XHNSG
PIK3CA	1205.8	0.0247864	0.0439128	Significantly up-regulated proteins in XHNSG
PKP2	3.09342	0.0265264	0.0439128	Significantly up-regulated proteins in XHNSG
PPIG	8.46944	0.0131855	0.040405	Significantly up-regulated proteins in XHNSG
PTGES3	2.95382	0.00644415	0.0380316	Significantly up-regulated proteins in XHNSG
QSER1	2871.8	0.0247864	0.0439128	Significantly up-regulated proteins in XHNSG
RAB3GAP1	2.15933	0.0476052	0.0498983	Significantly up-regulated proteins in XHNSG
RBM3	4.31591	0.00506262	0.0380316	Significantly up-regulated proteins in XHNSG
RBMXL1	2.21997	0.0137425	0.040405	Significantly up-regulated proteins in XHNSG
RHOC	11.6131	0.00858529	0.0380316	Significantly up-regulated proteins in XHNSG
RNF181	4079.8	0.0247864	0.0439128	Significantly up-regulated proteins in XHNSG
RRAGC	3.92116	0.0115256	0.0386351	Significantly up-regulated proteins in XHNSG
S100A16	4.19016	0.000501187	0.0360666	Significantly up-regulated proteins in XHNSG
SCIN	6.76345	0.0127502	0.0399281	Significantly up-regulated proteins in XHNSG
SCRN3	1056.75	0.0109285	0.0380316	Significantly up-regulated proteins in XHNSG
SEL1L3	115.663	0.0482325	0.0498983	Significantly up-regulated proteins in XHNSG
SEPSECS	2.63102	0.0313249	0.0439128	Significantly up-regulated proteins in XHNSG
SH3BGRL2	2.47514	0.0374993	0.0447771	Significantly up-regulated proteins in XHNSG
SLC35D1	4143.25	0.0109378	0.0380316	Significantly up-regulated proteins in XHNSG
SLC44A1	2.76409	0.0169686	0.0416877	Significantly up-regulated proteins in XHNSG
SLC44A2	2.10367	0.0156296	0.0416877	Significantly up-regulated proteins in XHNSG
TACSTD2	2.92439	0.0150939	0.0416877	Significantly up-regulated proteins in XHNSG
TELO2	4.0622	0.0473509	0.0498983	Significantly up-regulated proteins in XHNSG
TEP1	2.11468	0.0499829	0.0499829	Significantly up-regulated proteins in XHNSG
TMEM45B	11.5837	0.00668691	0.0380316	Significantly up-regulated proteins in XHNSG
TMEM63A	4.29524	0.00433441	0.0380316	Significantly up-regulated proteins in XHNSG
TNFAIP8L2	20.0921	0.0439234	0.0486222	Significantly up-regulated proteins in XHNSG
TRAPPC2L	2.74795	0.0337194	0.0439128	Significantly up-regulated proteins in XHNSG
TRIM14	3.05247	0.00735216	0.0380316	Significantly up-regulated proteins in XHNSG
TSPAN8	13.4212	0.00106381	0.0370755	Significantly up-regulated proteins in XHNSG
TTC39A	15.2483	0.0261666	0.0439128	Significantly up-regulated proteins in XHNSG
TTN	4.95053	0.0137513	0.040405	Significantly up-regulated proteins in XHNSG
UQCRQ	3.7068	0.0329893	0.0439128	Significantly up-regulated proteins in XHNSG
USP34	121.8	0.0247864	0.0439128	Significantly up-regulated proteins in XHNSG
USP9Y	5.96146	0.0337194	0.0439128	Significantly up-regulated proteins in XHNSG
VTI1A	3.29492	0.0473509	0.0498983	Significantly up-regulated proteins in XHNSG
WDR26	3.07857	0.0219584	0.0439128	Significantly up-regulated proteins in XHNSG
AIP	0.445208	0.00850521	0.0380316	Significantly up-regulated proteins in XHSG
AKAP9	0.142082	0.0139225	0.0404092	Significantly up-regulated proteins in XHSG
ANK2	0.000522114	0.0100968	0.0380316	Significantly up-regulated proteins in XHSG
APAF1	0.000929548	0.0342596	0.0439128	Significantly up-regulated proteins in XHSG
APBB1IP	0.274513	0.0271544	0.0439128	Significantly up-regulated proteins in XHSG
ARHGEF17	0.000384006	0.0342596	0.0439128	Significantly up-regulated proteins in XHSG
ARL6IP4	0.476996	0.0328272	0.0439128	Significantly up-regulated proteins in XHSG
ARRB2	0.31925	0.0310173	0.0439128	Significantly up-regulated proteins in XHSG
ATP5D	0.314163	0.00951936	0.0380316	Significantly up-regulated proteins in XHSG
ATP6V0A2	0.000339041	0.0187419	0.0416877	Significantly up-regulated proteins in XHSG
BMS1	0.0695336	0.00817247	0.0380316	Significantly up-regulated proteins in XHSG
BOP1	0.423322	0.0493914	0.0498983	Significantly up-regulated proteins in XHSG
BRD8	0.000208716	0.0342596	0.0439128	Significantly up-regulated proteins in XHSG
C11orf31	0.229816	0.0355247	0.0445124	Significantly up-regulated proteins in XHSG
C14orf169	0.101784	0.0457831	0.049519	Significantly up-regulated proteins in XHSG
C1orf198	0.442769	0.0271817	0.0439128	Significantly up-regulated proteins in XHSG
CADM1	0.00831448	0.0414394	0.0474162	Significantly up-regulated proteins in XHSG
CDC42EP1	0.389492	0.0106593	0.0380316	Significantly up-regulated proteins in XHSG
CFL2	0.160288	0.0090844	0.0380316	Significantly up-regulated proteins in XHSG
CHI3L1	0.356728	0.0229972	0.0439128	Significantly up-regulated proteins in XHSG
CHORDC1	0.405111	0.0312371	0.0439128	Significantly up-regulated proteins in XHSG
CLIC2	0.288333	0.0180968	0.0416877	Significantly up-regulated proteins in XHSG
CSTF2T	0.349247	0.020993	0.0439128	Significantly up-regulated proteins in XHSG
DDAH2	0.446508	0.0110303	0.0380316	Significantly up-regulated proteins in XHSG
DDHD2	0.000190508	0.0342596	0.0439128	Significantly up-regulated proteins in XHSG
DDX27	0.308922	0.0159027	0.0416877	Significantly up-regulated proteins in XHSG
DES	0.462133	0.0360479	0.0446463	Significantly up-regulated proteins in XHSG
DHFR	9.89532e-05	0.0342596	0.0439128	Significantly up-regulated proteins in XHSG
DHX38	0.182802	0.00506262	0.0380316	Significantly up-regulated proteins in XHSG
DNASE2	0.0349721	0.0155851	0.0416877	Significantly up-regulated proteins in XHSG
DOCK11	0.0790352	0.0386898	0.0451381	Significantly up-regulated proteins in XHSG
ELF1	0.160308	0.0197901	0.0432114	Significantly up-regulated proteins in XHSG
EPS15	0.427338	0.0456335	0.049519	Significantly up-regulated proteins in XHSG
ESYT2	0.470122	0.0172809	0.0416877	Significantly up-regulated proteins in XHSG
FAM105B	0.024894	0.0386898	0.0451381	Significantly up-regulated proteins in XHSG
FAM162A	0.231243	0.049479	0.0498983	Significantly up-regulated proteins in XHSG
GRAP2	0.210287	0.0125297	0.039761	Significantly up-regulated proteins in XHSG
GTDC2	0.00054486	0.0187419	0.0416877	Significantly up-regulated proteins in XHSG
GTF2F1	0.479814	0.0389284	0.0451949	Significantly up-regulated proteins in XHSG
GUCY1A3	0.272814	0.0348457	0.0441907	Significantly up-regulated proteins in XHSG
HSPA4L	0.204796	0.0314772	0.0439128	Significantly up-regulated proteins in XHSG
HSPA6	0.239104	0.00565599	0.0380316	Significantly up-regulated proteins in XHSG
ITSN2	0.0731719	0.0343184	0.0439128	Significantly up-regulated proteins in XHSG
KDM2A	0.170709	0.00862883	0.0380316	Significantly up-regulated proteins in XHSG
KIAA1704	0.396705	0.027462	0.0439128	Significantly up-regulated proteins in XHSG
KXD1	0.0985049	0.0386898	0.0451381	Significantly up-regulated proteins in XHSG
LAX1	0.00033265	0.0187419	0.0416877	Significantly up-regulated proteins in XHSG
LSM2	0.464068	0.0319237	0.0439128	Significantly up-regulated proteins in XHSG
MLXIPL	0.164481	0.0457831	0.049519	Significantly up-regulated proteins in XHSG
MMP7	5.10596e-05	0.0342596	0.0439128	Significantly up-regulated proteins in XHSG
MNF1	0.426252	0.0326306	0.0439128	Significantly up-regulated proteins in XHSG
MRPS18A	2.32901e-05	0.0342596	0.0439128	Significantly up-regulated proteins in XHSG
MRVI1	0.0372171	0.00217367	0.0370755	Significantly up-regulated proteins in XHSG
MTIF2	0.274002	0.0167097	0.0416877	Significantly up-regulated proteins in XHSG
PBK	0.0154843	0.0325529	0.0439128	Significantly up-regulated proteins in XHSG
PBX1	0.000496607	0.0187419	0.0416877	Significantly up-regulated proteins in XHSG
PDCD11	0.0817303	0.0166836	0.0416877	Significantly up-regulated proteins in XHSG
PGLYRP2	0.000269031	0.0342596	0.0439128	Significantly up-regulated proteins in XHSG
PIP4K2B	0.361018	0.0367967	0.0446463	Significantly up-regulated proteins in XHSG
POLR1A	0.00911199	0.00845903	0.0380316	Significantly up-regulated proteins in XHSG
PPFIBP1	0.405662	0.0316614	0.0439128	Significantly up-regulated proteins in XHSG
PPP3CC	9.09098e-05	0.0187419	0.0416877	Significantly up-regulated proteins in XHSG
PRPH	0.0805749	0.0111858	0.0380316	Significantly up-regulated proteins in XHSG
PTPRCAP	9.00803e-05	0.0342596	0.0439128	Significantly up-regulated proteins in XHSG
QKI	0.338798	0.0438483	0.0486222	Significantly up-regulated proteins in XHSG
RCSD1	0.0339263	0.00218091	0.0370755	Significantly up-regulated proteins in XHSG
RHEB	0.490238	0.0366094	0.0446463	Significantly up-regulated proteins in XHSG
RNF25	0.000135236	0.0100968	0.0380316	Significantly up-regulated proteins in XHSG
SCAF11	0.124023	0.048899	0.0498983	Significantly up-regulated proteins in XHSG
SLC25A35	0.00014451	0.0342596	0.0439128	Significantly up-regulated proteins in XHSG
SLC30A5	0.159437	0.0285032	0.0439128	Significantly up-regulated proteins in XHSG
SMTN	0.462824	0.0120321	0.0386977	Significantly up-regulated proteins in XHSG
SPON1	0.281231	0.0380217	0.0450208	Significantly up-regulated proteins in XHSG
STEAP4	0.00311676	0.00293666	0.0380316	Significantly up-regulated proteins in XHSG
STK17B	0.18681	0.0285331	0.0439128	Significantly up-regulated proteins in XHSG
SUGP2	0.2416	0.0174881	0.0416877	Significantly up-regulated proteins in XHSG
SYK	0.472217	0.0325879	0.0439128	Significantly up-regulated proteins in XHSG
SYNPO	0.297069	0.0271544	0.0439128	Significantly up-regulated proteins in XHSG
SZRD1	0.110437	0.0497223	0.0499321	Significantly up-regulated proteins in XHSG
TAF6	0.0801187	0.00890617	0.0380316	Significantly up-regulated proteins in XHSG
TBCC	0.282084	0.0161485	0.0416877	Significantly up-regulated proteins in XHSG
TNIK	0.000510986	0.0187419	0.0416877	Significantly up-regulated proteins in XHSG
TNRC6B	0.000731083	0.0187419	0.0416877	Significantly up-regulated proteins in XHSG
TP53BP1	0.095908	2.38741e-05	0.00568203	Significantly up-regulated proteins in XHSG
TPP2	0.459077	0.0438483	0.0486222	Significantly up-regulated proteins in XHSG
UBE2Q1	0.000279919	0.0342596	0.0439128	Significantly up-regulated proteins in XHSG
UBE2S	0.0213513	0.0447502	0.0493081	Significantly up-regulated proteins in XHSG
UBXN6	0.294277	0.0460863	0.049519	Significantly up-regulated proteins in XHSG
WBSCR22	0.0645908	0.00239527	0.0380049	Significantly up-regulated proteins in XHSG
WDR81	0.202717	0.0204534	0.0439128	Significantly up-regulated proteins in XHSG
WIBG	0.423849	0.0314551	0.0439128	Significantly up-regulated proteins in XHSG
YBX3	0.388827	0.0258408	0.0439128	Significantly up-regulated proteins in XHSG
ZNF706	0.286473	0.0349069	0.0441907	Significantly up-regulated proteins in XHSG
PLIN4	0.000146628	0.0342596	0.0439128	Significantly up-regulated proteins in XHSG
CD47	0.583828	0.00458926	0.0380316	Significantly up-regulated proteins in XHSG
CD63	0.51289	0.0176206	0.0416877	Significantly up-regulated proteins in XHSG
CD81	0.360252	0.0119764	0.0386977	Significantly up-regulated proteins in XHSG
CYBA	0.357833	0.0263118	0.0439128	Significantly up-regulated proteins in XHSG
ELP3	0.239373	0.013708	0.040405	Significantly up-regulated proteins in XHSG
LNPEP	0.206035	0.0103942	0.0380316	Significantly up-regulated proteins in XHSG
MRC2	0.145315	0.046398	0.049519	Significantly up-regulated proteins in XHSG
NCF2	0.294599	0.00187913	0.0370755	Significantly up-regulated proteins in XHSG
PSMB6	0.391492	0.00442954	0.0380316	Significantly up-regulated proteins in XHSG
PSMD5	0.6122	0.00146529	0.0370755	Significantly up-regulated proteins in XHSG
PSME4	0.081855	0.0111229	0.0380316	Significantly up-regulated proteins in XHSG
TMEM30B	0.535925	0.0132828	0.040405	Significantly up-regulated proteins in XHSG
WDR18	0.636704	0.0040541	0.0380316	Significantly up-regulated proteins in XHSG

## Sheet: c. Pathways of XHSG and XHNSG
Group	Pathway	Count	Genes	Pvalue
XHSG	NF-kappa B signaling pathway	14	VCAM1, SYK, CSNK2A2, XIAP, TRAF1, ZAP70, IRAK1, LCK, TRAF6, BCL2, PLCG2, ATM, ERC1, LBP	0.00155932
	Fc gamma R-mediated phagocytosis	13	MAP2K1, MARCKSL1, SYK, MYO10, ASAP1, PIK3R1, PLD1, PLD2, AKT2, CFL2, PLCG2, RAC2, DOCK2	0.00343149
	B cell receptor signaling pathway	10	MAP2K1, PPP3CC, SYK, CD81, AKT2, PLCG2, RAC2, KRAS, PIK3R1, NFKBIB	0.0187897
	T cell receptor signaling pathway	12	ZAP70, MAP2K1, PPP3CC, CDK4, LCK, AKT2, GRAP2, KRAS, PIK3R1, CD3E, NCK1, NFKBIB	0.0319082
XHNSG	Focal adhesion	21	VASP, GSK3B, ITGA4, ROCK2, FLT4, LAMA3, LAMC2, PARVB, THBS1, ARHGAP35, VAV2, IGF1R, PAK1, PIK3CA, COL4A1, TNN, ITGA11, AKT1, ITGA7, FYN, COL6A5	0.0158367
	ECM-receptor interaction	11	ITGA4, COL4A1, TNN, ITGA11, LAMA3, ITGA7, GP1BA, LAMC2, CD36, COL6A5, THBS1	0.0283277

## Sheet: d. Differential cell types.
Cell	P value
B-cells	0.0441496
CD4+ T-cells	0.01167
CD4+ Tcm	0.0387545
CD8+ Tcm	0.0335452
CD4+ naive T-cells	0.0422249
