# Supplementary material for: Proteomic characterization of gastric cancer response to chemotherapy and targeted therapy reveals potential therapeutic strategies
Source: Nat Commun. 2022 Sep 29;13:5723. doi: 10.1038/s41467-022-33282-0 (PMC9522856; doi:10.1038/s41467-022-33282-0)
Supplement: Supplementary file 12 — Supplementary Data 9 [file 41467_2022_33282_MOESM12_ESM.xlsx]

## Sheet: Description
Supplementary Data 9. The differential analysis of HER2 subcohort.
a. HSG and HNSG. The group of HER2 subcohort.
b. DEPs of HSG and HNSG. The differentially expressed proteins of HSG and HNSG. “FC“ represents protein expression ratio of samples in HNSG to those in HSG. "P value" is calculated by a two-sided Wilcoxon rank-sum test. "BH adjusted P value" is the Benjamini-Hochberg (BH) corrected P value.
c. Pathways of HSG and HNSG. The pathway alterations of HSG and HNSG. P values are calculated by hypergeometric test.

## Sheet: a. HSG and HNSG
Firmiana ID	Group
Exp026654	HSG
Exp026656	HSG
Exp027720	HSG
Exp028546	HSG
Exp028548	HSG
Exp028551	HSG
Exp028837	HSG
Exp030426	HSG
Exp031239	HSG
Exp031241	HSG
Exp031333	HSG
Exp031334	HSG
Exp033003	HSG
Exp033005	HSG
Exp033040	HSG
Exp033042	HSG
Exp033044	HSG
Exp033048	HSG
Exp033148	HSG
Exp033151	HSG
Exp033152	HSG
Exp036994	HSG
Exp036996	HSG
Exp036999	HSG
Exp037003	HSG
Exp037004	HSG
Exp037005	HSG
Exp037006	HSG
Exp037009	HSG
Exp037011	HSG
Exp037020	HSG
Exp037023	HSG
Exp027718	HNSG
Exp027725	HNSG
Exp028547	HNSG
Exp028550	HNSG
Exp028839	HNSG
Exp030909	HNSG
Exp031330	HNSG
Exp031332	HNSG
Exp033002	HNSG
Exp033041	HNSG
Exp033043	HNSG
Exp033045	HNSG
Exp033047	HNSG
Exp033049	HNSG
Exp033149	HNSG
Exp033150	HNSG
Exp036989	HNSG
Exp036990	HNSG
Exp036991	HNSG
Exp036992	HNSG
Exp036993	HNSG
Exp036995	HNSG
Exp036997	HNSG
Exp037000	HNSG
Exp037001	HNSG
Exp037002	HNSG
Exp037007	HNSG
Exp037010	HNSG
Exp037012	HNSG
Exp037016	HNSG
Exp037018	HNSG
Exp037021	HNSG
Exp037022	HNSG
Exp037024	HNSG
Exp042803	HNSG
Exp042805	HNSG
Exp042808	HNSG

## Sheet: b. DEPs of HSG and HNSG
Gene Symbol	FC (HNSG vs HSG)	P value	BH adjusted P value	Label
SEPTIN10	2.22812	0.0459951	0.0486825	Significantly up-regulated in HNSG
ACSF2	5.99333	0.00226678	0.0209407	Significantly up-regulated in HNSG
ATRN	3.86488	0.0288782	0.0416651	Significantly up-regulated in HNSG
B3GNT6	38293.5	0.0104516	0.0384788	Significantly up-regulated in HNSG
B4GALNT3	1441.86	0.00578924	0.034623	Significantly up-regulated in HNSG
B4GALT4	11.507	0.0113779	0.0384788	Significantly up-regulated in HNSG
BAIAP2	2.75894	0.00357061	0.0256555	Significantly up-regulated in HNSG
BCKDK	2.08331	0.0102453	0.0384788	Significantly up-regulated in HNSG
C10orf112	995.973	0.0187145	0.0407933	Significantly up-regulated in HNSG
C4orf33	2.18918	0.0423798	0.0468876	Significantly up-regulated in HNSG
CAPN5	2.26686	0.0331765	0.0418194	Significantly up-regulated in HNSG
CAPN8	16767	0.0104516	0.0384788	Significantly up-regulated in HNSG
CD99L2	2767.62	0.0333224	0.0418194	Significantly up-regulated in HNSG
CDC42BPA	1544.89	0.0187145	0.0407933	Significantly up-regulated in HNSG
COMMD4	2.02766	0.0379006	0.0443875	Significantly up-regulated in HNSG
COX15	2.69422	0.0154195	0.0384788	Significantly up-regulated in HNSG
CREG1	2.16904	0.0140579	0.0384788	Significantly up-regulated in HNSG
DCAF8	5.31059	0.043696	0.0478928	Significantly up-regulated in HNSG
DDR1	2.19031	0.0274573	0.0416651	Significantly up-regulated in HNSG
DDX60L	1446.19	0.00578924	0.034623	Significantly up-regulated in HNSG
DOPEY2	8.11051	0.00730838	0.0384788	Significantly up-regulated in HNSG
DSC2	4.72607	0.0268907	0.0416651	Significantly up-regulated in HNSG
DSCR3	2.22413	0.0287721	0.0416651	Significantly up-regulated in HNSG
FARS2	4.22713	0.0145783	0.0384788	Significantly up-regulated in HNSG
GK	2.1752	0.0245603	0.0416651	Significantly up-regulated in HNSG
GNPTG	7580.59	0.0333224	0.0418194	Significantly up-regulated in HNSG
HERC2	531.378	0.0187145	0.0407933	Significantly up-regulated in HNSG
HGD	4.65105	0.00185027	0.0196498	Significantly up-regulated in HNSG
IMPAD1	2.24114	0.00173125	0.0196498	Significantly up-regulated in HNSG
IRF6	16.1621	0.0237239	0.0416651	Significantly up-regulated in HNSG
KRT80	7.04712	0.0232188	0.0416651	Significantly up-regulated in HNSG
LGALS4	2.12635	0.0140999	0.0384788	Significantly up-regulated in HNSG
LMF2	2.1516	0.0474701	0.0486825	Significantly up-regulated in HNSG
MALT1	5684.62	0.0187145	0.0407933	Significantly up-regulated in HNSG
MED14	4.05756	0.0484811	0.0486825	Significantly up-regulated in HNSG
MFSD5	3.72671	0.0109803	0.0384788	Significantly up-regulated in HNSG
MPP1	2.42535	0.0415507	0.0465944	Significantly up-regulated in HNSG
MTHFR	7.9697	0.00859257	0.0384788	Significantly up-regulated in HNSG
NOTCH3	14.7039	0.0278146	0.0416651	Significantly up-regulated in HNSG
NPL	8.98559	0.0486825	0.0486825	Significantly up-regulated in HNSG
PCMTD1	6.8311	0.0482324	0.0486825	Significantly up-regulated in HNSG
PHLDB1	2.60108	0.0470764	0.0486825	Significantly up-regulated in HNSG
PI4K2A	3.86059	0.0400265	0.0459476	Significantly up-regulated in HNSG
PLEKHJ1	14928.4	0.0187145	0.0407933	Significantly up-regulated in HNSG
PPP2R2D	4.42834	0.00946719	0.0384788	Significantly up-regulated in HNSG
PTGR1	3.10836	0.0126777	0.0384788	Significantly up-regulated in HNSG
PTPRF	11.3027	0.0288103	0.0416651	Significantly up-regulated in HNSG
QSER1	2183.03	0.0333224	0.0418194	Significantly up-regulated in HNSG
RHOC	10.0507	0.0336552	0.0418194	Significantly up-regulated in HNSG
RNMTL1	5768.7	0.0333224	0.0418194	Significantly up-regulated in HNSG
S100A16	2.35438	0.0338436	0.0418194	Significantly up-regulated in HNSG
SCIN	4.35708	0.0268902	0.0416651	Significantly up-regulated in HNSG
SEL1L3	130.243	0.0237239	0.0416651	Significantly up-regulated in HNSG
SEPSECS	3.9919	0.0154025	0.0384788	Significantly up-regulated in HNSG
SIDT2	6044.86	0.0104516	0.0384788	Significantly up-regulated in HNSG
SLC35D1	2240.05	0.0333224	0.0418194	Significantly up-regulated in HNSG
SLC39A4	2.50747	0.029307	0.0418056	Significantly up-regulated in HNSG
SLC44A1	2.4274	0.0114813	0.0384788	Significantly up-regulated in HNSG
SLC5A5	6.13749	0.0476657	0.0486825	Significantly up-regulated in HNSG
SMG5	557.351	0.0333224	0.0418194	Significantly up-regulated in HNSG
SRPX2	7599.46	0.0104516	0.0384788	Significantly up-regulated in HNSG
TECPR1	22.0378	0.0201657	0.0416651	Significantly up-regulated in HNSG
TRIM3	2.0763	0.019446	0.0414563	Significantly up-regulated in HNSG
TSPAN8	2.60871	0.0375082	0.0443875	Significantly up-regulated in HNSG
TTC39A	12.5611	0.0156134	0.0384788	Significantly up-regulated in HNSG
TTC39C	3.49725	0.0256467	0.0416651	Significantly up-regulated in HNSG
TTN	3.33843	0.0125364	0.0384788	Significantly up-regulated in HNSG
UACA	7.01685	0.0206786	0.0416651	Significantly up-regulated in HNSG
CA5B	1191.11	0.0187145	0.0407933	Significantly up-regulated in HNSG
AKT1	7.56031	0.00947042	0.0384788	Significantly up-regulated in HNSG
CDK2	36.5915	0.0138287	0.0384788	Significantly up-regulated in HNSG
GNG5	51.8396	0.013905	0.0384788	Significantly up-regulated in HNSG
IKBKG	42.1618	0.00345462	0.0256555	Significantly up-regulated in HNSG
INSR	388.433	0.000129992	0.00352619	Significantly up-regulated in HNSG
PIK3AP1	102.434	2.97245e-05	0.00223285	Significantly up-regulated in HNSG
PPP2R1B	16.7124	0.0203135	0.0416651	Significantly up-regulated in HNSG
PPP2R5A	3.19932	0.0271226	0.0416651	Significantly up-regulated in HNSG
SOS1	21.558	0.0408287	0.0465927	Significantly up-regulated in HNSG
TSC2	575.113	3.33482e-05	0.00223285	Significantly up-regulated in HNSG
COL4A1	2.93135	0.0384701	0.0444238	Significantly up-regulated in HNSG
COL6A5	721.126	0.00110478	0.0153091	Significantly up-regulated in HNSG
FN1	1.88079	0.00014541	0.00352619	Significantly up-regulated in HNSG
GP1BA	377.154	0.000539664	0.0095177	Significantly up-regulated in HNSG
ITGA4	13.0694	0.00026333	0.00567622	Significantly up-regulated in HNSG
THBS3	116922	0.00172055	0.0196498	Significantly up-regulated in HNSG
THBS4	10.8748	0.00456226	0.0316099	Significantly up-regulated in HNSG
AATF	0.0795787	0.00916975	0.0384788	Significantly up-regulated in HSG
ABT1	0.0644605	0.0178754	0.0407933	Significantly up-regulated in HSG
AGFG2	0.128229	0.0484119	0.0486825	Significantly up-regulated in HSG
AKAP9	0.0955825	0.0345609	0.0421686	Significantly up-regulated in HSG
ATG13	0.0214485	0.0124274	0.0384788	Significantly up-regulated in HSG
ATP5D	0.358037	0.00273157	0.0240875	Significantly up-regulated in HSG
ATR	0.0265125	0.0461199	0.0486825	Significantly up-regulated in HSG
BMS1	0.25415	0.0374987	0.0443875	Significantly up-regulated in HSG
BRD8	0.000278268	0.0137858	0.0384788	Significantly up-regulated in HSG
C12orf29	0.000177415	0.0289938	0.0416651	Significantly up-regulated in HSG
C1orf198	0.375264	0.00751169	0.0384788	Significantly up-regulated in HSG
C9orf114	0.0389932	0.0251547	0.0416651	Significantly up-regulated in HSG
CADM1	0.0483959	0.0425372	0.0468876	Significantly up-regulated in HSG
CC2D1B	0.446538	0.0451473	0.0486825	Significantly up-regulated in HSG
CCDC124	0.498641	0.00566833	0.034623	Significantly up-regulated in HSG
CCNK	0.415311	0.0321434	0.0418194	Significantly up-regulated in HSG
CHTOP	0.485255	0.0260691	0.0416651	Significantly up-regulated in HSG
CHURC1	0.109163	0.0359026	0.0435318	Significantly up-regulated in HSG
CNEP1R1	0.000359842	0.0289938	0.0416651	Significantly up-regulated in HSG
COX7C	0.0741934	0.0169476	0.0400955	Significantly up-regulated in HSG
CSTF2T	0.40379	0.0129883	0.0384788	Significantly up-regulated in HSG
DCP1A	0.191775	0.0269592	0.0416651	Significantly up-regulated in HSG
DDX49	0.105107	0.0317278	0.0418194	Significantly up-regulated in HSG
DDX56	0.126498	0.0204612	0.0416651	Significantly up-regulated in HSG
DHX38	0.313647	0.0312163	0.0418194	Significantly up-regulated in HSG
DNASE2	0.229153	0.0265077	0.0416651	Significantly up-regulated in HSG
DTD1	0.254721	0.0158814	0.0384788	Significantly up-regulated in HSG
FAM207A	0.466683	0.0288166	0.0416651	Significantly up-regulated in HSG
FANCI	0.148277	0.0484811	0.0486825	Significantly up-regulated in HSG
FKBP11	0.325053	0.0463943	0.0486825	Significantly up-regulated in HSG
GEMIN7	0.405569	0.0232122	0.0416651	Significantly up-regulated in HSG
GNA12	0.000141232	0.0289938	0.0416651	Significantly up-regulated in HSG
GTDC2	0.228677	0.0484119	0.0486825	Significantly up-regulated in HSG
HOMER3	0.000323664	0.0289938	0.0416651	Significantly up-regulated in HSG
IL1RAP	0.000409584	0.0289938	0.0416651	Significantly up-regulated in HSG
ISCA2	0.258235	0.000341615	0.00662733	Significantly up-regulated in HSG
ITGA9	0.110922	0.0415017	0.0465944	Significantly up-regulated in HSG
KXD1	0.136172	0.0233321	0.0416651	Significantly up-regulated in HSG
LRMP	0.000146623	0.0137858	0.0384788	Significantly up-regulated in HSG
MAPK9	0.11841	0.0244657	0.0416651	Significantly up-regulated in HSG
MLF2	0.118937	0.0449709	0.0486825	Significantly up-regulated in HSG
MLXIPL	0.118983	0.0148984	0.0384788	Significantly up-regulated in HSG
MMP7	0.0471698	0.00202575	0.0196498	Significantly up-regulated in HSG
MRPS16	0.281216	0.00947226	0.0384788	Significantly up-regulated in HSG
MRPS23	0.457234	0.0467929	0.0486825	Significantly up-regulated in HSG
MRPS26	0.489817	0.0307548	0.0418194	Significantly up-regulated in HSG
MRVI1	0.349772	0.00328392	0.0256555	Significantly up-regulated in HSG
MTIF2	0.471518	0.0412733	0.0465944	Significantly up-regulated in HSG
NAV3	0.00660066	0.0289938	0.0416651	Significantly up-regulated in HSG
NFYC	0.316793	0.011267	0.0384788	Significantly up-regulated in HSG
NOC4L	0.471569	0.0334921	0.0418194	Significantly up-regulated in HSG
NRIP2	0.000524607	0.0289938	0.0416651	Significantly up-regulated in HSG
NRP1	0.121994	0.0156134	0.0384788	Significantly up-regulated in HSG
NUMB	0.330829	0.0302308	0.0418194	Significantly up-regulated in HSG
PCBD2	0.326379	0.0336537	0.0418194	Significantly up-regulated in HSG
PGLYRP2	0.127588	0.00867657	0.0384788	Significantly up-regulated in HSG
PLAT	0.000249441	0.0137858	0.0384788	Significantly up-regulated in HSG
PLK1	0.459536	0.0336537	0.0418194	Significantly up-regulated in HSG
PNKD	0.250399	0.0189747	0.040901	Significantly up-regulated in HSG
PPM1B	0.423495	0.0262929	0.0416651	Significantly up-regulated in HSG
PPP1R1B	0.210512	0.0464841	0.0486825	Significantly up-regulated in HSG
PSMD9	0.268503	0.00190801	0.0196498	Significantly up-regulated in HSG
RABIF	0.483838	0.0380249	0.0443875	Significantly up-regulated in HSG
RCSD1	0.170389	0.0111641	0.0384788	Significantly up-regulated in HSG
RIN2	0.000537021	0.0289938	0.0416651	Significantly up-regulated in HSG
RNASEH2C	0.393495	0.027399	0.0416651	Significantly up-regulated in HSG
ROBO2	0.25545	0.0244317	0.0416651	Significantly up-regulated in HSG
SCAF1	0.194018	0.0418093	0.0466149	Significantly up-regulated in HSG
SEC16A	0.481332	0.0157869	0.0384788	Significantly up-regulated in HSG
SHOC2	0.221066	0.0307559	0.0418194	Significantly up-regulated in HSG
SLC25A35	0.0001474	0.00651904	0.0361341	Significantly up-regulated in HSG
SMARCAD1	0.000220815	0.0289938	0.0416651	Significantly up-regulated in HSG
SPINT2	0.429295	0.0160659	0.0384788	Significantly up-regulated in HSG
SRSF4	0.449321	0.0378278	0.0443875	Significantly up-regulated in HSG
SZRD1	0.138599	0.0120304	0.0384788	Significantly up-regulated in HSG
THG1L	0.000421008	0.0289938	0.0416651	Significantly up-regulated in HSG
TMEM160	0.185367	0.0336537	0.0418194	Significantly up-regulated in HSG
TMUB1	0.000111039	0.0137858	0.0384788	Significantly up-regulated in HSG
TNRC6B	0.00097454	0.00651904	0.0361341	Significantly up-regulated in HSG
TNS4	0.00482132	0.0283009	0.0416651	Significantly up-regulated in HSG
TPP2	0.386909	0.0158366	0.0384788	Significantly up-regulated in HSG
TRAPPC1	0.401347	0.0286734	0.0416651	Significantly up-regulated in HSG
TSPYL1	7.43189e-05	0.0137858	0.0384788	Significantly up-regulated in HSG
TUBB2B	0.0556925	0.0266878	0.0416651	Significantly up-regulated in HSG
UBE2S	0.0118041	0.00326139	0.0256555	Significantly up-regulated in HSG
ULBP2	0.000841043	0.0289938	0.0416651	Significantly up-regulated in HSG
URB1	0.0184545	0.0299973	0.0418194	Significantly up-regulated in HSG
WBSCR22	0.310832	0.0124811	0.0384788	Significantly up-regulated in HSG
WDR44	0.392894	0.0343488	0.0421686	Significantly up-regulated in HSG
WIBG	0.482296	0.0158256	0.0384788	Significantly up-regulated in HSG
ZADH2	0.37496	0.0469738	0.0486825	Significantly up-regulated in HSG
ZC3H7A	0.00246761	0.0289938	0.0416651	Significantly up-regulated in HSG
ZNF706	0.384363	0.0371648	0.0443875	Significantly up-regulated in HSG
GIP	0.000260296	0.0137858	0.0384788	Significantly up-regulated in HSG
MAATS1	0.000194391	0.0137858	0.0384788	Significantly up-regulated in HSG
NRCAM	0.172591	0.0336537	0.0418194	Significantly up-regulated in HSG
SEMA3C	0.0011844	0.0289938	0.0416651	Significantly up-regulated in HSG
BCL2	0.169177	0.000599728	0.0096956	Significantly up-regulated in HSG
BCL2L1	0.213759	0.000129825	0.00352619	Significantly up-regulated in HSG
BCL7C	0.15757	4.43566e-05	0.00223285	Significantly up-regulated in HSG
BCL9L	0.0737405	4.60382e-05	0.00223285	Significantly up-regulated in HSG
CASP3	0.394632	0.00354176	0.0256555	Significantly up-regulated in HSG
CASP7	0.189017	0.0382099	0.0443875	Significantly up-regulated in HSG
CASP10	0.140888	0.00561162	0.034623	Significantly up-regulated in HSG
CDKN2A	0.328868	0.00588948	0.034623	Significantly up-regulated in HSG
CDKN2AIPNL	0.334148	0.00196657	0.0196498	Significantly up-regulated in HSG
CDKN2C	0.150529	0.0010701	0.0153091	Significantly up-regulated in HSG
TP53BP1	0.130702	0.000123887	0.00352619	Significantly up-regulated in HSG

## Sheet: c. Pathways of HSG and HNSG
Group	Pathway	Count	Genes	Pvalue
HSG	Basal transcription factors	16	GTF2A2, TBP, TAF12, CCNH, GTF2H1, GTF2H5, GTF2E2, TAF6L, ERCC3, TAF8, TAF7, TAF6, TAF9B, MNAT1, TAF3, TAF1	2.30759e-05
	Nucleotide excision repair	15	RFC5, CCNH, XPA, XPC, GTF2H1, GTF2H5, DDB2, POLE4, POLD3, ERCC3, ERCC4, POLE2, ERCC8, MNAT1, POLE	0.00017147
	TNF signaling pathway	20	ATF2, MAP2K1, CEBPB, CCL20, PIK3CD, PIK3R2, PIK3CB, TRAF1, CXCL3, PIK3CG, NFKBIA, MAPK9, CASP7, BAG4, PIK3CA, AKT2, MAP2K7, MAP3K7, MAP2K6, MAP3K5	0.0118228
	Fc gamma R-mediated phagocytosis	16	MAP2K1, MARCKSL1, ARPC1B, LIMK2, LIMK1, PIK3CD, PIK3R2, PIK3CB, PLD1, PIK3CG, CRKL, PIK3CA, RPS6KB1, AKT2, CFL2, PIP5K1C	0.0225929
	T cell receptor signaling pathway	17	MAP2K1, PIK3CD, PIK3R2, PIK3CB, PIK3CG, NFKBIA, PPP3R1, PPP3CC, PIK3CA, CD8B, CDK4, AKT2, GRAP2, MAP2K7, MAP3K7, NCK1, NFKBIB	0.0473755
	Cell cycle	20	CDKN1C, TGFB1, CCNH, PLK1, TTK, STAG1, FZR1, STAG2, CDK6, CDC45, CCNE1, CDK4, CHEK2, CDC26, CHEK1, ABL1, ANAPC5, ATM, E2F5, ATR	0.0480617
HNSG	FoxO signaling pathway	30	CDKN1B, AGAP2, PRKAG2, IRS2, SLC2A4, FOXO1, IGF1R, BCL2L11, AKT3, TNFSF10, AKT1, HRAS, RAG1, PLK4, GABARAPL2, SMAD4, EGF, PDPK1, INSR, CSNK1E, SIRT1, TGFBR1, ATG12, TGFBR2, RBL2, G6PC2, CDK2, RAF1, SOS1, SGK2	8.32755e-05
	PI3K-Akt signaling pathway	55	CDKN1B, FLT1, FLT4, IGF1R, COMP, PPP2R1B, TNN, AKT3, AKT1, JAK3, HRAS, COL27A1, ITGA4, PDPK1, PPP2R5A, TSC2, RBL2, COL2A1, COL4A1, KIT, COL4A6, COL6A5, RAF1, SOS1, TLR4, TP53, SGK2, CSF1R, LAMA1, COL11A1, LAMA3, THBS4, THBS3, BCL2L11, RXRA, GNG5, CD19, CHAD, SPP1, EGF, NOS3, INSR, FN1, G6PC2, COL5A3, ITGA11, PPP2R2D, RPS6KB2, IL2RB, CDK2, PIK3AP1, FGFR4, FGFR3, FGFR2, IKBKG	0.00188938
	Focal adhesion	36	FLT1, ROCK1, LAMA1, FLT4, COL11A1, LAMA3, THBS4, ARHGAP35, THBS3, IGF1R, COMP, PAK1, TNN, CHAD, AKT3, SPP1, AKT1, FYN, HRAS, PRKCG, COL27A1, ACTN3, ITGA4, EGF, PDPK1, FN1, PARVB, MYLPF, COL2A1, COL4A1, COL5A3, ITGA11, COL4A6, COL6A5, RAF1, SOS1	0.00209688
	ECM-receptor interaction	19	COL27A1, ITGA4, LAMA1, COL11A1, LAMA3, FN1, GP1BA, THBS4, THBS3, COMP, COL2A1, COL4A1, TNN, COL5A3, CHAD, ITGA11, COL4A6, SPP1, COL6A5	0.00304086
	Thyroid hormone signaling pathway	23	NCOA1, PRKCG, NOTCH3, HDAC3, NOTCH1, PDPK1, NCOA3, DIO2, SLC2A1, TSC2, FOXO1, RCAN1, MED14, NCOR1, RXRA, MED13, PLCB4, AKT3, AKT1, PLCE1, RAF1, HRAS, TP53	0.00316206
