# Supplementary material for: Proteomic characterization of gastric cancer response to chemotherapy and targeted therapy reveals potential therapeutic strategies
Source: Nat Commun. 2022 Sep 29;13:5723. doi: 10.1038/s41467-022-33282-0 (PMC9522856; doi:10.1038/s41467-022-33282-0)
Supplement: Supplementary file 13 — Supplementary Data 10 [file 41467_2022_33282_MOESM13_ESM.xlsx]

## Sheet: Description
Supplementary Data 10. A list of signatures of the predictive classifiers in therapy subcohorts.
a. DSG_DNSG-sig model. A list of signatures of the predictive classifiers in DOS subcohort.
b. XSG_XNSG-sig model. A list of signatures of the predictive classifiers in XELOX subcohort.
c. HSG_HNSG-sig model. A list of signatures of the predictive classifiers in HER2 subcohort.

## Sheet: a. DSG_DNSG-sig model
Symbol
ATP5S
C11orf31
CDC42SE2
CHP2
AHR
C20orf26

## Sheet: b. XSG_XNSG-sig model
Symbol
RFC2
NIT1
RAB32
FLG2
FNBP1
GCLC
DYNLRB1
RBBP7
LPXN
LMAN2
NUB1
WAS
FAM82B
MYCBP

## Sheet: c. HSG_HNSG-sig model
Symbol
CAPN5
BAIAP2
SRPX2
COMMD4
SCIN
DSC2
SEPSECS
TECPR1
DDX60L
NPL
SLC39A4
IRF6
