# Supplementary material for: Proteomic characterization of gastric cancer response to chemotherapy and targeted therapy reveals potential therapeutic strategies
Source: Nat Commun. 2022 Sep 29;13:5723. doi: 10.1038/s41467-022-33282-0 (PMC9522856; doi:10.1038/s41467-022-33282-0)
Supplement: Supplementary file 14 — Supplementary Data 11 [file 41467_2022_33282_MOESM14_ESM.xlsx]

## Sheet: Description
Supplementary Data 11. The PRM validation of the predictive signatures in an independent validation subcohorts.
a. The validation subcohorts. The clinical groups in an independent validation subcohorts.
b. Targeted peptides. Targeted peptides from predictive signatures. Peptides were identified from the library search result, and targeted in a PRM experiment.
c. DSG_DNSG-sig by PRM. The signature proteins' expression by PRM assay in the DOS validation subcohort.
d. XSG_XNSG-sig by PRM. The signature proteins' expression by PRM assay in the XELOX validation subcohort.
e. HSG_HNSG-sig by PRM. The signature proteins' expression by PRM assay in the HER2 validation subcohort.

## Sheet: a. The validation subcohorts
Firmiana ID	subcohort	RECIST	Response
Exp123464	DOS	PR	S
Exp123465	DOS	PR	S
Exp123466	DOS	SD	NS
Exp123467	DOS	SD	NS
Exp123476	DOS	PR	S
Exp123477	DOS	PR	S
Exp123478	DOS	SD	NS
Exp123479	DOS	SD	NS
Exp123488	DOS	PR	S
Exp123489	DOS	PR	S
Exp123490	DOS	SD	NS
Exp123491	DOS	SD	NS
Exp123500	DOS	PR	S
Exp123501	DOS	PR	S
Exp123502	DOS	SD	NS
Exp123503	DOS	SD	NS
Exp123512	DOS	PR	S
Exp123513	DOS	PR	S
Exp123514	DOS	SD	NS
Exp123515	DOS	SD	NS
Exp123468	XELOX	PR	S
Exp123469	XELOX	PR	S
Exp123470	XELOX	SD	NS
Exp123471	XELOX	SD	NS
Exp123480	XELOX	PR	S
Exp123481	XELOX	PR	S
Exp123482	XELOX	SD	NS
Exp123483	XELOX	SD	NS
Exp123492	XELOX	PR	S
Exp123493	XELOX	PR	S
Exp123494	XELOX	SD	NS
Exp123495	XELOX	SD	NS
Exp123504	XELOX	PR	S
Exp123505	XELOX	PR	S
Exp123506	XELOX	SD	NS
Exp123507	XELOX	SD	NS
Exp123516	XELOX	PR	S
Exp123517	XELOX	PR	S
Exp123518	XELOX	SD	NS
Exp123519	XELOX	SD	NS
Exp123472	HER2	PR	S
Exp123473	HER2	PR	S
Exp123474	HER2	SD	NS
Exp123475	HER2	SD	NS
Exp123484	HER2	PR	S
Exp123485	HER2	PR	S
Exp123486	HER2	SD	NS
Exp123487	HER2	SD	NS
Exp123496	HER2	PR	S
Exp123497	HER2	PR	S
Exp123498	HER2	SD	NS
Exp123499	HER2	PD	NS
Exp123508	HER2	PR	S
Exp123509	HER2	PR	S
Exp123510	HER2	SD	NS
Exp123511	HER2	SD	NS
Exp123520	HER2	PR	S
Exp123521	HER2	PR	S
Exp123522	HER2	SD	NS
Exp123523	HER2	PD	NS

## Sheet: b. Targeted peptides.
Group	Protein	Sequence	m/z [Da]
a. DSG_DNSG-sig model	AHR	LASLLPFPQDVINK	777.948
a. DSG_DNSG-sig model	AHR	NDFSGEVDFR	593.262
a. DSG_DNSG-sig model	AHR	SFFDVALK	463.754
a. DSG_DNSG-sig model	ATP5S	DYNHLPTGPLDK	457.23
a. DSG_DNSG-sig model	ATP5S	TALPSLELK	486.292
a. DSG_DNSG-sig model	C11orf31	AEAAVVAVAEK	529.299
a. DSG_DNSG-sig model	C11orf31	FPEPQEVVEELK	722.372
a. DSG_DNSG-sig model	C11orf31	LEAPELPVK	498.293
a. DSG_DNSG-sig model	C11orf31	NAAALSQALR	507.789
a. DSG_DNSG-sig model	CDC42SE2	GGYGGGMPANVQMQLVDTK	961.958
a. DSG_DNSG-sig model	CHP2	IIESFFPDGSQR	698.349
b. XSG_XNSG-sig model	DYNLRB1	GVQGIIVVNTEGIPIK	818.985
b. XSG_XNSG-sig model	DYNLRB1	STMDNPTTTQYASLMHSFILK	1193.58
b. XSG_XNSG-sig model	DYNLRB1	DIDPQNDLTFLR	723.865
b. XSG_XNSG-sig model	FAM82B	LLVYEALEYAK	656.363
b. XSG_XNSG-sig model	FAM82B	QIQTEAAQLLTSFSEK	897.467
b. XSG_XNSG-sig model	FAM82B	ESEDAELLWR	624.3
b. XSG_XNSG-sig model	FLG2	NPDDPDTVDVIMHMLDR	991.952
b. XSG_XNSG-sig model	FLG2	SVVTVIDVFYK	635.359
b. XSG_XNSG-sig model	FNBP1	FEAWLAEVEGR	653.825
b. XSG_XNSG-sig model	FNBP1	TEIELSYAK	527.276
b. XSG_XNSG-sig model	FNBP1	ADYSSILQK	512.769
b. XSG_XNSG-sig model	GCLC	SLFFPDEAINK	640.829
b. XSG_XNSG-sig model	GCLC	DPLTLFEEK	1091.56
b. XSG_XNSG-sig model	GCLC	YDSIDSYLSK	595.783
b. XSG_XNSG-sig model	LMAN2	LTVMTDLEDK	1164.58
b. XSG_XNSG-sig model	LMAN2	LPTGYYFGASAGTGDLSDNHDIISMK	910.762
b. XSG_XNSG-sig model	LMAN2	DNVDDPTGNFR	625.276
b. XSG_XNSG-sig model	LPXN	TSAAAQLDELMAHLTEMQAK	720.354
b. XSG_XNSG-sig model	LPXN	DFLAMFSPK	528.266
b. XSG_XNSG-sig model	MYCBP	HHLGAATPENPEIELLR	633.002
b. XSG_XNSG-sig model	MYCBP	VLVALYEEPEKPNSALDFLK	1138.12
b. XSG_XNSG-sig model	MYCBP	SGVLDTLTK	467.266
b. XSG_XNSG-sig model	NIT1	LLEEYTQLAR	618.335
b. XSG_XNSG-sig model	NIT1	DPAETLHLSEPLGGK	782.403
b. XSG_XNSG-sig model	NIT1	IDLNYLR	453.756
b. XSG_XNSG-sig model	NUB1	IAETFGLQENYIK	763.399
b. XSG_XNSG-sig model	NUB1	VDNLLQLGFTAQEAR	837.944
b. XSG_XNSG-sig model	NUB1	TTGIATIEVFLPPR	757.933
b. XSG_XNSG-sig model	RAB32	ATIGVDFALK	517.797
b. XSG_XNSG-sig model	RAB32	VLVIGELGVGK	542.342
b. XSG_XNSG-sig model	RAB32	DNINIEEAAR	572.783
b. XSG_XNSG-sig model	RBBP7	EMFEDTVEER	642.774
b. XSG_XNSG-sig model	RBBP7	GEFGGFGSVTGK	571.777
b. XSG_XNSG-sig model	RFC2	LNEIVGNEDTVSR	723.365
b. XSG_XNSG-sig model	RFC2	EGNVPNIIIAGPPGTGK	817.45
b. XSG_XNSG-sig model	RFC2	LTDAQILTR	515.798
b. XSG_XNSG-sig model	WAS	LIYDFIEDQGGLEAVR	919.472
b. XSG_XNSG-sig model	WAS	SGPLPPVPLGIAPPPPTPR	620.696
b. XSG_XNSG-sig model	WAS	GAPAVQQNIPSTLLQDHENQR	1158.59
c. HSG_HNSG-sig model	BAIAP2	ELGDVLFQMAEVHR	548.612
c. HSG_HNSG-sig model	BAIAP2	EGDLITLLVPEAR	713.401
c. HSG_HNSG-sig model	BAIAP2	GYFDALVK	456.745
c. HSG_HNSG-sig model	CAPN5	DTFFQNPQYIFEVK	888.435
c. HSG_HNSG-sig model	CAPN5	ADPDNLQALHTLHLR	857.456
c. HSG_HNSG-sig model	CAPN5	GENLAIGFDIYK	670.348
c. HSG_HNSG-sig model	COMMD4	HSVDGESLSSELQQLGLPK	675.347
c. HSG_HNSG-sig model	COMMD4	VDYTLSSSLLQSVEEPMVHLR	801.745
c. HSG_HNSG-sig model	COMMD4	FQVLLAELK	530.823
c. HSG_HNSG-sig model	DDX60L	DLSIAVQMMK	568.295
c. HSG_HNSG-sig model	DSC2	LTDPTGWVTIDENTGSIK	973.989
c. HSG_HNSG-sig model	DSC2	VIPDDLAQQNLIVSNTEAPGDDK	1226.62
c. HSG_HNSG-sig model	DSC2	GPGVDQEPR	477.736
c. HSG_HNSG-sig model	IRF6	LQISTPDIKDNIVAQLK	948.545
c. HSG_HNSG-sig model	NPL	AEELLDGILDK	608.326
c. HSG_HNSG-sig model	NPL	DILINFLK	488.297
c. HSG_HNSG-sig model	SCIN	IQEGEEPEEFWNSLGGK	974.952
c. HSG_HNSG-sig model	SCIN	ATEVPLSWDSFNK	747.365
c. HSG_HNSG-sig model	SCIN	DYQTSPLLETQAEDHPPR	1049
c. HSG_HNSG-sig model	SEPSECS	ITNSLVLDIIK	614.879
c. HSG_HNSG-sig model	SLC39A4	ADLVAEESPELLNPEPR	939.976
c. HSG_HNSG-sig model	SRPX2	EQQLSANIIEELR	771.91
c. HSG_HNSG-sig model	TECPR1	LVTSGPWLEVPPIALR	874.508

## Sheet: c. DSG_DNSG-sig by PRM
Symbol	Group	Exp123464	Exp123465	Exp123476	Exp123477	Exp123488	Exp123489	Exp123500	Exp123501	Exp123512	Exp123513	Exp123466	Exp123467	Exp123478	Exp123479	Exp123490	Exp123491	Exp123502	Exp123503	Exp123514	Exp123515	FC(NS/S)	pw
AHR	a. DSG_DNSG-sig model	3.76566e+06	5.32249e+06	5.90613e+06	1.19135e+06	469221	4.17046e+06	5.4276e+06	7.1144e+06	412232	511447	3.88455e+06	1.81103e+06	4.27787e+06	1.03628e+07	5.80605e+06	1.0137e+07	8.1271e+06	6.63002e+06	1.34002e+07	1.85472e+07	2.41999	0.0146896
ATP5S	a. DSG_DNSG-sig model	1.52815e+07	5.10365e+06	3.77512e+07	3.41834e+07	1.01933e+07	7.88722e+06	3.40556e+06	2.33025e+06	6.32894e+06	7.36162e+06	4.51882e+06	5.48671e+06	1.61264e+06	2.05809e+06	5.33111e+06	3.81533e+06	4.38707e+06	4.26755e+06	9.07318e+06	1.43173e+06	0.437997	0.0232306
C11orf31	a. DSG_DNSG-sig model	1.36686e+07	1.96517e+06	2.24491e+06	4.27815e+06	6.18223e+06	3.79831e+06	5.05958e+06	1.7001e+07	2.38088e+07	1.73529e+07	1.39623e+06	2.91894e+06	1.45835e+06	1.65168e+06	3.75791e+06	3.31383e+06	3.8764e+06	3.37672e+06	1.25874e+07	2.36855e+06	0.384922	0.0185434
CDC42SE2	a. DSG_DNSG-sig model	6.70943e+07	3.82252e+08	8.55118e+07	1.81478e+07	4.22659e+08	2.49231e+08	9.61327e+08	2.42821e+08	3.91232e+08	3.37083e+08	1.64888e+07	1.25576e+07	8.78007e+06	2.2488e+07	2.22767e+06	4.25616e+07	2.3564e+07	8.56166e+06	1.59425e+07	2.69849e+07	0.0570593	0.000129901
CHP2	a. DSG_DNSG-sig model	1.27516e+06	1.06402e+07	1.66906e+06	2.49487e+06	2.92974e+06	2.50145e+06	2.14042e+06	6.12506e+06	5.24385e+06	3.2152e+06	952572	1.11068e+06	1.23609e+06	1.58046e+06	2.97043e+06	1.27911e+06	1.0828e+06	1.75422e+06	1.09455e+06	2.70071e+06	0.412229	0.00684146

## Sheet: d. XSG_XNSG-sig by PRM
Symbol	Group	Exp123468	Exp123469	Exp123480	Exp123481	Exp123492	Exp123493	Exp123504	Exp123505	Exp123516	Exp123517	Exp123470	Exp123471	Exp123482	Exp123483	Exp123494	Exp123495	Exp123506	Exp123507	Exp123518	Exp123519	FC(NS/S)	pw
RBBP7	b. XSG_XNSG-sig model	8.45594e+06	1.00099e+07	3.53135e+06	9.1727e+06	8.74177e+06	1.79583e+06	808824	4.81447e+06	63782.7	1.80375e+06	4.99443e+06	2.55441e+07	1.44327e+07	1.75257e+07	7.00703e+06	9.34764e+06	1.1203e+07	8.40191e+06	1.28241e+07	1.10561e+07	2.4866	0.00388621
WAS	b. XSG_XNSG-sig model	36885	43000.2	172867	327586	141292	332204	76987.9	85830.2	382580	2.30572e+06	4.65248e+06	1.58615e+06	342673	1.02107e+07	4.39462e+06	2.46585e+06	3.83766e+06	2.54021e+06	3.2101e+06	5.07419e+06	9.81182	7.58e-05
RAB32	b. XSG_XNSG-sig model	126280	1.24379e+06	3.24599e+06	1.0919e+06	4.01498e+06	522926	379002	2.8458e+06	3.89564e+06	3.39944e+06	4.59649e+06	1.00423e+07	4.60741e+06	1.29486e+07	7.49014e+06	2.91838e+06	3.87052e+06	1.0255e+07	1.87485e+06	2.07502e+06	2.92206	0.0089307
FLG2	b. XSG_XNSG-sig model	1.72044e+06	1.18528e+06	1.02354e+06	420706	2.7995e+06	2.24488e+06	3.0104e+06	464277	1.84772e+06	1.17265e+06	3.13881e+06	1.14242e+06	3.35821e+06	7.95518e+06	5.64884e+06	3.82977e+06	1.40877e+06	1.33499e+07	3.43232e+06	1.46881e+06	2.81528	0.0114962
FAM82B	b. XSG_XNSG-sig model	252536	239156	1.28723e+06	5.28935e+06	579190	43952.1	590328	4.473e+06	1.0365e+07	9.06511e+06	3.45428e+06	1.14893e+07	2.77952e+07	7.11097e+07	6.03417e+06	1.2695e+07	7.59362e+06	9.21174e+06	9.8217e+06	3.06645e+06	5.04185	0.00519604
FNBP1	b. XSG_XNSG-sig model	876715	1.51653e+06	2.41505e+06	1.70277e+06	1.94786e+06	1.59413e+06	2.37356e+06	2.4361e+06	552058	2.72551e+06	6.6866e+06	1.58841e+07	3.79696e+06	1.68658e+07	3.57286e+06	1.79137e+06	1.3779e+06	3.2824e+06	5.40536e+06	3.48986e+06	3.42626	0.00388621
LPXN	b. XSG_XNSG-sig model	470062	584988	409558	470305	1.6132e+06	1.58126e+06	66299.4	1.16984e+06	707650	327324	1.69396e+06	4.55249e+06	626290	6.16367e+06	1.78032e+06	754688	704943	621912	698392	489294	2.44389	0.05
NUB1	b. XSG_XNSG-sig model	1.08974e+06	1.13229e+06	1.29181e+06	1.44978e+06	144007	3.10491e+06	4.26158e+06	1.74754e+06	7.62017e+06	83819.1	3.21752e+06	5.32131e+06	6.6239e+06	1.73012e+07	4.80304e+06	2.28637e+06	1.49121e+06	8.65324e+06	3.82518e+06	5.07814e+06	2.67272	0.00684146
DYNLRB1	b. XSG_XNSG-sig model	55515.6	357142	557347	1.50383e+06	96835.2	593717	183880	404873	516625	30896.2	1.16435e+06	2.7019e+06	524545	2.27834e+06	318064	1.42982e+06	897898	583588	1.63694e+06	316449	2.75583	0.0232306
NIT1	b. XSG_XNSG-sig model	1.66889e+07	1.64661e+07	1.25066e+07	454609	2.21221e+07	2.39079e+07	2.75775e+06	1.17574e+07	3.95147e+07	1.70551e+06	1.61054e+07	6.11503e+07	9.94023e+06	5.46683e+07	2.7933e+07	2.58143e+07	2.86881e+07	2.39564e+07	5.76435e+07	2.92527e+07	2.26635	0.0114962
RFC2	b. XSG_XNSG-sig model	644268	351606	1.58165e+06	4.729e+06	5.23508e+06	7.76213e+06	1.02095e+07	4.28669e+06	1.90697e+06	7.9502e+06	2.06435e+06	2.06503e+07	4.59654e+06	1.7337e+07	5.03593e+06	5.68825e+06	7.04027e+06	2.21434e+07	1.1571e+07	1.0513e+07	2.38798	0.0288056
GCLC	b. XSG_XNSG-sig model	672379	2.99885e+06	4.66391e+06	1.18102e+07	1.32282e+07	1.38612e+07	8.56209e+06	7.21051e+06	6.03519e+06	354510	1.01682e+07	1.43017e+07	1.14482e+07	1.18047e+07	1.88726e+07	1.62012e+07	9.70003e+06	2.90583e+07	1.60233e+07	1.78577e+07	2.23981	0.00287947
MYCBP	b. XSG_XNSG-sig model	466463	781542	2.03802e+06	1.90988e+06	200614	5.20967e+06	283164	2.41903e+06	2.80242e+06	3.90912e+06	904837	1.57287e+07	192383	1.5125e+07	1.09179e+07	2.53085e+06	6.36007e+06	5.76953e+06	8.49984e+06	2.62059e+06	3.42907	0.035463
LMAN2	b. XSG_XNSG-sig model	1.08611e+06	766202	5.70514e+06	1.89102e+07	1.5878e+07	1.08608e+07	3.35391e+07	3.29755e+06	2.62491e+07	1.05787e+07	9.03673e+06	3.14498e+07	7.61746e+06	6.02219e+07	3.27377e+08	7.63869e+06	8.00612e+07	3.54877e+08	3.5615e+08	6.48189e+08	14.2599	0.0185434

## Sheet: e. HSG_HNSG-sig by PRM
Symbol	Group	Exp123472	Exp123473	Exp123484	Exp123485	Exp123496	Exp123497	Exp123508	Exp123509	Exp123520	Exp123521	Exp123474	Exp123475	Exp123486	Exp123487	Exp123498	Exp123499	Exp123510	Exp123511	Exp123522	Exp123523	FC(NS/S)	pw
COMMD4	c. HSG_HNSG-sig model	819254	1.0157e+06	1.61324e+06	4.39883e+06	2.44358e+06	2.14631e+06	2.15195e+06	1.93293e+06	1.35405e+06	3.19111e+06	8.35069e+06	2.70868e+07	3.51501e+07	2.52911e+07	2.20662e+06	2.34657e+06	2.86732e+06	3.83913e+06	3.24362e+06	3.93387e+06	5.42631	0.00208924
SLC39A4	c. HSG_HNSG-sig model	537050	757990	1.20194e+06	394965	300294	557425	1.87438e+06	497908	725503	199065	879094	1.28147e+06	877482	3.72033e+06	765923	4.24886e+06	1.22392e+06	7.4103e+06	1.5697e+07	1.95317e+06	5.40091	0.000725281
TECPR1	c. HSG_HNSG-sig model	2.00369e+06	1.69869e+06	2.60557e+06	2.44904e+06	2.65163e+06	5.60745e+06	5.04885e+06	6.04387e+06	2.18305e+06	6.57005e+06	3.21197e+07	3.09919e+07	1.58557e+07	1.88956e+06	6.07534e+06	3.89414e+06	2.67003e+07	1.96888e+07	3.88289e+06	4.44243e+07	5.03291	0.0146896
CAPN5	c. HSG_HNSG-sig model	209136	2.07587e+06	2.98889e+06	294664	574742	2.92521e+06	4.4468e+06	218086	1.41522e+06	18444.3	3.81976e+06	5.06779e+06	4.01646e+06	1.98119e+06	2.4899e+06	6.14871e+06	2.97555e+06	3.45284e+06	1.78756e+06	1.14553e+06	2.16821	0.0288056
SEPSECS	c. HSG_HNSG-sig model	2.1361e+06	1.88612e+06	9.60752e+06	1.20606e+07	5.04933e+06	2.16361e+07	1.35938e+07	3.1949e+06	1.02094e+07	7.65092e+06	1.47391e+07	2.05938e+07	6.67908e+06	1.50244e+07	3.10483e+07	3.92201e+07	8.2894e+07	9.32436e+07	9.57015e+06	1.45279e+08	5.26621	0.00519604
IRF6	c. HSG_HNSG-sig model	1.46387e+06	1.03326e+06	1.77899e+06	483593	646827	3.93491e+06	36190.2	1.03539e+06	753001	92950.9	3.26066e+06	1.69713e+06	2.0743e+06	2.36147e+06	5.7516e+06	5.49407e+06	5.86118e+06	5.68866e+06	3.28763e+06	2.24361e+06	3.35024	0.000487129
SRPX2	c. HSG_HNSG-sig model	1.6773e+07	1.8425e+07	6.74794e+06	3.32151e+06	6.70476e+06	9.35856e+06	7.28472e+06	2.09101e+06	4.44772e+06	9.7021e+06	1.35932e+07	8.47155e+07	2.33799e+07	5.81436e+07	1.93873e+07	6.59266e+07	1.9533e+07	4.85109e+07	2.27259e+07	2.06895e+07	4.43816	4.33e-05
BAIAP2	c. HSG_HNSG-sig model	1.84826e+06	917798	4.86846e+06	591069	145639	1.52629e+06	2.08512e+06	1.24575e+06	1.52847e+06	463257	3.94716e+06	2.18392e+06	1.27444e+06	4.4575e+06	9.1784e+06	4.61081e+06	900236	3.16294e+06	2.94885e+06	1.14738e+06	2.22151	0.05
SCIN	c. HSG_HNSG-sig model	6.61885e+06	4.26624e+06	395032	5.14123e+06	7.07549e+06	1.6033e+07	1.0981e+07	1.23726e+07	8.73423e+06	3.0829e+06	4.33713e+07	2.34279e+07	7.33429e+07	9.40348e+06	1.29348e+07	1.27318e+07	9.84503e+06	1.91972e+07	9.48445e+07	1.27205e+08	5.70682	0.000725281
DSC2	c. HSG_HNSG-sig model	7.17416e+06	7.49848e+06	1.12879e+07	2.68092e+06	266231	1.60724e+07	7.22447e+06	1.39051e+06	1.52812e+07	2.94396e+07	6.74894e+06	8.91304e+06	3.95877e+07	7.36548e+07	1.54848e+08	2.32612e+07	3.1695e+07	3.57274e+07	7.3716e+06	7.06221e+07	4.6018	0.0114962
DDX60L	c. HSG_HNSG-sig model	857170	1.05893e+06	1.25471e+06	421693	872018	3.5926e+06	1.16982e+06	5.61701e+06	962000	1.09183e+06	1.35243e+06	1.9978e+07	1.45149e+07	7.32643e+06	1.6658e+06	7.18719e+06	6.25887e+06	3.69938e+06	1.50302e+06	5.0624e+06	4.05666	0.000725281
NPL	c. HSG_HNSG-sig model	537678	677955	488993	507220	853664	861911	1.24549e+06	693762	280261	686008	943980	569114	801782	1.01094e+06	2.66951e+06	1.85181e+06	1.15505e+06	1.40487e+06	1.03003e+06	3.44416e+06	2.17787	0.00388621
