# Supplementary material for: Proteomic characterization of gastric cancer response to chemotherapy and targeted therapy reveals potential therapeutic strategies
Source: Nat Commun. 2022 Sep 29;13:5723. doi: 10.1038/s41467-022-33282-0 (PMC9522856; doi:10.1038/s41467-022-33282-0)
Supplement: Supplementary file 15 — Supplementary Data 12 [file 41467_2022_33282_MOESM15_ESM.xlsx]

## Sheet: Description
Supplementary Data 12. The differentially expressed proteins and pathway alterations in MKN45 cells overexpressing CTSE.
a. DEPs of CTSE OE. The 971 up-regulated proteins and 969 down-regulated proteins that are differentially expressed (DEPs) between CTSE overexpressed MKN45 cells and control MKN45 cells. "FC" represents protein expression ratio of CTSE overexpressed MKN45 cells to control MKN45 cells.
b. Pathways-DEPs of CTSE OE. KEGG pathways were obtained from enrichment analysis of differentially expressed proteins. P values were calculated by hypergeometric test.

## Sheet: a. DEPs of CTSE OE
Gene symbol	FC	Label
AAK1	756.535	Up-regulated proteins in CTSE OE
ABHD11	1.57268	Up-regulated proteins in CTSE OE
ABHD13	455.515	Up-regulated proteins in CTSE OE
ABI2	813.885	Up-regulated proteins in CTSE OE
ABL2	262.131	Up-regulated proteins in CTSE OE
ABR	334.548	Up-regulated proteins in CTSE OE
ACAD10	1.7775	Up-regulated proteins in CTSE OE
ACAD8	1.76474	Up-regulated proteins in CTSE OE
ACAP2	1.51964	Up-regulated proteins in CTSE OE
ACOT1	1.77422	Up-regulated proteins in CTSE OE
ACOT8	1.82983	Up-regulated proteins in CTSE OE
ACTBL2	9.52973	Up-regulated proteins in CTSE OE
ACTR8	1.65939	Up-regulated proteins in CTSE OE
ACY1	1.63409	Up-regulated proteins in CTSE OE
ADAM17	204.411	Up-regulated proteins in CTSE OE
ADI1	2.36289	Up-regulated proteins in CTSE OE
ADNP	3.75563	Up-regulated proteins in CTSE OE
AES	1170.41	Up-regulated proteins in CTSE OE
AFF4	1.85851	Up-regulated proteins in CTSE OE
AFTPH	2.25476	Up-regulated proteins in CTSE OE
AGRN	1.51433	Up-regulated proteins in CTSE OE
AHCYL2	315.655	Up-regulated proteins in CTSE OE
AHNAK2	3.96879	Up-regulated proteins in CTSE OE
AIFM2	22.9677	Up-regulated proteins in CTSE OE
AK1	1.50245	Up-regulated proteins in CTSE OE
ALDH3B1	565.689	Up-regulated proteins in CTSE OE
ALG11	841.141	Up-regulated proteins in CTSE OE
ALG12	2.19456	Up-regulated proteins in CTSE OE
ALG9	1.51069	Up-regulated proteins in CTSE OE
ALKBH2	1.81956	Up-regulated proteins in CTSE OE
ALS2CR4	2373.75	Up-regulated proteins in CTSE OE
AMD1	804.505	Up-regulated proteins in CTSE OE
ANAPC7	1.9835	Up-regulated proteins in CTSE OE
ANGEL2	780.088	Up-regulated proteins in CTSE OE
ANK3	3.95363	Up-regulated proteins in CTSE OE
ANKRD13A	2.30165	Up-regulated proteins in CTSE OE
ANKRD32	233.315	Up-regulated proteins in CTSE OE
ANO8	90.0582	Up-regulated proteins in CTSE OE
ANTXR1	2.44426	Up-regulated proteins in CTSE OE
APAF1	1.51615	Up-regulated proteins in CTSE OE
APOL2	1.84489	Up-regulated proteins in CTSE OE
APOO	1.63831	Up-regulated proteins in CTSE OE
ARFGAP1	1.95921	Up-regulated proteins in CTSE OE
ARHGAP10	1.70844	Up-regulated proteins in CTSE OE
ARHGAP21	52.8103	Up-regulated proteins in CTSE OE
ARHGAP5	101.135	Up-regulated proteins in CTSE OE
ARHGEF10	1.88313	Up-regulated proteins in CTSE OE
ARID4B	1.7856	Up-regulated proteins in CTSE OE
ARIH1	1.79952	Up-regulated proteins in CTSE OE
ARL8B	4.47414	Up-regulated proteins in CTSE OE
ARMC5	2.77369	Up-regulated proteins in CTSE OE
ASAP2	2.87034	Up-regulated proteins in CTSE OE
ASB3	186.638	Up-regulated proteins in CTSE OE
ASCC1	2.19497	Up-regulated proteins in CTSE OE
ASCC2	1.87247	Up-regulated proteins in CTSE OE
ASH1L	3.09347	Up-regulated proteins in CTSE OE
ASPHD1	2.18476	Up-regulated proteins in CTSE OE
ATAD1	1.59245	Up-regulated proteins in CTSE OE
ATF6	4.60557	Up-regulated proteins in CTSE OE
ATF7	1.72161	Up-regulated proteins in CTSE OE
ATF7IP	1.90661	Up-regulated proteins in CTSE OE
ATP11B	120.575	Up-regulated proteins in CTSE OE
ATP13A3	177.106	Up-regulated proteins in CTSE OE
ATP6V0D2	1.50443	Up-regulated proteins in CTSE OE
ATP6V1C1	1.6312	Up-regulated proteins in CTSE OE
ATXN2	2.24029	Up-regulated proteins in CTSE OE
ATXN7L3B	5.89849	Up-regulated proteins in CTSE OE
AURKB	3.98054	Up-regulated proteins in CTSE OE
AXIN1	127.951	Up-regulated proteins in CTSE OE
B3GALTL	409.248	Up-regulated proteins in CTSE OE
B4GALNT4	357.396	Up-regulated proteins in CTSE OE
BABAM1	2.76987	Up-regulated proteins in CTSE OE
BAD	1913.95	Up-regulated proteins in CTSE OE
BAG5	1.61652	Up-regulated proteins in CTSE OE
BAZ1A	1.78502	Up-regulated proteins in CTSE OE
BAZ2A	1.68962	Up-regulated proteins in CTSE OE
BCAM	1.78529	Up-regulated proteins in CTSE OE
BCAP29	218.38	Up-regulated proteins in CTSE OE
BCAR1	1.67015	Up-regulated proteins in CTSE OE
BCL10	7.53621	Up-regulated proteins in CTSE OE
BEND3	9.48377	Up-regulated proteins in CTSE OE
BET1L	2.38081	Up-regulated proteins in CTSE OE
BLOC1S3	497.721	Up-regulated proteins in CTSE OE
BNIP2	4.46357	Up-regulated proteins in CTSE OE
BOLA2B	1.8232	Up-regulated proteins in CTSE OE
BRAF	2.18041	Up-regulated proteins in CTSE OE
BRF2	150.411	Up-regulated proteins in CTSE OE
BRP44L	1.79085	Up-regulated proteins in CTSE OE
BRPF3	156.763	Up-regulated proteins in CTSE OE
BRWD1	2.51958	Up-regulated proteins in CTSE OE
BSCL2	1.66427	Up-regulated proteins in CTSE OE
BTD	366.709	Up-regulated proteins in CTSE OE
BUB1B	1.788	Up-regulated proteins in CTSE OE
C10orf2	1.56828	Up-regulated proteins in CTSE OE
C10orf46	691.535	Up-regulated proteins in CTSE OE
C11orf30	3.79784	Up-regulated proteins in CTSE OE
C11orf57	704.226	Up-regulated proteins in CTSE OE
C11orf83	4.09296	Up-regulated proteins in CTSE OE
C12orf29	938.52	Up-regulated proteins in CTSE OE
C12orf41	105.563	Up-regulated proteins in CTSE OE
C12orf45	2.00604	Up-regulated proteins in CTSE OE
C12orf5	3.03402	Up-regulated proteins in CTSE OE
C14orf1	1.77601	Up-regulated proteins in CTSE OE
C14orf102	5.55444	Up-regulated proteins in CTSE OE
C15orf23	1.67255	Up-regulated proteins in CTSE OE
C15orf24	2.32325	Up-regulated proteins in CTSE OE
C15orf40	8268.25	Up-regulated proteins in CTSE OE
C16orf13	540.258	Up-regulated proteins in CTSE OE
C16orf75	4.49972	Up-regulated proteins in CTSE OE
C17orf59	2.10058	Up-regulated proteins in CTSE OE
C17orf62	1184.79	Up-regulated proteins in CTSE OE
C17orf71	1.57817	Up-regulated proteins in CTSE OE
C17orf79	5.88041	Up-regulated proteins in CTSE OE
C19orf20	774.151	Up-regulated proteins in CTSE OE
C19orf33	1.74377	Up-regulated proteins in CTSE OE
C1orf131	2.72278	Up-regulated proteins in CTSE OE
C1orf212	2.36846	Up-regulated proteins in CTSE OE
C20orf11	1.80322	Up-regulated proteins in CTSE OE
C20orf7	571.166	Up-regulated proteins in CTSE OE
C21orf59	1.82908	Up-regulated proteins in CTSE OE
C2orf29	1.99897	Up-regulated proteins in CTSE OE
C2orf3	2.44894	Up-regulated proteins in CTSE OE
C3orf17	2.21263	Up-regulated proteins in CTSE OE
C3orf63	1.62185	Up-regulated proteins in CTSE OE
C4orf27	1.56787	Up-regulated proteins in CTSE OE
C4orf52	2.09141	Up-regulated proteins in CTSE OE
C5orf22	2.1784	Up-regulated proteins in CTSE OE
C5orf32	10162.3	Up-regulated proteins in CTSE OE
C5orf51	1.62498	Up-regulated proteins in CTSE OE
C6orf132	247.134	Up-regulated proteins in CTSE OE
C6orf136	3.02643	Up-regulated proteins in CTSE OE
C7orf11	38.7382	Up-regulated proteins in CTSE OE
C7orf50	1.55977	Up-regulated proteins in CTSE OE
C7orf55	5493.94	Up-regulated proteins in CTSE OE
C8orf82	1.50755	Up-regulated proteins in CTSE OE
C9orf40	5.61795	Up-regulated proteins in CTSE OE
CAMK1	1.97349	Up-regulated proteins in CTSE OE
CARM1	1.6457	Up-regulated proteins in CTSE OE
CARS	2.10361	Up-regulated proteins in CTSE OE
CASP3	40.6304	Up-regulated proteins in CTSE OE
CASP9	1.6536	Up-regulated proteins in CTSE OE
CAV2	3448.56	Up-regulated proteins in CTSE OE
CBR3	1.5996	Up-regulated proteins in CTSE OE
CBX3	2.12695	Up-regulated proteins in CTSE OE
CBX4	2.26694	Up-regulated proteins in CTSE OE
CBX5	1.69922	Up-regulated proteins in CTSE OE
CCBL1	4.01925	Up-regulated proteins in CTSE OE
CCDC117	14.6535	Up-regulated proteins in CTSE OE
CCDC132	2.47197	Up-regulated proteins in CTSE OE
CCDC22	2.08711	Up-regulated proteins in CTSE OE
CCDC43	2.13629	Up-regulated proteins in CTSE OE
CCDC9	2.78138	Up-regulated proteins in CTSE OE
CCDC97	1.89527	Up-regulated proteins in CTSE OE
CCNB1	2.09503	Up-regulated proteins in CTSE OE
CCNDBP1	1.6227	Up-regulated proteins in CTSE OE
CCNK	1.56105	Up-regulated proteins in CTSE OE
CCNY	718.984	Up-regulated proteins in CTSE OE
CD320	1.67361	Up-regulated proteins in CTSE OE
CD99L2	1.557	Up-regulated proteins in CTSE OE
CDC42BPA	1.55575	Up-regulated proteins in CTSE OE
CDIPT	14.7905	Up-regulated proteins in CTSE OE
CDK17	1.86389	Up-regulated proteins in CTSE OE
CDK2	1.5856	Up-regulated proteins in CTSE OE
CDK5RAP3	1.91569	Up-regulated proteins in CTSE OE
CDK6	7.04118	Up-regulated proteins in CTSE OE
CDT1	1.66492	Up-regulated proteins in CTSE OE
CENPF	2.43142	Up-regulated proteins in CTSE OE
CEP97	1.73499	Up-regulated proteins in CTSE OE
CHCHD5	1.88372	Up-regulated proteins in CTSE OE
CHCHD6	1331.96	Up-regulated proteins in CTSE OE
CHD6	17.9355	Up-regulated proteins in CTSE OE
CHD7	3.57935	Up-regulated proteins in CTSE OE
CHD9	41.7561	Up-regulated proteins in CTSE OE
CHM	1.61794	Up-regulated proteins in CTSE OE
CHMP6	4848.32	Up-regulated proteins in CTSE OE
CISD1	1.59954	Up-regulated proteins in CTSE OE
CIT	2.29794	Up-regulated proteins in CTSE OE
CLASRP	1.70163	Up-regulated proteins in CTSE OE
CLK4	2.21266	Up-regulated proteins in CTSE OE
CLNS1A	1.71583	Up-regulated proteins in CTSE OE
CMC1	143.286	Up-regulated proteins in CTSE OE
CNOT10	3.94517	Up-regulated proteins in CTSE OE
CNOT2	1.82642	Up-regulated proteins in CTSE OE
CNOT6L	1.58847	Up-regulated proteins in CTSE OE
COG5	1.94109	Up-regulated proteins in CTSE OE
COL12A1	1.54771	Up-regulated proteins in CTSE OE
COMMD1	2.14132	Up-regulated proteins in CTSE OE
COMMD5	3.69484	Up-regulated proteins in CTSE OE
COMMD9	2.04274	Up-regulated proteins in CTSE OE
COPZ2	1.61632	Up-regulated proteins in CTSE OE
COX11	677.232	Up-regulated proteins in CTSE OE
COX15	2.01683	Up-regulated proteins in CTSE OE
CPNE9	312.222	Up-regulated proteins in CTSE OE
CPSF2	2.13148	Up-regulated proteins in CTSE OE
CRK	1.64781	Up-regulated proteins in CTSE OE
CTNNA2	1.63824	Up-regulated proteins in CTSE OE
CTNNB1	6.8305	Up-regulated proteins in CTSE OE
CTPS2	1.52319	Up-regulated proteins in CTSE OE
CTSD	3.32054	Up-regulated proteins in CTSE OE
CTSE	265556	Up-regulated proteins in CTSE OE
CTSZ	1.98815	Up-regulated proteins in CTSE OE
CTU1	1.84934	Up-regulated proteins in CTSE OE
CUL1	1.78397	Up-regulated proteins in CTSE OE
CUL2	2.34483	Up-regulated proteins in CTSE OE
CUTC	8.54916	Up-regulated proteins in CTSE OE
CWF19L2	158.937	Up-regulated proteins in CTSE OE
CXorf26	2.09347	Up-regulated proteins in CTSE OE
CXorf56	2291.56	Up-regulated proteins in CTSE OE
CYHR1	2.09459	Up-regulated proteins in CTSE OE
CYP20A1	160.629	Up-regulated proteins in CTSE OE
CYP51A1	1.5735	Up-regulated proteins in CTSE OE
CYR61	2.45912	Up-regulated proteins in CTSE OE
CYTH3	1.82172	Up-regulated proteins in CTSE OE
DAB2IP	2.15029	Up-regulated proteins in CTSE OE
DBNL	1.52912	Up-regulated proteins in CTSE OE
DDX11	52.9584	Up-regulated proteins in CTSE OE
DDX60L	2.03267	Up-regulated proteins in CTSE OE
DEGS1	1.63259	Up-regulated proteins in CTSE OE
DENR	1.73594	Up-regulated proteins in CTSE OE
DGCR14	2.24596	Up-regulated proteins in CTSE OE
DGCR8	2.74616	Up-regulated proteins in CTSE OE
DGKA	259.849	Up-regulated proteins in CTSE OE
DGKE	158.995	Up-regulated proteins in CTSE OE
DHRSX	3.48373	Up-regulated proteins in CTSE OE
DHX33	1.94204	Up-regulated proteins in CTSE OE
DHX34	1.5878	Up-regulated proteins in CTSE OE
DIRC2	1297.78	Up-regulated proteins in CTSE OE
DKC1	1.6929	Up-regulated proteins in CTSE OE
DKFZp686O24166	964.778	Up-regulated proteins in CTSE OE
DLGAP5	2.60044	Up-regulated proteins in CTSE OE
DNAH10	80.6174	Up-regulated proteins in CTSE OE
DNAJA3	1.71166	Up-regulated proteins in CTSE OE
DNAJB14	524.795	Up-regulated proteins in CTSE OE
DNAJC9	1.56171	Up-regulated proteins in CTSE OE
DNMT1	1.70075	Up-regulated proteins in CTSE OE
DOLK	1.61088	Up-regulated proteins in CTSE OE
DOM3Z	2229.05	Up-regulated proteins in CTSE OE
DPAGT1	2.20688	Up-regulated proteins in CTSE OE
DPH2	485.699	Up-regulated proteins in CTSE OE
DPH5	1.61052	Up-regulated proteins in CTSE OE
DPM3	21.2081	Up-regulated proteins in CTSE OE
DPYD	927.825	Up-regulated proteins in CTSE OE
DROSHA	1.80329	Up-regulated proteins in CTSE OE
DTL	1.68603	Up-regulated proteins in CTSE OE
DUSP11	3.85057	Up-regulated proteins in CTSE OE
DYM	698.784	Up-regulated proteins in CTSE OE
DYNLT1	2.21346	Up-regulated proteins in CTSE OE
DYRK1A	1.58274	Up-regulated proteins in CTSE OE
EAPP	4.44215	Up-regulated proteins in CTSE OE
ECE1	1.54843	Up-regulated proteins in CTSE OE
ECHDC1	2.68141	Up-regulated proteins in CTSE OE
EFR3A	3.41626	Up-regulated proteins in CTSE OE
EHBP1L1	16.1012	Up-regulated proteins in CTSE OE
EHMT2	1.79082	Up-regulated proteins in CTSE OE
EIF1AX	1.58099	Up-regulated proteins in CTSE OE
EIF4EBP1	1.6099	Up-regulated proteins in CTSE OE
EIF4ENIF1	2.61797	Up-regulated proteins in CTSE OE
ELMO2	1024.7	Up-regulated proteins in CTSE OE
ELMOD2	2.16027	Up-regulated proteins in CTSE OE
ENPP1	117.227	Up-regulated proteins in CTSE OE
ENTPD8	9981.27	Up-regulated proteins in CTSE OE
EPCAM	1.6303	Up-regulated proteins in CTSE OE
EPN2	245.051	Up-regulated proteins in CTSE OE
ERGIC3	1.55105	Up-regulated proteins in CTSE OE
ERH	1.54014	Up-regulated proteins in CTSE OE
ERI1	2.44183	Up-regulated proteins in CTSE OE
ERMP1	1.67723	Up-regulated proteins in CTSE OE
ESD	2.43555	Up-regulated proteins in CTSE OE
ETNK1	340.06	Up-regulated proteins in CTSE OE
ETV6	193.606	Up-regulated proteins in CTSE OE
EXD2	9.44999	Up-regulated proteins in CTSE OE
EXO1	2.62967	Up-regulated proteins in CTSE OE
EXOSC3	2.19928	Up-regulated proteins in CTSE OE
EXOSC7	1.6425	Up-regulated proteins in CTSE OE
EZH2	4.73343	Up-regulated proteins in CTSE OE
F13A1	1.67678	Up-regulated proteins in CTSE OE
F2	1210.34	Up-regulated proteins in CTSE OE
FAM111B	3.10906	Up-regulated proteins in CTSE OE
FAM114A2	2.65146	Up-regulated proteins in CTSE OE
FAM120B	58.575	Up-regulated proteins in CTSE OE
FAM133B	3222.35	Up-regulated proteins in CTSE OE
FAM169A	855.029	Up-regulated proteins in CTSE OE
FAM174A	935.229	Up-regulated proteins in CTSE OE
FAM175B	1.83932	Up-regulated proteins in CTSE OE
FAM184B	877.359	Up-regulated proteins in CTSE OE
FAM195A	1203.78	Up-regulated proteins in CTSE OE
FAM38A	1.523	Up-regulated proteins in CTSE OE
FAM3A	1.50565	Up-regulated proteins in CTSE OE
FAM50A	1.51109	Up-regulated proteins in CTSE OE
FAM54B	4.43458	Up-regulated proteins in CTSE OE
FAM73A	2.04544	Up-regulated proteins in CTSE OE
FAM82A1	1064.92	Up-regulated proteins in CTSE OE
FAM83D	1.81853	Up-regulated proteins in CTSE OE
FAM98B	1.53196	Up-regulated proteins in CTSE OE
FANCB	3.31451	Up-regulated proteins in CTSE OE
FANCG	727.297	Up-regulated proteins in CTSE OE
FASTKD2	2.00723	Up-regulated proteins in CTSE OE
FASTKD3	1121.26	Up-regulated proteins in CTSE OE
FBN2	4.85336	Up-regulated proteins in CTSE OE
FBXL6	1.66385	Up-regulated proteins in CTSE OE
FBXO28	1.62815	Up-regulated proteins in CTSE OE
FBXO45	334.56	Up-regulated proteins in CTSE OE
FBXO7	1.50962	Up-regulated proteins in CTSE OE
FBXW2	386.132	Up-regulated proteins in CTSE OE
FECH	1.52845	Up-regulated proteins in CTSE OE
FEZ2	2.85244	Up-regulated proteins in CTSE OE
FGFR1OP	2.78491	Up-regulated proteins in CTSE OE
FHL2	1.50692	Up-regulated proteins in CTSE OE
FIGNL1	1.57935	Up-regulated proteins in CTSE OE
FKBP2	1.67654	Up-regulated proteins in CTSE OE
FLYWCH1	1.75213	Up-regulated proteins in CTSE OE
FN1	2.15438	Up-regulated proteins in CTSE OE
FOXC1	2589.03	Up-regulated proteins in CTSE OE
FOXF2	922.319	Up-regulated proteins in CTSE OE
FOXRED2	375.776	Up-regulated proteins in CTSE OE
FRYL	1.67122	Up-regulated proteins in CTSE OE
FUNDC2	6.11539	Up-regulated proteins in CTSE OE
FYTTD1	2.04366	Up-regulated proteins in CTSE OE
GABARAP	10596.8	Up-regulated proteins in CTSE OE
GALK2	1.70181	Up-regulated proteins in CTSE OE
GALM	2.34602	Up-regulated proteins in CTSE OE
GALNT1	1.79037	Up-regulated proteins in CTSE OE
GANC	51.6723	Up-regulated proteins in CTSE OE
GATC	2.19466	Up-regulated proteins in CTSE OE
GATSL2	571.695	Up-regulated proteins in CTSE OE
GBAS	1.50578	Up-regulated proteins in CTSE OE
GCLM	1.62735	Up-regulated proteins in CTSE OE
GCOM1	262.518	Up-regulated proteins in CTSE OE
GEMIN8	1.80548	Up-regulated proteins in CTSE OE
GFPT2	425.875	Up-regulated proteins in CTSE OE
GGA1	3.35891	Up-regulated proteins in CTSE OE
GGA2	1111.14	Up-regulated proteins in CTSE OE
GIPC3	2.0737	Up-regulated proteins in CTSE OE
GK5	389.02	Up-regulated proteins in CTSE OE
GLCCI1	5871.04	Up-regulated proteins in CTSE OE
GLE1	4.02084	Up-regulated proteins in CTSE OE
GLG1	1.6357	Up-regulated proteins in CTSE OE
GLTP	2.04662	Up-regulated proteins in CTSE OE
GNPAT	1.95566	Up-regulated proteins in CTSE OE
GOSR2	2.04244	Up-regulated proteins in CTSE OE
GPATCH8	1.65736	Up-regulated proteins in CTSE OE
GPT2	6.59576	Up-regulated proteins in CTSE OE
GPX1	1.5042	Up-regulated proteins in CTSE OE
GRAMD1B	1.57587	Up-regulated proteins in CTSE OE
GRPEL2	425.196	Up-regulated proteins in CTSE OE
GRWD1	1.52882	Up-regulated proteins in CTSE OE
GSTCD	156.625	Up-regulated proteins in CTSE OE
GTF2A1	1.5833	Up-regulated proteins in CTSE OE
GTF2H4	3.35449	Up-regulated proteins in CTSE OE
GTPBP8	13.1301	Up-regulated proteins in CTSE OE
HARS2	1.68288	Up-regulated proteins in CTSE OE
HAUS2	5.61896	Up-regulated proteins in CTSE OE
HDAC3	2.19136	Up-regulated proteins in CTSE OE
HDAC6	1.5019	Up-regulated proteins in CTSE OE
HDDC3	1631.87	Up-regulated proteins in CTSE OE
HEATR6	6.23208	Up-regulated proteins in CTSE OE
HECTD1	2.86871	Up-regulated proteins in CTSE OE
HELLS	1.6186	Up-regulated proteins in CTSE OE
HERC1	1.76161	Up-regulated proteins in CTSE OE
HIGD2A	34.3964	Up-regulated proteins in CTSE OE
HINT1	1.63858	Up-regulated proteins in CTSE OE
HIRA	433.768	Up-regulated proteins in CTSE OE
HIST1H2AA	2.82692	Up-regulated proteins in CTSE OE
HIST1H2AC	5575.41	Up-regulated proteins in CTSE OE
HIST1H2BL	7088.73	Up-regulated proteins in CTSE OE
HLA-C	1.77741	Up-regulated proteins in CTSE OE
HMOX1	2.60591	Up-regulated proteins in CTSE OE
HOMER2	1.79743	Up-regulated proteins in CTSE OE
HOOK1	982.418	Up-regulated proteins in CTSE OE
HPS3	12.2919	Up-regulated proteins in CTSE OE
HS1BP3	459.307	Up-regulated proteins in CTSE OE
HSCB	201.833	Up-regulated proteins in CTSE OE
HSPA13	4.83068	Up-regulated proteins in CTSE OE
HSPB8	1.60371	Up-regulated proteins in CTSE OE
HSPC159	1050.26	Up-regulated proteins in CTSE OE
HTRA1	1.74544	Up-regulated proteins in CTSE OE
IER3IP1	1.75704	Up-regulated proteins in CTSE OE
IFI35	1.54977	Up-regulated proteins in CTSE OE
IFIH1	306.542	Up-regulated proteins in CTSE OE
IFRD2	1.52447	Up-regulated proteins in CTSE OE
IFT122	4.47136	Up-regulated proteins in CTSE OE
IGF1R	11.1258	Up-regulated proteins in CTSE OE
IGFBP3	2.6109	Up-regulated proteins in CTSE OE
IGHMBP2	2.01952	Up-regulated proteins in CTSE OE
IMPA2	1.7138	Up-regulated proteins in CTSE OE
INCENP	1.98986	Up-regulated proteins in CTSE OE
ING1	2.31798	Up-regulated proteins in CTSE OE
ING5	921.444	Up-regulated proteins in CTSE OE
INPP1	4.13909	Up-regulated proteins in CTSE OE
INPP5K	669.58	Up-regulated proteins in CTSE OE
INTS2	2.41612	Up-regulated proteins in CTSE OE
INTS6	1.51191	Up-regulated proteins in CTSE OE
INTS8	2.2617	Up-regulated proteins in CTSE OE
IPPK	914.644	Up-regulated proteins in CTSE OE
ITM2C	573.306	Up-regulated proteins in CTSE OE
IWS1	1.64915	Up-regulated proteins in CTSE OE
JAGN1	2.8197	Up-regulated proteins in CTSE OE
JMJD1C	241.001	Up-regulated proteins in CTSE OE
JPH1	2.36831	Up-regulated proteins in CTSE OE
JUNB	1.51883	Up-regulated proteins in CTSE OE
KANK2	3.22028	Up-regulated proteins in CTSE OE
KATNAL2	138.179	Up-regulated proteins in CTSE OE
KCTD13	3.95795	Up-regulated proteins in CTSE OE
KCTD5	310.166	Up-regulated proteins in CTSE OE
KDELC2	1.66085	Up-regulated proteins in CTSE OE
KDELR1	1967.3	Up-regulated proteins in CTSE OE
KDELR2	1.52458	Up-regulated proteins in CTSE OE
KDM2A	1.5078	Up-regulated proteins in CTSE OE
KDM5B	6.51812	Up-regulated proteins in CTSE OE
KDM5C	2.5565	Up-regulated proteins in CTSE OE
KIAA0100	1.56295	Up-regulated proteins in CTSE OE
KIAA0101	3.93553	Up-regulated proteins in CTSE OE
KIAA0226	1.55484	Up-regulated proteins in CTSE OE
KIAA0802	1.91162	Up-regulated proteins in CTSE OE
KIAA0947	47.3374	Up-regulated proteins in CTSE OE
KIAA1429	1.65591	Up-regulated proteins in CTSE OE
KIAA1468	1.61749	Up-regulated proteins in CTSE OE
KIAA1522	1.56774	Up-regulated proteins in CTSE OE
KIAA1524	1.85065	Up-regulated proteins in CTSE OE
KIDINS220	2.72455	Up-regulated proteins in CTSE OE
KIF1B	2.12364	Up-regulated proteins in CTSE OE
KIF26A	1384.55	Up-regulated proteins in CTSE OE
KIF3A	379.665	Up-regulated proteins in CTSE OE
KIFC1	1.87661	Up-regulated proteins in CTSE OE
KIN	2.90815	Up-regulated proteins in CTSE OE
KITLG	620.816	Up-regulated proteins in CTSE OE
KLF5	1.71589	Up-regulated proteins in CTSE OE
KLHDC2	1.93119	Up-regulated proteins in CTSE OE
KLHDC4	1.76115	Up-regulated proteins in CTSE OE
KLHL7	402.655	Up-regulated proteins in CTSE OE
KNTC1	6.91222	Up-regulated proteins in CTSE OE
KRT10	1.84013	Up-regulated proteins in CTSE OE
KRT23	3078.68	Up-regulated proteins in CTSE OE
L3MBTL2	313.676	Up-regulated proteins in CTSE OE
LACTB2	1.67467	Up-regulated proteins in CTSE OE
LEPREL4	783.977	Up-regulated proteins in CTSE OE
LGMN	3.70352	Up-regulated proteins in CTSE OE
LIMS1	2.32015	Up-regulated proteins in CTSE OE
LIN7C	8197.78	Up-regulated proteins in CTSE OE
LMBRD1	1.63451	Up-regulated proteins in CTSE OE
LMBRD2	267.385	Up-regulated proteins in CTSE OE
LMF2	1.63288	Up-regulated proteins in CTSE OE
LNPEP	1.92909	Up-regulated proteins in CTSE OE
LPGAT1	3.84761	Up-regulated proteins in CTSE OE
LRRC1	538	Up-regulated proteins in CTSE OE
LRRC7	175.461	Up-regulated proteins in CTSE OE
LTV1	1.60032	Up-regulated proteins in CTSE OE
LUC7L3	2.26585	Up-regulated proteins in CTSE OE
LYRM4	17258.7	Up-regulated proteins in CTSE OE
LYRM5	1285.36	Up-regulated proteins in CTSE OE
MAGEA6	1.75958	Up-regulated proteins in CTSE OE
MAP3K6	3.26485	Up-regulated proteins in CTSE OE
MAPRE2	2.22451	Up-regulated proteins in CTSE OE
MBD1	661.94	Up-regulated proteins in CTSE OE
MCEE	525.394	Up-regulated proteins in CTSE OE
MCF2L2	3025.5	Up-regulated proteins in CTSE OE
MCL1	3.32615	Up-regulated proteins in CTSE OE
MCM3AP	1.59228	Up-regulated proteins in CTSE OE
MED15	1.60526	Up-regulated proteins in CTSE OE
MED20	1.83717	Up-regulated proteins in CTSE OE
MED27	2.33458	Up-regulated proteins in CTSE OE
MED31	1.5161	Up-regulated proteins in CTSE OE
MED4	1.52055	Up-regulated proteins in CTSE OE
MED6	1745.04	Up-regulated proteins in CTSE OE
MET	2.35408	Up-regulated proteins in CTSE OE
METTL5	1.80405	Up-regulated proteins in CTSE OE
METTL9	4452.04	Up-regulated proteins in CTSE OE
MFAP1	1.54306	Up-regulated proteins in CTSE OE
MFN1	2.71963	Up-regulated proteins in CTSE OE
MGRN1	2.93185	Up-regulated proteins in CTSE OE
MICALL1	6402.6	Up-regulated proteins in CTSE OE
MID1	1.99344	Up-regulated proteins in CTSE OE
MIER2	301.479	Up-regulated proteins in CTSE OE
MIOS	2.73201	Up-regulated proteins in CTSE OE
MKL1	1858.38	Up-regulated proteins in CTSE OE
MLF2	1.82289	Up-regulated proteins in CTSE OE
MLKL	1.64829	Up-regulated proteins in CTSE OE
MLL2	18.1932	Up-regulated proteins in CTSE OE
MLLT6	223.603	Up-regulated proteins in CTSE OE
MORF4L1	2.99569	Up-regulated proteins in CTSE OE
MOSC1	1.61875	Up-regulated proteins in CTSE OE
MPV17L2	2.02629	Up-regulated proteins in CTSE OE
MPZL1	1.60283	Up-regulated proteins in CTSE OE
MRPL23	1.6786	Up-regulated proteins in CTSE OE
MRPL33	1.65742	Up-regulated proteins in CTSE OE
MRPL35	2.62414	Up-regulated proteins in CTSE OE
MRPL42	1.62854	Up-regulated proteins in CTSE OE
MRPL43	1.52226	Up-regulated proteins in CTSE OE
MRPL55	1.60255	Up-regulated proteins in CTSE OE
MRPS18C	6976.08	Up-regulated proteins in CTSE OE
MRPS6	2.05676	Up-regulated proteins in CTSE OE
MSRB3	1.76749	Up-regulated proteins in CTSE OE
MTFR1	1.97505	Up-regulated proteins in CTSE OE
MTHFD2	1.68584	Up-regulated proteins in CTSE OE
MTHFS	2.19321	Up-regulated proteins in CTSE OE
MTMR12	2.15939	Up-regulated proteins in CTSE OE
MTMR6	2.89598	Up-regulated proteins in CTSE OE
MTUS2	390.111	Up-regulated proteins in CTSE OE
MYEOV2	3.8395	Up-regulated proteins in CTSE OE
MYL1	1171.1	Up-regulated proteins in CTSE OE
MYO5B	105.714	Up-regulated proteins in CTSE OE
NAA10	1.92155	Up-regulated proteins in CTSE OE
NAA35	2.82332	Up-regulated proteins in CTSE OE
NACC1	1.51907	Up-regulated proteins in CTSE OE
NANP	886.039	Up-regulated proteins in CTSE OE
NARG2	108.765	Up-regulated proteins in CTSE OE
NCKAP1	2.10839	Up-regulated proteins in CTSE OE
NCOA7	1.64186	Up-regulated proteins in CTSE OE
ND2	6.90267	Up-regulated proteins in CTSE OE
ND6	1.65866	Up-regulated proteins in CTSE OE
NDUFA10	2.14969	Up-regulated proteins in CTSE OE
NDUFA11	1.65689	Up-regulated proteins in CTSE OE
NDUFA5	1.54744	Up-regulated proteins in CTSE OE
NDUFB11	1.75398	Up-regulated proteins in CTSE OE
NDUFB2	3.76092	Up-regulated proteins in CTSE OE
NEDD8-MDP1	4.19175	Up-regulated proteins in CTSE OE
NEMF	1.82061	Up-regulated proteins in CTSE OE
NF1	1.83519	Up-regulated proteins in CTSE OE
NF2	2.24931	Up-regulated proteins in CTSE OE
NFIB	1.51999	Up-regulated proteins in CTSE OE
NFKBIA	1697.28	Up-regulated proteins in CTSE OE
NFRKB	384.843	Up-regulated proteins in CTSE OE
NFXL1	3.5127	Up-regulated proteins in CTSE OE
NFYA	3.21242	Up-regulated proteins in CTSE OE
NFYC	2.29666	Up-regulated proteins in CTSE OE
NHEJ1	1.90369	Up-regulated proteins in CTSE OE
NIP7	3.44469	Up-regulated proteins in CTSE OE
NKTR	5.31586	Up-regulated proteins in CTSE OE
NLE1	2.49765	Up-regulated proteins in CTSE OE
NMT1	1.59085	Up-regulated proteins in CTSE OE
NOL12	1.83491	Up-regulated proteins in CTSE OE
NOL8	1.619	Up-regulated proteins in CTSE OE
NOM1	2.1957	Up-regulated proteins in CTSE OE
NOP10	2.3207	Up-regulated proteins in CTSE OE
NOP16	2.0706	Up-regulated proteins in CTSE OE
NPDC1	103.471	Up-regulated proteins in CTSE OE
NPTX1	1.92365	Up-regulated proteins in CTSE OE
NR4A1	1.63458	Up-regulated proteins in CTSE OE
NRF1	5.29913	Up-regulated proteins in CTSE OE
NRM	3.45537	Up-regulated proteins in CTSE OE
NSL1	1.60806	Up-regulated proteins in CTSE OE
NSUN4	1.86851	Up-regulated proteins in CTSE OE
NSUN5	1.55557	Up-regulated proteins in CTSE OE
NT5DC2	1.96308	Up-regulated proteins in CTSE OE
NT5DC3	2.45735	Up-regulated proteins in CTSE OE
NUCB1	1.6995	Up-regulated proteins in CTSE OE
NUDCD1	1.96587	Up-regulated proteins in CTSE OE
NUDT1	1.99263	Up-regulated proteins in CTSE OE
NUDT19	2.07041	Up-regulated proteins in CTSE OE
NUDT21	1.6326	Up-regulated proteins in CTSE OE
NUDT4	4943.27	Up-regulated proteins in CTSE OE
NUF2	1.67603	Up-regulated proteins in CTSE OE
OAS2	1.53383	Up-regulated proteins in CTSE OE
OBSL1	2.90946	Up-regulated proteins in CTSE OE
OGFOD1	2.36999	Up-regulated proteins in CTSE OE
OIP5	1681.06	Up-regulated proteins in CTSE OE
OLR1	4.70527	Up-regulated proteins in CTSE OE
ORC2	2.0939	Up-regulated proteins in CTSE OE
ORMDL2	2.07918	Up-regulated proteins in CTSE OE
OSBPL2	809.338	Up-regulated proteins in CTSE OE
OSBPL9	1.95134	Up-regulated proteins in CTSE OE
OTUD5	2.49141	Up-regulated proteins in CTSE OE
OTUD6B	1.77019	Up-regulated proteins in CTSE OE
OXNAD1	1.78208	Up-regulated proteins in CTSE OE
PAIP1	1.72046	Up-regulated proteins in CTSE OE
PANX1	420.575	Up-regulated proteins in CTSE OE
PAPD4	400.549	Up-regulated proteins in CTSE OE
PARD3	136.603	Up-regulated proteins in CTSE OE
PARD6B	745.718	Up-regulated proteins in CTSE OE
PARL	1.76296	Up-regulated proteins in CTSE OE
PARP14	1.64305	Up-regulated proteins in CTSE OE
PARP2	1.55867	Up-regulated proteins in CTSE OE
PARS2	3.35756	Up-regulated proteins in CTSE OE
PAXIP1	1.8864	Up-regulated proteins in CTSE OE
PBX1	5.16799	Up-regulated proteins in CTSE OE
PCCA	506.362	Up-regulated proteins in CTSE OE
PCDH11X	1.73318	Up-regulated proteins in CTSE OE
PCDH15	175.872	Up-regulated proteins in CTSE OE
PCGF6	384.049	Up-regulated proteins in CTSE OE
PCID2	1.63548	Up-regulated proteins in CTSE OE
PCM1	1.95894	Up-regulated proteins in CTSE OE
PDCD2L	1.84711	Up-regulated proteins in CTSE OE
PDCD6	2.9128	Up-regulated proteins in CTSE OE
PDCL	1140.63	Up-regulated proteins in CTSE OE
PDCL3	1.84151	Up-regulated proteins in CTSE OE
PDZD8	349.219	Up-regulated proteins in CTSE OE
PEAK1	78.1463	Up-regulated proteins in CTSE OE
PEX1	1.59159	Up-regulated proteins in CTSE OE
PEX26	5.40428	Up-regulated proteins in CTSE OE
PGS1	7.26388	Up-regulated proteins in CTSE OE
PHC2	1.93687	Up-regulated proteins in CTSE OE
PHF12	1.5253	Up-regulated proteins in CTSE OE
PHF17	4.77885	Up-regulated proteins in CTSE OE
PHF2	1.53537	Up-regulated proteins in CTSE OE
PHF21A	212.953	Up-regulated proteins in CTSE OE
PHF6	2.18597	Up-regulated proteins in CTSE OE
PHKG2	2.6152	Up-regulated proteins in CTSE OE
PHLDB1	9.6644	Up-regulated proteins in CTSE OE
PHPT1	1.57615	Up-regulated proteins in CTSE OE
PHRF1	6.31765	Up-regulated proteins in CTSE OE
PIAS1	172.607	Up-regulated proteins in CTSE OE
PIAS2	2.18101	Up-regulated proteins in CTSE OE
PIAS4	7.54987	Up-regulated proteins in CTSE OE
PIBF1	347.125	Up-regulated proteins in CTSE OE
PIGY	1.68217	Up-regulated proteins in CTSE OE
PIH1D1	1.68172	Up-regulated proteins in CTSE OE
PIK3C3	2.00346	Up-regulated proteins in CTSE OE
PIN1	1.50123	Up-regulated proteins in CTSE OE
PIP4K2A	1.54869	Up-regulated proteins in CTSE OE
PIP4K2B	3.00322	Up-regulated proteins in CTSE OE
PISD	3.85384	Up-regulated proteins in CTSE OE
PITHD1	2.16338	Up-regulated proteins in CTSE OE
PKP4	1.97339	Up-regulated proteins in CTSE OE
PLAUR	1.97853	Up-regulated proteins in CTSE OE
PLCD3	1653.79	Up-regulated proteins in CTSE OE
PLEKHA1	2.73679	Up-regulated proteins in CTSE OE
PLS1	1.83205	Up-regulated proteins in CTSE OE
PLXND1	74.1581	Up-regulated proteins in CTSE OE
PM20D2	855.823	Up-regulated proteins in CTSE OE
POFUT2	1.57379	Up-regulated proteins in CTSE OE
POLE	2.0631	Up-regulated proteins in CTSE OE
POLR2I	1.75687	Up-regulated proteins in CTSE OE
POLR2J2	1.87394	Up-regulated proteins in CTSE OE
POLR3G	2.51245	Up-regulated proteins in CTSE OE
POM121C	16.2214	Up-regulated proteins in CTSE OE
POMT1	121.68	Up-regulated proteins in CTSE OE
PPIL2	1.68687	Up-regulated proteins in CTSE OE
PPIL4	1.50666	Up-regulated proteins in CTSE OE
PPIP5K2	4.27845	Up-regulated proteins in CTSE OE
PPP1R14B	1.74426	Up-regulated proteins in CTSE OE
PPP1R15B	3.58145	Up-regulated proteins in CTSE OE
PPP1R9A	13.0819	Up-regulated proteins in CTSE OE
PPP2CA	3.3794	Up-regulated proteins in CTSE OE
PPP2CB	2.59295	Up-regulated proteins in CTSE OE
PPP2R2D	3.06194	Up-regulated proteins in CTSE OE
PPP4R2	7.30124	Up-regulated proteins in CTSE OE
PRKACG	2.15254	Up-regulated proteins in CTSE OE
PRKCA	2.56464	Up-regulated proteins in CTSE OE
PRPF19	1.60183	Up-regulated proteins in CTSE OE
PRPS2	1.71545	Up-regulated proteins in CTSE OE
PRR11	1.73217	Up-regulated proteins in CTSE OE
PRR12	3.60891	Up-regulated proteins in CTSE OE
PRRC2B	1.84571	Up-regulated proteins in CTSE OE
PSMA1	2.63209	Up-regulated proteins in CTSE OE
PSMA4	2.03671	Up-regulated proteins in CTSE OE
PSMG2	3.90906	Up-regulated proteins in CTSE OE
PTGES	3.13786	Up-regulated proteins in CTSE OE
PTK7	2.05147	Up-regulated proteins in CTSE OE
PTPN9	1.53857	Up-regulated proteins in CTSE OE
PTPRJ	278.247	Up-regulated proteins in CTSE OE
PWP1	1.83102	Up-regulated proteins in CTSE OE
PWWP2A	475.237	Up-regulated proteins in CTSE OE
PXMP2	3.51854	Up-regulated proteins in CTSE OE
PXN	1.75896	Up-regulated proteins in CTSE OE
PYROXD1	787.613	Up-regulated proteins in CTSE OE
QPCTL	1.85933	Up-regulated proteins in CTSE OE
QRSL1	2.00894	Up-regulated proteins in CTSE OE
RAB18	2.23509	Up-regulated proteins in CTSE OE
RAB2B	7.64326	Up-regulated proteins in CTSE OE
RAB30	1.79227	Up-regulated proteins in CTSE OE
RAB33B	758.168	Up-regulated proteins in CTSE OE
RABGEF1	34.6102	Up-regulated proteins in CTSE OE
RABGGTB	1.60228	Up-regulated proteins in CTSE OE
RAD18	1.59339	Up-regulated proteins in CTSE OE
RAD23A	1.73372	Up-regulated proteins in CTSE OE
RALGAPA1	3.40039	Up-regulated proteins in CTSE OE
RANBP10	2.08301	Up-regulated proteins in CTSE OE
RANBP6	2.07277	Up-regulated proteins in CTSE OE
RAPGEF6	2.66688	Up-regulated proteins in CTSE OE
RASAL2	7.16356	Up-regulated proteins in CTSE OE
RASSF8	2.2432	Up-regulated proteins in CTSE OE
RAVER1	1.70496	Up-regulated proteins in CTSE OE
RAVER2	485.869	Up-regulated proteins in CTSE OE
RBM28	1.8066	Up-regulated proteins in CTSE OE
RBM34	1.85716	Up-regulated proteins in CTSE OE
RBM5	1.81917	Up-regulated proteins in CTSE OE
RBMXL1	384.463	Up-regulated proteins in CTSE OE
RBPMS	25.1216	Up-regulated proteins in CTSE OE
REEP3	1.58056	Up-regulated proteins in CTSE OE
REPIN1	9.98563	Up-regulated proteins in CTSE OE
REPS1	1.69644	Up-regulated proteins in CTSE OE
RFX1	3.11812	Up-regulated proteins in CTSE OE
RFX5	2.44284	Up-regulated proteins in CTSE OE
RHBDD2	830.44	Up-regulated proteins in CTSE OE
RIC8A	2.26888	Up-regulated proteins in CTSE OE
RNF114	1.56218	Up-regulated proteins in CTSE OE
RNF121	3.31423	Up-regulated proteins in CTSE OE
RNF40	1.54092	Up-regulated proteins in CTSE OE
RNMT	2.59687	Up-regulated proteins in CTSE OE
RNPC3	325.113	Up-regulated proteins in CTSE OE
ROBO1	128.292	Up-regulated proteins in CTSE OE
ROMO1	1597.41	Up-regulated proteins in CTSE OE
RP9	753.163	Up-regulated proteins in CTSE OE
RPAP2	1.97246	Up-regulated proteins in CTSE OE
RPF1	1.94989	Up-regulated proteins in CTSE OE
RPF2	2.17756	Up-regulated proteins in CTSE OE
RPL22L1	3.66268	Up-regulated proteins in CTSE OE
RPL7L1	1.51428	Up-regulated proteins in CTSE OE
RPLP2	1.53607	Up-regulated proteins in CTSE OE
RPRD1A	1.8321	Up-regulated proteins in CTSE OE
RPRD2	1.76262	Up-regulated proteins in CTSE OE
RPTOR	1.71075	Up-regulated proteins in CTSE OE
RPUSD4	903.149	Up-regulated proteins in CTSE OE
RRAGC	1.60182	Up-regulated proteins in CTSE OE
RREB1	2.1367	Up-regulated proteins in CTSE OE
RRP1	1.83201	Up-regulated proteins in CTSE OE
RRP1B	1.8096	Up-regulated proteins in CTSE OE
RWDD1	2.25044	Up-regulated proteins in CTSE OE
RXRB	1.92582	Up-regulated proteins in CTSE OE
SAP130	1.57369	Up-regulated proteins in CTSE OE
SAP30BP	1.54273	Up-regulated proteins in CTSE OE
SARS2	1.52793	Up-regulated proteins in CTSE OE
SART1	1.51971	Up-regulated proteins in CTSE OE
SCAF11	1.93086	Up-regulated proteins in CTSE OE
SCAMP3	1.52377	Up-regulated proteins in CTSE OE
SCO2	1.662	Up-regulated proteins in CTSE OE
SDF4	1.52599	Up-regulated proteins in CTSE OE
SDR39U1	1.67069	Up-regulated proteins in CTSE OE
SECISBP2	437.864	Up-regulated proteins in CTSE OE
SELS	812.145	Up-regulated proteins in CTSE OE
SEMA3B	2.99113	Up-regulated proteins in CTSE OE
SERINC1	2.2461	Up-regulated proteins in CTSE OE
SERPINI1	223.672	Up-regulated proteins in CTSE OE
SESTD1	462.76	Up-regulated proteins in CTSE OE
SETX	1.52037	Up-regulated proteins in CTSE OE
SF1	1.52968	Up-regulated proteins in CTSE OE
SGPL1	1.83709	Up-regulated proteins in CTSE OE
SH3GL1	2.26875	Up-regulated proteins in CTSE OE
SIK1	352.705	Up-regulated proteins in CTSE OE
SIK2	81.742	Up-regulated proteins in CTSE OE
SIRT2	5.3475	Up-regulated proteins in CTSE OE
SIRT6	1.61992	Up-regulated proteins in CTSE OE
SKA3	1.5048	Up-regulated proteins in CTSE OE
SLAIN2	2.53761	Up-regulated proteins in CTSE OE
SLC12A9	2.98685	Up-regulated proteins in CTSE OE
SLC1A4	1.67659	Up-regulated proteins in CTSE OE
SLC25A22	2.48644	Up-regulated proteins in CTSE OE
SLC25A25	2.2948	Up-regulated proteins in CTSE OE
SLC25A26	3.42893	Up-regulated proteins in CTSE OE
SLC25A36	12.8505	Up-regulated proteins in CTSE OE
SLC29A1	2.09984	Up-regulated proteins in CTSE OE
SLC35E1	1.90639	Up-regulated proteins in CTSE OE
SLC35F2	2.02214	Up-regulated proteins in CTSE OE
SLC7A11	3.0312	Up-regulated proteins in CTSE OE
SLC7A6	1.65989	Up-regulated proteins in CTSE OE
SLFN5	1.63496	Up-regulated proteins in CTSE OE
SMARCC2	1.99772	Up-regulated proteins in CTSE OE
SMC1A	1.54352	Up-regulated proteins in CTSE OE
SMC6	1.58256	Up-regulated proteins in CTSE OE
SMEK1	1.83422	Up-regulated proteins in CTSE OE
SMG7	340.009	Up-regulated proteins in CTSE OE
SNIP1	2.85093	Up-regulated proteins in CTSE OE
SNRNP48	270.768	Up-regulated proteins in CTSE OE
SNRPG	1.70952	Up-regulated proteins in CTSE OE
SNX17	3.40834	Up-regulated proteins in CTSE OE
SNX33	1.59358	Up-regulated proteins in CTSE OE
SNX9	1.75162	Up-regulated proteins in CTSE OE
SOS1	63.4802	Up-regulated proteins in CTSE OE
SP110	379.941	Up-regulated proteins in CTSE OE
SPAST	2.42387	Up-regulated proteins in CTSE OE
SPATA5L1	2.17468	Up-regulated proteins in CTSE OE
SPATS2	2.29482	Up-regulated proteins in CTSE OE
SPC25	1.54244	Up-regulated proteins in CTSE OE
SPG20	2.08352	Up-regulated proteins in CTSE OE
SPIN4	310.857	Up-regulated proteins in CTSE OE
SPTBN2	2.76101	Up-regulated proteins in CTSE OE
SREK1	1.57062	Up-regulated proteins in CTSE OE
SRP19	14.2883	Up-regulated proteins in CTSE OE
SRPK1	4.15155	Up-regulated proteins in CTSE OE
SRPRB	1.88814	Up-regulated proteins in CTSE OE
SRR	1.74435	Up-regulated proteins in CTSE OE
SSH3	427.204	Up-regulated proteins in CTSE OE
STAM2	2.92098	Up-regulated proteins in CTSE OE
STARD7	2869.45	Up-regulated proteins in CTSE OE
STAT6	1.92414	Up-regulated proteins in CTSE OE
STBD1	298.211	Up-regulated proteins in CTSE OE
STK24	1.5942	Up-regulated proteins in CTSE OE
STK3	2.28953	Up-regulated proteins in CTSE OE
STK4	1890.44	Up-regulated proteins in CTSE OE
STON2	1.87485	Up-regulated proteins in CTSE OE
STRN3	9.96191	Up-regulated proteins in CTSE OE
STX17	5.46903	Up-regulated proteins in CTSE OE
STX8	1.51036	Up-regulated proteins in CTSE OE
STXBP2	1.88665	Up-regulated proteins in CTSE OE
SUCLG1	1.89861	Up-regulated proteins in CTSE OE
SUDS3	2.02791	Up-regulated proteins in CTSE OE
SUGP2	1.53464	Up-regulated proteins in CTSE OE
SUV420H2	1.6127	Up-regulated proteins in CTSE OE
SYF2	1.53484	Up-regulated proteins in CTSE OE
SYNE2	2.10116	Up-regulated proteins in CTSE OE
SYNJ1	2.47306	Up-regulated proteins in CTSE OE
TAF10	1.88028	Up-regulated proteins in CTSE OE
TAF13	843.12	Up-regulated proteins in CTSE OE
TAF2	187.922	Up-regulated proteins in CTSE OE
TAF3	344.329	Up-regulated proteins in CTSE OE
TAF4	2.24899	Up-regulated proteins in CTSE OE
TAF6	1.56365	Up-regulated proteins in CTSE OE
TATDN1	2.34058	Up-regulated proteins in CTSE OE
TATDN3	3.87015	Up-regulated proteins in CTSE OE
TBC1D10B	2.42649	Up-regulated proteins in CTSE OE
TBC1D23	2.5228	Up-regulated proteins in CTSE OE
TBK1	2806.69	Up-regulated proteins in CTSE OE
TBL1X	1.95343	Up-regulated proteins in CTSE OE
TCEAL1	1.7906	Up-regulated proteins in CTSE OE
TCF20	1.52023	Up-regulated proteins in CTSE OE
TCF25	2.25921	Up-regulated proteins in CTSE OE
TCIRG1	1.90949	Up-regulated proteins in CTSE OE
TCP11L1	1.77846	Up-regulated proteins in CTSE OE
TCTN3	706.205	Up-regulated proteins in CTSE OE
TDO2	2542.32	Up-regulated proteins in CTSE OE
TDP1	267.984	Up-regulated proteins in CTSE OE
TESC	1.52435	Up-regulated proteins in CTSE OE
TEX2	4.82193	Up-regulated proteins in CTSE OE
TFAP4	787.659	Up-regulated proteins in CTSE OE
TFCP2	1.90074	Up-regulated proteins in CTSE OE
TFDP1	2544.96	Up-regulated proteins in CTSE OE
TFPI	2.26423	Up-regulated proteins in CTSE OE
THAP11	1479.93	Up-regulated proteins in CTSE OE
THAP4	427.555	Up-regulated proteins in CTSE OE
THAP9	476.497	Up-regulated proteins in CTSE OE
THNSL1	181.536	Up-regulated proteins in CTSE OE
THOC5	1.77874	Up-regulated proteins in CTSE OE
TIMM22	1.58035	Up-regulated proteins in CTSE OE
TIMM9	8.06194	Up-regulated proteins in CTSE OE
TIMP3	1242.8	Up-regulated proteins in CTSE OE
TJAP1	1.93397	Up-regulated proteins in CTSE OE
TLK2	1.60901	Up-regulated proteins in CTSE OE
TM9SF3	1.5642	Up-regulated proteins in CTSE OE
TMED3	1.8191	Up-regulated proteins in CTSE OE
TMED5	1.83104	Up-regulated proteins in CTSE OE
TMEM106B	4246.54	Up-regulated proteins in CTSE OE
TMEM109	1.65129	Up-regulated proteins in CTSE OE
TMEM111	1.80126	Up-regulated proteins in CTSE OE
TMEM120A	2.01677	Up-regulated proteins in CTSE OE
TMEM126B	3.22291	Up-regulated proteins in CTSE OE
TMEM131	1.88318	Up-regulated proteins in CTSE OE
TMEM167A	1.52605	Up-regulated proteins in CTSE OE
TMEM173	780.111	Up-regulated proteins in CTSE OE
TMEM179B	2.24158	Up-regulated proteins in CTSE OE
TMEM192	1130.15	Up-regulated proteins in CTSE OE
TMEM201	6.15114	Up-regulated proteins in CTSE OE
TMEM205	54763.9	Up-regulated proteins in CTSE OE
TMEM63A	2645.53	Up-regulated proteins in CTSE OE
TMEM63B	31.0833	Up-regulated proteins in CTSE OE
TMX4	1.84782	Up-regulated proteins in CTSE OE
TNFRSF10B	2.6373	Up-regulated proteins in CTSE OE
TNS3	1.5884	Up-regulated proteins in CTSE OE
TOM1L1	897.508	Up-regulated proteins in CTSE OE
TOM1L2	654.927	Up-regulated proteins in CTSE OE
TOMM20	1.5769	Up-regulated proteins in CTSE OE
TOMM40L	644.554	Up-regulated proteins in CTSE OE
TP53RK	1.90794	Up-regulated proteins in CTSE OE
TPRG1L	1330.46	Up-regulated proteins in CTSE OE
TPRN	8.19293	Up-regulated proteins in CTSE OE
TRABD	1.52846	Up-regulated proteins in CTSE OE
TRAPPC1	2.79807	Up-regulated proteins in CTSE OE
TRAPPC4	1.8982	Up-regulated proteins in CTSE OE
TRAPPC8	2.99074	Up-regulated proteins in CTSE OE
TRIM21	1.65326	Up-regulated proteins in CTSE OE
TRIM33	1.61831	Up-regulated proteins in CTSE OE
TRIM39	83.2919	Up-regulated proteins in CTSE OE
TRIM68	2.51585	Up-regulated proteins in CTSE OE
TRIO	2.29391	Up-regulated proteins in CTSE OE
TRMT11	2.16146	Up-regulated proteins in CTSE OE
TRMT2B	330.084	Up-regulated proteins in CTSE OE
TRMT61A	2.51124	Up-regulated proteins in CTSE OE
TRMT61B	2.00259	Up-regulated proteins in CTSE OE
TRMU	4.52494	Up-regulated proteins in CTSE OE
TROAP	3.04504	Up-regulated proteins in CTSE OE
TRPC4AP	4.90785	Up-regulated proteins in CTSE OE
TSC2	128.583	Up-regulated proteins in CTSE OE
TSPAN4	11725.9	Up-regulated proteins in CTSE OE
TSPYL2	2.11914	Up-regulated proteins in CTSE OE
TSR2	1.98977	Up-regulated proteins in CTSE OE
TSSC1	3.73823	Up-regulated proteins in CTSE OE
TSSC4	1.56097	Up-regulated proteins in CTSE OE
TTC14	3.75267	Up-regulated proteins in CTSE OE
TTC37	1.76521	Up-regulated proteins in CTSE OE
TTC7A	105.941	Up-regulated proteins in CTSE OE
TTK	1.68424	Up-regulated proteins in CTSE OE
TTYH3	1839.05	Up-regulated proteins in CTSE OE
TUBA8	423.607	Up-regulated proteins in CTSE OE
TUBB2A	1.70489	Up-regulated proteins in CTSE OE
TWISTNB	3.09681	Up-regulated proteins in CTSE OE
TXLNA	1.53954	Up-regulated proteins in CTSE OE
TXNDC15	4.6795	Up-regulated proteins in CTSE OE
TYW1	839.012	Up-regulated proteins in CTSE OE
UBAC1	1.99272	Up-regulated proteins in CTSE OE
UBAP2	1.554	Up-regulated proteins in CTSE OE
UBE2C	2.02573	Up-regulated proteins in CTSE OE
UBE2G1	2.01838	Up-regulated proteins in CTSE OE
UBE2G2	2.6936	Up-regulated proteins in CTSE OE
UBE3B	1.83901	Up-regulated proteins in CTSE OE
UBL7	1.86264	Up-regulated proteins in CTSE OE
UBR1	71.8431	Up-regulated proteins in CTSE OE
UBR3	321.051	Up-regulated proteins in CTSE OE
UBTF	1.68988	Up-regulated proteins in CTSE OE
UBXN4	1.52963	Up-regulated proteins in CTSE OE
UBXN8	980.76	Up-regulated proteins in CTSE OE
UCHL3	1.71236	Up-regulated proteins in CTSE OE
UCK2	1.63004	Up-regulated proteins in CTSE OE
UGGT2	4.19265	Up-regulated proteins in CTSE OE
UNC119B	1.66699	Up-regulated proteins in CTSE OE
UNC13B	132.139	Up-regulated proteins in CTSE OE
URGCP	1.74966	Up-regulated proteins in CTSE OE
URM1	3.00994	Up-regulated proteins in CTSE OE
USP15	3.91878	Up-regulated proteins in CTSE OE
USP22	3.91573	Up-regulated proteins in CTSE OE
USP30	220.589	Up-regulated proteins in CTSE OE
USP42	213.19	Up-regulated proteins in CTSE OE
USP54	34.6255	Up-regulated proteins in CTSE OE
UTP14A	1.50343	Up-regulated proteins in CTSE OE
UTRN	2.02602	Up-regulated proteins in CTSE OE
UXT	3006.05	Up-regulated proteins in CTSE OE
VANGL1	1.51677	Up-regulated proteins in CTSE OE
VPS11	1.66611	Up-regulated proteins in CTSE OE
VPS25	1.65489	Up-regulated proteins in CTSE OE
VPS33B	1.86875	Up-regulated proteins in CTSE OE
VPS36	2.51101	Up-regulated proteins in CTSE OE
VPS37A	1.62287	Up-regulated proteins in CTSE OE
VPS41	1.64903	Up-regulated proteins in CTSE OE
VPS53	1.56027	Up-regulated proteins in CTSE OE
VRK1	2.06608	Up-regulated proteins in CTSE OE
VTI1B	2.43437	Up-regulated proteins in CTSE OE
WBP11	1.81371	Up-regulated proteins in CTSE OE
WDR48	1.78593	Up-regulated proteins in CTSE OE
WDR76	2.50225	Up-regulated proteins in CTSE OE
WDR82	1.80436	Up-regulated proteins in CTSE OE
WIBG	1.61854	Up-regulated proteins in CTSE OE
WRN	2.2214	Up-regulated proteins in CTSE OE
XPNPEP3	1.62807	Up-regulated proteins in CTSE OE
XPO7	2.04444	Up-regulated proteins in CTSE OE
XPR1	2.34494	Up-regulated proteins in CTSE OE
XRN1	1.56529	Up-regulated proteins in CTSE OE
YBX1	2.07128	Up-regulated proteins in CTSE OE
YIF1A	4.36864	Up-regulated proteins in CTSE OE
YIPF3	2.01984	Up-regulated proteins in CTSE OE
YTHDF1	2.13969	Up-regulated proteins in CTSE OE
YTHDF2	1.67112	Up-regulated proteins in CTSE OE
YWHAH	1.73087	Up-regulated proteins in CTSE OE
YY1	1.6029	Up-regulated proteins in CTSE OE
YY1AP1	2.45669	Up-regulated proteins in CTSE OE
ZC3H8	1.57143	Up-regulated proteins in CTSE OE
ZCCHC17	1383.39	Up-regulated proteins in CTSE OE
ZCCHC3	247.525	Up-regulated proteins in CTSE OE
ZDHHC13	477.584	Up-regulated proteins in CTSE OE
ZFP106	1.95587	Up-regulated proteins in CTSE OE
ZGPAT	1.50521	Up-regulated proteins in CTSE OE
ZNF185	141.793	Up-regulated proteins in CTSE OE
ZNF326	1.62864	Up-regulated proteins in CTSE OE
ZNF346	1.61954	Up-regulated proteins in CTSE OE
ZNF384	1.75016	Up-regulated proteins in CTSE OE
ZNF574	2.23913	Up-regulated proteins in CTSE OE
ZNF593	2.35602	Up-regulated proteins in CTSE OE
ZNF644	84.0318	Up-regulated proteins in CTSE OE
ZNHIT6	275.555	Up-regulated proteins in CTSE OE
ZNRF2	1047.67	Up-regulated proteins in CTSE OE
ZW10	4.19813	Up-regulated proteins in CTSE OE
ZYG11B	1.90532	Up-regulated proteins in CTSE OE
C10orf116	384.546	Up-regulated proteins in CTSE OE
C17orf61	1.8957	Up-regulated proteins in CTSE OE
C9orf23	5.72721	Up-regulated proteins in CTSE OE
CCDC90A	1.82106	Up-regulated proteins in CTSE OE
FAM108A1	400.146	Up-regulated proteins in CTSE OE
FAM116A	547.221	Up-regulated proteins in CTSE OE
KIAA0182	217.694	Up-regulated proteins in CTSE OE
KIAA0415	8.01608	Up-regulated proteins in CTSE OE
KIAA1310	1.56431	Up-regulated proteins in CTSE OE
MLL3	2.12451	Up-regulated proteins in CTSE OE
SOLH	125.555	Up-regulated proteins in CTSE OE
WDR8	2.37919	Up-regulated proteins in CTSE OE
MARCHF6	0.004121	Down-regulated proteins in CTSE OE
SEPTIN7	0.364744	Down-regulated proteins in CTSE OE
SELENOF	0.240673	Down-regulated proteins in CTSE OE
ABCA2	0.0185478	Down-regulated proteins in CTSE OE
ABCB8	0.422529	Down-regulated proteins in CTSE OE
ABCC1	0.597263	Down-regulated proteins in CTSE OE
ABHD6	0.00215228	Down-regulated proteins in CTSE OE
ACAD9	0.661019	Down-regulated proteins in CTSE OE
ACBD5	0.640144	Down-regulated proteins in CTSE OE
ACSL1	0.00550032	Down-regulated proteins in CTSE OE
ACTR5	0.294838	Down-regulated proteins in CTSE OE
ADCY6	0.00804672	Down-regulated proteins in CTSE OE
ADD1	0.0604371	Down-regulated proteins in CTSE OE
ADH5	0.685734	Down-regulated proteins in CTSE OE
ADK	0.654181	Down-regulated proteins in CTSE OE
ADSSL1	0.0026306	Down-regulated proteins in CTSE OE
AHDC1	0.00365102	Down-regulated proteins in CTSE OE
AHI1	0.00362459	Down-regulated proteins in CTSE OE
AHR	4.11914e-05	Down-regulated proteins in CTSE OE
AIF1L	0.46479	Down-regulated proteins in CTSE OE
AKAP8	0.667228	Down-regulated proteins in CTSE OE
AKT1	0.279627	Down-regulated proteins in CTSE OE
ALAD	0.660547	Down-regulated proteins in CTSE OE
ALB	0.000377056	Down-regulated proteins in CTSE OE
ALDH3B2	0.692968	Down-regulated proteins in CTSE OE
ALG1	0.641337	Down-regulated proteins in CTSE OE
ALG10	0.00127455	Down-regulated proteins in CTSE OE
ALKBH5	0.643351	Down-regulated proteins in CTSE OE
ALKBH7	0.35359	Down-regulated proteins in CTSE OE
AMDHD2	0.567429	Down-regulated proteins in CTSE OE
AMFR	0.272475	Down-regulated proteins in CTSE OE
ANKFY1	0.472843	Down-regulated proteins in CTSE OE
ANKHD1	0.594657	Down-regulated proteins in CTSE OE
ANKMY2	0.091451	Down-regulated proteins in CTSE OE
ANKRD17	0.0703498	Down-regulated proteins in CTSE OE
ANKRD20A3	0.000443531	Down-regulated proteins in CTSE OE
ANKRD54	0.000820495	Down-regulated proteins in CTSE OE
ANKS1A	0.51604	Down-regulated proteins in CTSE OE
AP1G2	0.000203024	Down-regulated proteins in CTSE OE
AP4M1	0.000206318	Down-regulated proteins in CTSE OE
APOH	0.30762	Down-regulated proteins in CTSE OE
APP	3.45015e-05	Down-regulated proteins in CTSE OE
ARF3	0.0979638	Down-regulated proteins in CTSE OE
ARF4	0.59156	Down-regulated proteins in CTSE OE
ARGLU1	0.00171369	Down-regulated proteins in CTSE OE
ARHGEF11	0.618189	Down-regulated proteins in CTSE OE
ARHGEF5	0.0256716	Down-regulated proteins in CTSE OE
ARID1B	0.444923	Down-regulated proteins in CTSE OE
ARID5B	0.0845252	Down-regulated proteins in CTSE OE
ARIH2	2.87393e-05	Down-regulated proteins in CTSE OE
ARL2BP	0.381751	Down-regulated proteins in CTSE OE
ARMC9	0.530864	Down-regulated proteins in CTSE OE
ARRB1	0.324842	Down-regulated proteins in CTSE OE
ASAH1	0.000818245	Down-regulated proteins in CTSE OE
ASF1B	0.271248	Down-regulated proteins in CTSE OE
ASH2L	0.610325	Down-regulated proteins in CTSE OE
ASL	0.0992879	Down-regulated proteins in CTSE OE
ASMTL	0.162099	Down-regulated proteins in CTSE OE
ASPM	0.0212335	Down-regulated proteins in CTSE OE
ATAD5	0.627086	Down-regulated proteins in CTSE OE
ATF1	0.417584	Down-regulated proteins in CTSE OE
ATG5	0.622081	Down-regulated proteins in CTSE OE
ATG7	0.630706	Down-regulated proteins in CTSE OE
ATP5SL	0.000863498	Down-regulated proteins in CTSE OE
ATP6V0A2	0.204154	Down-regulated proteins in CTSE OE
ATP6V0C	5.60057e-05	Down-regulated proteins in CTSE OE
ATPIF1	0.306454	Down-regulated proteins in CTSE OE
AVEN	0.531686	Down-regulated proteins in CTSE OE
AVL9	0.519366	Down-regulated proteins in CTSE OE
AZI1	0.675157	Down-regulated proteins in CTSE OE
BACH1	0.00706501	Down-regulated proteins in CTSE OE
BAP1	0.00149905	Down-regulated proteins in CTSE OE
BBX	0.606992	Down-regulated proteins in CTSE OE
BCKDHB	0.000429208	Down-regulated proteins in CTSE OE
BCL7A	0.000299153	Down-regulated proteins in CTSE OE
BECN1	9.12269e-06	Down-regulated proteins in CTSE OE
BET1	0.449951	Down-regulated proteins in CTSE OE
BID	0.495007	Down-regulated proteins in CTSE OE
BLOC1S1	0.000611162	Down-regulated proteins in CTSE OE
BOD1L	0.668394	Down-regulated proteins in CTSE OE
BOLA3	0.000443573	Down-regulated proteins in CTSE OE
BRD4	0.588189	Down-regulated proteins in CTSE OE
BRE	0.01079	Down-regulated proteins in CTSE OE
BRI3BP	0.557731	Down-regulated proteins in CTSE OE
BSDC1	0.00125987	Down-regulated proteins in CTSE OE
C10orf18	0.188174	Down-regulated proteins in CTSE OE
C12orf44	0.000821186	Down-regulated proteins in CTSE OE
C12orf57	0.000193382	Down-regulated proteins in CTSE OE
C15orf38-AP3S2	0.0388302	Down-regulated proteins in CTSE OE
C15orf63	0.681197	Down-regulated proteins in CTSE OE
C16orf42	0.669156	Down-regulated proteins in CTSE OE
C16orf58	0.423035	Down-regulated proteins in CTSE OE
C17orf75	0.558682	Down-regulated proteins in CTSE OE
C18orf55	0.00012308	Down-regulated proteins in CTSE OE
C1orf112	0.692882	Down-regulated proteins in CTSE OE
C1QTNF6	0.000696866	Down-regulated proteins in CTSE OE
C20orf20	0.626922	Down-regulated proteins in CTSE OE
C20orf30	0.000305871	Down-regulated proteins in CTSE OE
C22orf28	0.681442	Down-regulated proteins in CTSE OE
C2CD2	0.00171	Down-regulated proteins in CTSE OE
C2orf49	0.00136883	Down-regulated proteins in CTSE OE
C3orf26	0.37092	Down-regulated proteins in CTSE OE
C3orf39	0.512064	Down-regulated proteins in CTSE OE
C3orf75	0.54087	Down-regulated proteins in CTSE OE
C4orf32	0.416834	Down-regulated proteins in CTSE OE
C4orf41	0.0470416	Down-regulated proteins in CTSE OE
C4orf43	0.310372	Down-regulated proteins in CTSE OE
C5orf15	0.000512147	Down-regulated proteins in CTSE OE
C6orf106	0.000507639	Down-regulated proteins in CTSE OE
C6orf120	0.000245999	Down-regulated proteins in CTSE OE
C6orf125	0.525053	Down-regulated proteins in CTSE OE
C7orf30	0.65207	Down-regulated proteins in CTSE OE
C7orf47	0.000944403	Down-regulated proteins in CTSE OE
C9orf123	0.604515	Down-regulated proteins in CTSE OE
C9orf21	0.000172861	Down-regulated proteins in CTSE OE
CA5B	0.1448	Down-regulated proteins in CTSE OE
CA9	0.000509238	Down-regulated proteins in CTSE OE
CAMSAP1L1	0.601194	Down-regulated proteins in CTSE OE
CASP1	0.502046	Down-regulated proteins in CTSE OE
CASP8	0.617747	Down-regulated proteins in CTSE OE
CBL	0.629497	Down-regulated proteins in CTSE OE
CBLL1	0.000525877	Down-regulated proteins in CTSE OE
CBX1	0.000122494	Down-regulated proteins in CTSE OE
CC2D1B	0.476789	Down-regulated proteins in CTSE OE
CCDC115	0.00081745	Down-regulated proteins in CTSE OE
CCDC137	0.679235	Down-regulated proteins in CTSE OE
CCDC21	0.00372566	Down-regulated proteins in CTSE OE
CCDC25	0.570487	Down-regulated proteins in CTSE OE
CCDC53	0.00105559	Down-regulated proteins in CTSE OE
CCDC94	0.149081	Down-regulated proteins in CTSE OE
CCNC	0.00137918	Down-regulated proteins in CTSE OE
CCS	0.541882	Down-regulated proteins in CTSE OE
CCT6B	0.621329	Down-regulated proteins in CTSE OE
CD2AP	0.494143	Down-regulated proteins in CTSE OE
CD3EAP	0.696699	Down-regulated proteins in CTSE OE
CD46	0.422994	Down-regulated proteins in CTSE OE
CD9	0.120258	Down-regulated proteins in CTSE OE
CDC42EP1	0.536082	Down-regulated proteins in CTSE OE
CDC42EP4	0.4141	Down-regulated proteins in CTSE OE
CDC42SE1	0.525881	Down-regulated proteins in CTSE OE
CDC7	0.135723	Down-regulated proteins in CTSE OE
CDH3	0.00178425	Down-regulated proteins in CTSE OE
CDK13	0.250644	Down-regulated proteins in CTSE OE
CDKN1B	0.638667	Down-regulated proteins in CTSE OE
CDKN2C	0.561559	Down-regulated proteins in CTSE OE
CEBPB	0.546423	Down-regulated proteins in CTSE OE
CEBPD	0.393082	Down-regulated proteins in CTSE OE
CENPC1	0.341646	Down-regulated proteins in CTSE OE
CEP170	0.4111	Down-regulated proteins in CTSE OE
CEP192	0.202086	Down-regulated proteins in CTSE OE
CEP78	0.00658353	Down-regulated proteins in CTSE OE
CETN3	0.664084	Down-regulated proteins in CTSE OE
CHAC2	0.597281	Down-regulated proteins in CTSE OE
CHAF1B	0.37815	Down-regulated proteins in CTSE OE
CHCHD1	0.542322	Down-regulated proteins in CTSE OE
CHD2	0.643457	Down-regulated proteins in CTSE OE
CHD8	0.56682	Down-regulated proteins in CTSE OE
CHML	0.109959	Down-regulated proteins in CTSE OE
CHMP2A	0.171523	Down-regulated proteins in CTSE OE
CHPF	0.00105646	Down-regulated proteins in CTSE OE
CHTOP	0.0809316	Down-regulated proteins in CTSE OE
CISD2	0.696551	Down-regulated proteins in CTSE OE
CKAP2L	0.00451254	Down-regulated proteins in CTSE OE
CKS2	0.5677	Down-regulated proteins in CTSE OE
CLCN3	0.00202316	Down-regulated proteins in CTSE OE
CLCN7	0.188005	Down-regulated proteins in CTSE OE
CLIC4	0.699215	Down-regulated proteins in CTSE OE
CLK1	0.412985	Down-regulated proteins in CTSE OE
CLK2	0.512836	Down-regulated proteins in CTSE OE
CLK3	0.456011	Down-regulated proteins in CTSE OE
CLMP	0.000473189	Down-regulated proteins in CTSE OE
CLTA	0.564688	Down-regulated proteins in CTSE OE
CMBL	0.593288	Down-regulated proteins in CTSE OE
CNN3	0.15628	Down-regulated proteins in CTSE OE
CNNM2	0.590303	Down-regulated proteins in CTSE OE
CNPY3	0.571104	Down-regulated proteins in CTSE OE
CNST	0.0020085	Down-regulated proteins in CTSE OE
COBL	0.252489	Down-regulated proteins in CTSE OE
COG1	0.582599	Down-regulated proteins in CTSE OE
COG3	0.633302	Down-regulated proteins in CTSE OE
COL4A2	0.687448	Down-regulated proteins in CTSE OE
COL4A3BP	0.00161737	Down-regulated proteins in CTSE OE
COL6A3	0.0111509	Down-regulated proteins in CTSE OE
COMMD10	0.653419	Down-regulated proteins in CTSE OE
COMMD6	0.597838	Down-regulated proteins in CTSE OE
COMMD7	0.00150813	Down-regulated proteins in CTSE OE
COMT	0.633693	Down-regulated proteins in CTSE OE
COPG2	0.207348	Down-regulated proteins in CTSE OE
CORO1B	0.3932	Down-regulated proteins in CTSE OE
COX10	0.698352	Down-regulated proteins in CTSE OE
COX6A1	0.599104	Down-regulated proteins in CTSE OE
COX7A2	0.495346	Down-regulated proteins in CTSE OE
CPEB4	0.000254515	Down-regulated proteins in CTSE OE
CPSF7	0.654775	Down-regulated proteins in CTSE OE
CRIP1	0.00129184	Down-regulated proteins in CTSE OE
CRIP2	0.48638	Down-regulated proteins in CTSE OE
CRNKL1	0.648879	Down-regulated proteins in CTSE OE
CRTC3	0.646637	Down-regulated proteins in CTSE OE
CRYZ	0.62854	Down-regulated proteins in CTSE OE
CSE1L	0.498081	Down-regulated proteins in CTSE OE
CSK	0.65304	Down-regulated proteins in CTSE OE
CSNK1G3	0.532845	Down-regulated proteins in CTSE OE
CSRP2	0.571279	Down-regulated proteins in CTSE OE
CSTB	0.66289	Down-regulated proteins in CTSE OE
CTDNEP1	0.00220315	Down-regulated proteins in CTSE OE
CTDP1	0.496005	Down-regulated proteins in CTSE OE
CTSB	0.397924	Down-regulated proteins in CTSE OE
CTSC	0.695202	Down-regulated proteins in CTSE OE
CWC15	0.626563	Down-regulated proteins in CTSE OE
CXorf38	0.345358	Down-regulated proteins in CTSE OE
CXXC1	0.000721978	Down-regulated proteins in CTSE OE
CYB5R1	0.64076	Down-regulated proteins in CTSE OE
CYTH2	0.591213	Down-regulated proteins in CTSE OE
DAP	0.457438	Down-regulated proteins in CTSE OE
DBF4	0.00369123	Down-regulated proteins in CTSE OE
DCAKD	0.361035	Down-regulated proteins in CTSE OE
DCK	0.546017	Down-regulated proteins in CTSE OE
DCP1A	0.695304	Down-regulated proteins in CTSE OE
DDAH1	0.45961	Down-regulated proteins in CTSE OE
DDX24	0.54946	Down-regulated proteins in CTSE OE
DDX50	0.614689	Down-regulated proteins in CTSE OE
DDX59	0.492099	Down-regulated proteins in CTSE OE
DFFB	0.523634	Down-regulated proteins in CTSE OE
DHPS	0.401035	Down-regulated proteins in CTSE OE
DHRS1	0.590521	Down-regulated proteins in CTSE OE
DHRS13	0.442465	Down-regulated proteins in CTSE OE
DHRS3	0.593334	Down-regulated proteins in CTSE OE
DHX57	0.563339	Down-regulated proteins in CTSE OE
DIAPH1	0.628211	Down-regulated proteins in CTSE OE
DIAPH2	0.480854	Down-regulated proteins in CTSE OE
DICER1	0.118942	Down-regulated proteins in CTSE OE
DIS3L2	0.00335514	Down-regulated proteins in CTSE OE
DNAJC1	0.575848	Down-regulated proteins in CTSE OE
DNAJC15	0.694841	Down-regulated proteins in CTSE OE
DNAJC19	0.0661732	Down-regulated proteins in CTSE OE
DNAJC5	0.249155	Down-regulated proteins in CTSE OE
DNASE2	0.021564	Down-regulated proteins in CTSE OE
DNPEP	0.118582	Down-regulated proteins in CTSE OE
DOCK1	0.0862245	Down-regulated proteins in CTSE OE
DOCK5	0.571109	Down-regulated proteins in CTSE OE
DPCD	0.695548	Down-regulated proteins in CTSE OE
DPP7	0.0192254	Down-regulated proteins in CTSE OE
DPP9	0.460337	Down-regulated proteins in CTSE OE
DSCC1	0.00369743	Down-regulated proteins in CTSE OE
DSG2	0.485707	Down-regulated proteins in CTSE OE
DSN1	0.34102	Down-regulated proteins in CTSE OE
DUSP9	0.0575216	Down-regulated proteins in CTSE OE
DYNLL1	0.343044	Down-regulated proteins in CTSE OE
ECSIT	0.624586	Down-regulated proteins in CTSE OE
EEA1	0.586031	Down-regulated proteins in CTSE OE
EED	0.656063	Down-regulated proteins in CTSE OE
EHD4	0.622323	Down-regulated proteins in CTSE OE
EIF2AK3	0.6329	Down-regulated proteins in CTSE OE
EIF2B5	0.631005	Down-regulated proteins in CTSE OE
EIF5	0.660675	Down-regulated proteins in CTSE OE
ELF3	0.00531049	Down-regulated proteins in CTSE OE
ELMO3	0.311722	Down-regulated proteins in CTSE OE
ELP4	0.630718	Down-regulated proteins in CTSE OE
EML2	0.547846	Down-regulated proteins in CTSE OE
ENO3	0.000976943	Down-regulated proteins in CTSE OE
EPHB4	0.594582	Down-regulated proteins in CTSE OE
EPS15	0.084991	Down-regulated proteins in CTSE OE
EPT1	0.29941	Down-regulated proteins in CTSE OE
ERCC3	0.620778	Down-regulated proteins in CTSE OE
ERCC5	0.00600649	Down-regulated proteins in CTSE OE
ERF	0.549283	Down-regulated proteins in CTSE OE
ERGIC2	0.116591	Down-regulated proteins in CTSE OE
ETFDH	0.694632	Down-regulated proteins in CTSE OE
EVPL	0.304349	Down-regulated proteins in CTSE OE
EWSR1	0.647493	Down-regulated proteins in CTSE OE
EXOC2	0.36266	Down-regulated proteins in CTSE OE
EXOC6B	0.655701	Down-regulated proteins in CTSE OE
EXT1	0.00285744	Down-regulated proteins in CTSE OE
EYA3	0.50451	Down-regulated proteins in CTSE OE
F8A2	0.000387301	Down-regulated proteins in CTSE OE
FADS3	0.478892	Down-regulated proteins in CTSE OE
FAH	0.123741	Down-regulated proteins in CTSE OE
FAHD1	0.657834	Down-regulated proteins in CTSE OE
FAM107B	0.000290205	Down-regulated proteins in CTSE OE
FAM120C	0.502072	Down-regulated proteins in CTSE OE
FAM134A	0.194041	Down-regulated proteins in CTSE OE
FAM134C	0.697769	Down-regulated proteins in CTSE OE
FAM162A	0.39566	Down-regulated proteins in CTSE OE
FAM184A	0.000792927	Down-regulated proteins in CTSE OE
FAM192A	0.66348	Down-regulated proteins in CTSE OE
FAM20B	0.000205128	Down-regulated proteins in CTSE OE
FAM21B	0.0165161	Down-regulated proteins in CTSE OE
FAM83H	0.655176	Down-regulated proteins in CTSE OE
FAM98C	0.00094704	Down-regulated proteins in CTSE OE
FANCE	0.00855634	Down-regulated proteins in CTSE OE
FAS	0.692179	Down-regulated proteins in CTSE OE
FBXL20	0.677222	Down-regulated proteins in CTSE OE
FBXO21	0.174125	Down-regulated proteins in CTSE OE
FBXO44	0.00149675	Down-regulated proteins in CTSE OE
FBXW11	0.16251	Down-regulated proteins in CTSE OE
FDX1	0.379922	Down-regulated proteins in CTSE OE
FDX1L	0.288345	Down-regulated proteins in CTSE OE
FERMT1	0.694969	Down-regulated proteins in CTSE OE
FGF2	0.416965	Down-regulated proteins in CTSE OE
FIS1	0.318806	Down-regulated proteins in CTSE OE
FKBP7	0.0103229	Down-regulated proteins in CTSE OE
FLNC	0.651618	Down-regulated proteins in CTSE OE
FLVCR1	0.637469	Down-regulated proteins in CTSE OE
FNBP1	0.13016	Down-regulated proteins in CTSE OE
FNTB	0.000710399	Down-regulated proteins in CTSE OE
FOXK2	0.00411353	Down-regulated proteins in CTSE OE
FTH1	0.555423	Down-regulated proteins in CTSE OE
FTSJ2	0.00106304	Down-regulated proteins in CTSE OE
FTSJD2	0.506772	Down-regulated proteins in CTSE OE
FUK	0.0601802	Down-regulated proteins in CTSE OE
FXC1	0.00124164	Down-regulated proteins in CTSE OE
FXR2	0.433941	Down-regulated proteins in CTSE OE
GABARAPL1	0.211519	Down-regulated proteins in CTSE OE
GABARAPL2	0.604174	Down-regulated proteins in CTSE OE
GABPA	0.497512	Down-regulated proteins in CTSE OE
GAL	0.173983	Down-regulated proteins in CTSE OE
GAN	0.00313863	Down-regulated proteins in CTSE OE
GCA	0.000132714	Down-regulated proteins in CTSE OE
GCC2	0.0670705	Down-regulated proteins in CTSE OE
GDF15	0.00175605	Down-regulated proteins in CTSE OE
GEMIN4	0.641591	Down-regulated proteins in CTSE OE
GEMIN6	0.471277	Down-regulated proteins in CTSE OE
GGCT	0.308025	Down-regulated proteins in CTSE OE
GGPS1	0.234319	Down-regulated proteins in CTSE OE
GHITM	0.130988	Down-regulated proteins in CTSE OE
GINS2	0.637193	Down-regulated proteins in CTSE OE
GK	0.665089	Down-regulated proteins in CTSE OE
GMPR2	0.338864	Down-regulated proteins in CTSE OE
GNA13	0.399068	Down-regulated proteins in CTSE OE
GNAO1	0.00110809	Down-regulated proteins in CTSE OE
GNAS	0.611723	Down-regulated proteins in CTSE OE
GNB1L	0.671133	Down-regulated proteins in CTSE OE
GNE	0.641272	Down-regulated proteins in CTSE OE
GOLM1	0.427949	Down-regulated proteins in CTSE OE
GOLPH3L	0.0012844	Down-regulated proteins in CTSE OE
GOPC	0.292802	Down-regulated proteins in CTSE OE
GPANK1	0.00483609	Down-regulated proteins in CTSE OE
GPHN	0.628855	Down-regulated proteins in CTSE OE
GPKOW	0.679191	Down-regulated proteins in CTSE OE
GPN3	0.35024	Down-regulated proteins in CTSE OE
GPR64	0.586921	Down-regulated proteins in CTSE OE
GPX8	0.623163	Down-regulated proteins in CTSE OE
GRAMD1A	0.376548	Down-regulated proteins in CTSE OE
GRAMD3	0.0108775	Down-regulated proteins in CTSE OE
GRN	0.00248848	Down-regulated proteins in CTSE OE
GSN	0.211448	Down-regulated proteins in CTSE OE
GSR	0.665988	Down-regulated proteins in CTSE OE
GSTM4	0.666464	Down-regulated proteins in CTSE OE
GSTT2	0.36387	Down-regulated proteins in CTSE OE
GTF2H1	0.415033	Down-regulated proteins in CTSE OE
GTF2H2	0.583389	Down-regulated proteins in CTSE OE
GTF3C2	0.2423	Down-regulated proteins in CTSE OE
GTPBP2	0.00182363	Down-regulated proteins in CTSE OE
GTPBP6	0.284464	Down-regulated proteins in CTSE OE
GUK1	0.456534	Down-regulated proteins in CTSE OE
GUSB	0.588835	Down-regulated proteins in CTSE OE
GXYLT1	0.610195	Down-regulated proteins in CTSE OE
GYG1	0.697503	Down-regulated proteins in CTSE OE
H2AFV	0.490661	Down-regulated proteins in CTSE OE
H3F3B	0.000114625	Down-regulated proteins in CTSE OE
HABP4	0.00404999	Down-regulated proteins in CTSE OE
HACL1	0.612924	Down-regulated proteins in CTSE OE
HDAC4	0.0415808	Down-regulated proteins in CTSE OE
HDDC2	0.497632	Down-regulated proteins in CTSE OE
HDHD1	0.633281	Down-regulated proteins in CTSE OE
HEBP2	0.000781255	Down-regulated proteins in CTSE OE
HECTD3	0.490343	Down-regulated proteins in CTSE OE
HERC2	0.641053	Down-regulated proteins in CTSE OE
HEXB	0.585831	Down-regulated proteins in CTSE OE
HIGD1A	0.676953	Down-regulated proteins in CTSE OE
HINT3	0.234021	Down-regulated proteins in CTSE OE
HIP1R	0.00586764	Down-regulated proteins in CTSE OE
HIRIP3	0.591702	Down-regulated proteins in CTSE OE
HIST2H2BF	0.623747	Down-regulated proteins in CTSE OE
HMG20A	0.541288	Down-regulated proteins in CTSE OE
HMGA1	0.202406	Down-regulated proteins in CTSE OE
HMGB1	0.564872	Down-regulated proteins in CTSE OE
HNF1B	0.00261342	Down-regulated proteins in CTSE OE
HNMT	0.000441056	Down-regulated proteins in CTSE OE
HS2ST1	0.00166577	Down-regulated proteins in CTSE OE
HSF1	0.3021	Down-regulated proteins in CTSE OE
HSPA12A	0.671169	Down-regulated proteins in CTSE OE
HSPB11	0.692158	Down-regulated proteins in CTSE OE
HSPG2	0.639143	Down-regulated proteins in CTSE OE
HTATIP2	0.55268	Down-regulated proteins in CTSE OE
HTRA2	0.623124	Down-regulated proteins in CTSE OE
HTT	0.0440448	Down-regulated proteins in CTSE OE
HYI	0.000748065	Down-regulated proteins in CTSE OE
IAH1	0.354884	Down-regulated proteins in CTSE OE
ID1	0.298124	Down-regulated proteins in CTSE OE
IFIT2	0.269745	Down-regulated proteins in CTSE OE
IFITM1	0.000166902	Down-regulated proteins in CTSE OE
IFT46	0.000915635	Down-regulated proteins in CTSE OE
IK	0.666984	Down-regulated proteins in CTSE OE
IL18	0.492455	Down-regulated proteins in CTSE OE
IMMP1L	0.0010488	Down-regulated proteins in CTSE OE
IMP4	0.593939	Down-regulated proteins in CTSE OE
INO80E	0.00156484	Down-regulated proteins in CTSE OE
INTS12	0.000580135	Down-regulated proteins in CTSE OE
IQSEC1	0.111936	Down-regulated proteins in CTSE OE
IRF2BPL	0.0153496	Down-regulated proteins in CTSE OE
IRS2	0.369231	Down-regulated proteins in CTSE OE
ISCA1	0.3817	Down-regulated proteins in CTSE OE
ISCA2	0.00134584	Down-regulated proteins in CTSE OE
ISG15	0.639068	Down-regulated proteins in CTSE OE
ISG20L2	0.221029	Down-regulated proteins in CTSE OE
ITPK1	0.164373	Down-regulated proteins in CTSE OE
ITSN1	0.607153	Down-regulated proteins in CTSE OE
IVNS1ABP	0.592318	Down-regulated proteins in CTSE OE
JMY	0.449178	Down-regulated proteins in CTSE OE
JUND	0.503602	Down-regulated proteins in CTSE OE
KANK1	0.0382265	Down-regulated proteins in CTSE OE
KATNB1	0.00164501	Down-regulated proteins in CTSE OE
KCMF1	0.56793	Down-regulated proteins in CTSE OE
KCTD14	0.0021134	Down-regulated proteins in CTSE OE
KDELC1	0.249968	Down-regulated proteins in CTSE OE
KDM2B	0.000752655	Down-regulated proteins in CTSE OE
KDM4B	0.00999691	Down-regulated proteins in CTSE OE
KIAA0528	0.0066956	Down-regulated proteins in CTSE OE
KIAA0907	0.600044	Down-regulated proteins in CTSE OE
KIAA1109	0.0126227	Down-regulated proteins in CTSE OE
KIAA1191	0.552594	Down-regulated proteins in CTSE OE
KIAA1543	0.502009	Down-regulated proteins in CTSE OE
KIAA1671	0.406489	Down-regulated proteins in CTSE OE
KIAA1704	0.664092	Down-regulated proteins in CTSE OE
KIAA2013	0.00423371	Down-regulated proteins in CTSE OE
KIF11	0.682885	Down-regulated proteins in CTSE OE
KIF13A	0.657034	Down-regulated proteins in CTSE OE
KIF14	0.680508	Down-regulated proteins in CTSE OE
KIF1C	0.506749	Down-regulated proteins in CTSE OE
KIF2C	0.572299	Down-regulated proteins in CTSE OE
KLC4	0.550226	Down-regulated proteins in CTSE OE
KLF16	0.478543	Down-regulated proteins in CTSE OE
KLHDC3	0.00057328	Down-regulated proteins in CTSE OE
KLHL13	0.29187	Down-regulated proteins in CTSE OE
KRT14	0.444152	Down-regulated proteins in CTSE OE
KRT2	0.10507	Down-regulated proteins in CTSE OE
KRT6A	0.00165026	Down-regulated proteins in CTSE OE
KRT79	0.107458	Down-regulated proteins in CTSE OE
LAMB3	0.614889	Down-regulated proteins in CTSE OE
LAMP1	0.589677	Down-regulated proteins in CTSE OE
LAMTOR3	0.522228	Down-regulated proteins in CTSE OE
LARP1B	0.45474	Down-regulated proteins in CTSE OE
LCMT2	0.458586	Down-regulated proteins in CTSE OE
LETMD1	0.162721	Down-regulated proteins in CTSE OE
LGALS1	0.548701	Down-regulated proteins in CTSE OE
LIMK2	0.0019515	Down-regulated proteins in CTSE OE
LIPA	0.000413343	Down-regulated proteins in CTSE OE
LLGL2	0.00686372	Down-regulated proteins in CTSE OE
LLPH	0.590776	Down-regulated proteins in CTSE OE
LOC221710	0.513767	Down-regulated proteins in CTSE OE
LPCAT3	0.515125	Down-regulated proteins in CTSE OE
LRCH1	0.00742713	Down-regulated proteins in CTSE OE
LRCH4	0.620562	Down-regulated proteins in CTSE OE
LRPAP1	0.65847	Down-regulated proteins in CTSE OE
LRRC40	0.679215	Down-regulated proteins in CTSE OE
LRRC57	0.413049	Down-regulated proteins in CTSE OE
LRRC8A	0.51569	Down-regulated proteins in CTSE OE
LRRC8D	0.00334046	Down-regulated proteins in CTSE OE
LRSAM1	0.24617	Down-regulated proteins in CTSE OE
LY6K	0.000232702	Down-regulated proteins in CTSE OE
LYAR	0.60361	Down-regulated proteins in CTSE OE
LYRM2	0.000206037	Down-regulated proteins in CTSE OE
LYRM7	0.315611	Down-regulated proteins in CTSE OE
LZIC	0.589395	Down-regulated proteins in CTSE OE
LZTR1	0.144916	Down-regulated proteins in CTSE OE
MAD2L1	0.523109	Down-regulated proteins in CTSE OE
MAFF	0.687944	Down-regulated proteins in CTSE OE
MAFK	0.000744309	Down-regulated proteins in CTSE OE
MAMLD1	0.00280145	Down-regulated proteins in CTSE OE
MAP3K7	0.542666	Down-regulated proteins in CTSE OE
MAP4K5	0.0041367	Down-regulated proteins in CTSE OE
MAPK9	0.0831342	Down-regulated proteins in CTSE OE
MARVELD1	0.0829831	Down-regulated proteins in CTSE OE
MASTL	0.0869762	Down-regulated proteins in CTSE OE
MAVS	0.689806	Down-regulated proteins in CTSE OE
MBNL2	0.433589	Down-regulated proteins in CTSE OE
MCRS1	0.00568403	Down-regulated proteins in CTSE OE
ME1	0.474893	Down-regulated proteins in CTSE OE
MEA1	0.583119	Down-regulated proteins in CTSE OE
MECR	0.637298	Down-regulated proteins in CTSE OE
MED12	0.523701	Down-regulated proteins in CTSE OE
MED13	0.674152	Down-regulated proteins in CTSE OE
MED16	0.17788	Down-regulated proteins in CTSE OE
MED17	0.184192	Down-regulated proteins in CTSE OE
MED19	0.000401064	Down-regulated proteins in CTSE OE
MED21	0.000135524	Down-regulated proteins in CTSE OE
MED22	0.592337	Down-regulated proteins in CTSE OE
MED25	0.346897	Down-regulated proteins in CTSE OE
MED8	0.509434	Down-regulated proteins in CTSE OE
METTL10	0.61237	Down-regulated proteins in CTSE OE
METTL13	0.610364	Down-regulated proteins in CTSE OE
METTL14	0.15888	Down-regulated proteins in CTSE OE
METTL17	0.00254223	Down-regulated proteins in CTSE OE
METTL2B	0.0012113	Down-regulated proteins in CTSE OE
METTL7A	0.472817	Down-regulated proteins in CTSE OE
METTL8	0.00344588	Down-regulated proteins in CTSE OE
MGAT1	0.640299	Down-regulated proteins in CTSE OE
MGAT2	0.00447506	Down-regulated proteins in CTSE OE
MIIP	0.00106289	Down-regulated proteins in CTSE OE
MIS18A	0.00111964	Down-regulated proteins in CTSE OE
MITD1	0.000757348	Down-regulated proteins in CTSE OE
MKL2	0.0019005	Down-regulated proteins in CTSE OE
MLST8	0.585078	Down-regulated proteins in CTSE OE
MLYCD	0.00457437	Down-regulated proteins in CTSE OE
MOCOS	0.640341	Down-regulated proteins in CTSE OE
MOCS3	0.00664825	Down-regulated proteins in CTSE OE
MORC2	0.40001	Down-regulated proteins in CTSE OE
MORC3	0.40225	Down-regulated proteins in CTSE OE
MRC2	0.00261307	Down-regulated proteins in CTSE OE
MRPL1	0.571772	Down-regulated proteins in CTSE OE
MRPL27	0.636908	Down-regulated proteins in CTSE OE
MRPL28	0.627052	Down-regulated proteins in CTSE OE
MRPL30	0.144563	Down-regulated proteins in CTSE OE
MRPL44	0.648635	Down-regulated proteins in CTSE OE
MRPL52	0.613078	Down-regulated proteins in CTSE OE
MRPS11	0.428032	Down-regulated proteins in CTSE OE
MRPS23	0.679277	Down-regulated proteins in CTSE OE
MRPS24	0.456396	Down-regulated proteins in CTSE OE
MRPS30	0.584695	Down-regulated proteins in CTSE OE
MRPS36	0.547047	Down-regulated proteins in CTSE OE
MRPS5	0.632119	Down-regulated proteins in CTSE OE
MSRA	0.266365	Down-regulated proteins in CTSE OE
MTA1	0.679124	Down-regulated proteins in CTSE OE
MTF2	0.00180088	Down-regulated proteins in CTSE OE
MTFP1	0.680602	Down-regulated proteins in CTSE OE
MUC16	0.493022	Down-regulated proteins in CTSE OE
MUS81	0.00139889	Down-regulated proteins in CTSE OE
MVK	0.475605	Down-regulated proteins in CTSE OE
MXRA5	0.00257926	Down-regulated proteins in CTSE OE
MYADM	0.136177	Down-regulated proteins in CTSE OE
MYH11	0.00441231	Down-regulated proteins in CTSE OE
MYL6B	0.539686	Down-regulated proteins in CTSE OE
MYL9	0.221483	Down-regulated proteins in CTSE OE
MYO7A	0.375191	Down-regulated proteins in CTSE OE
MYO9B	0.00875118	Down-regulated proteins in CTSE OE
MZT1	0.0920827	Down-regulated proteins in CTSE OE
NAA30	0.282154	Down-regulated proteins in CTSE OE
NAB1	0.00257321	Down-regulated proteins in CTSE OE
NARS2	0.517003	Down-regulated proteins in CTSE OE
NAT6	0.000562812	Down-regulated proteins in CTSE OE
NCBP2	0.0309298	Down-regulated proteins in CTSE OE
NCEH1	0.596063	Down-regulated proteins in CTSE OE
NCK1	0.510751	Down-regulated proteins in CTSE OE
ND5	0.175273	Down-regulated proteins in CTSE OE
NDRG2	0.187664	Down-regulated proteins in CTSE OE
NDUFA3	0.571343	Down-regulated proteins in CTSE OE
NDUFAF2	0.560433	Down-regulated proteins in CTSE OE
NDUFAF3	0.297955	Down-regulated proteins in CTSE OE
NDUFAF4	0.604145	Down-regulated proteins in CTSE OE
NDUFC1	7.83642e-05	Down-regulated proteins in CTSE OE
NDUFS5	0.418806	Down-regulated proteins in CTSE OE
NDUFS8	0.691364	Down-regulated proteins in CTSE OE
NECAP1	0.542939	Down-regulated proteins in CTSE OE
NECAP2	0.000171038	Down-regulated proteins in CTSE OE
NEDD4	0.0371159	Down-regulated proteins in CTSE OE
NEDD8	0.613158	Down-regulated proteins in CTSE OE
NEURL4	0.0138346	Down-regulated proteins in CTSE OE
NFIC	0.362197	Down-regulated proteins in CTSE OE
NIT1	0.0164313	Down-regulated proteins in CTSE OE
NKRF	0.571767	Down-regulated proteins in CTSE OE
NMI	0.293592	Down-regulated proteins in CTSE OE
NMRAL1	0.569101	Down-regulated proteins in CTSE OE
NOL7	0.677951	Down-regulated proteins in CTSE OE
NPEPL1	0.686173	Down-regulated proteins in CTSE OE
NPM3	0.610904	Down-regulated proteins in CTSE OE
NPNT	0.00366125	Down-regulated proteins in CTSE OE
NPRL3	0.00377307	Down-regulated proteins in CTSE OE
NR2F1	0.606194	Down-regulated proteins in CTSE OE
NR2F6	0.478741	Down-regulated proteins in CTSE OE
NR4A3	0.552587	Down-regulated proteins in CTSE OE
NSDHL	0.404633	Down-regulated proteins in CTSE OE
NSMCE4A	0.378236	Down-regulated proteins in CTSE OE
NTHL1	0.685736	Down-regulated proteins in CTSE OE
NUDCD3	0.550522	Down-regulated proteins in CTSE OE
NUDT12	0.507441	Down-regulated proteins in CTSE OE
NUDT15	0.477519	Down-regulated proteins in CTSE OE
NUMB	0.504919	Down-regulated proteins in CTSE OE
NUP62	0.648148	Down-regulated proteins in CTSE OE
NUTF2	0.672187	Down-regulated proteins in CTSE OE
OFD1	0.68643	Down-regulated proteins in CTSE OE
OGFRL1	0.00249404	Down-regulated proteins in CTSE OE
OPA3	0.509551	Down-regulated proteins in CTSE OE
ORC1	0.376901	Down-regulated proteins in CTSE OE
ORMDL1	0.0015701	Down-regulated proteins in CTSE OE
OSBP2	0.059055	Down-regulated proteins in CTSE OE
OTUD7B	0.36864	Down-regulated proteins in CTSE OE
OXA1L	0.555334	Down-regulated proteins in CTSE OE
OXR1	0.00460856	Down-regulated proteins in CTSE OE
PALM	0.262473	Down-regulated proteins in CTSE OE
PAM16	0.471817	Down-regulated proteins in CTSE OE
PANK4	0.438698	Down-regulated proteins in CTSE OE
PAPOLG	0.636393	Down-regulated proteins in CTSE OE
PARP12	0.550921	Down-regulated proteins in CTSE OE
PARP9	0.415692	Down-regulated proteins in CTSE OE
PCIF1	0.000487573	Down-regulated proteins in CTSE OE
PCNP	0.45254	Down-regulated proteins in CTSE OE
PDCD2	0.00770234	Down-regulated proteins in CTSE OE
PDE8B	0.355129	Down-regulated proteins in CTSE OE
PDLIM2	0.401888	Down-regulated proteins in CTSE OE
PDP1	0.652676	Down-regulated proteins in CTSE OE
PDRG1	0.000661247	Down-regulated proteins in CTSE OE
PDSS1	0.00345778	Down-regulated proteins in CTSE OE
PDSS2	0.00015354	Down-regulated proteins in CTSE OE
PDXP	0.584377	Down-regulated proteins in CTSE OE
PET112L	0.566733	Down-regulated proteins in CTSE OE
PET117	0.000257383	Down-regulated proteins in CTSE OE
PEX13	0.00248912	Down-regulated proteins in CTSE OE
PEX19	0.476658	Down-regulated proteins in CTSE OE
PHAX	0.0262143	Down-regulated proteins in CTSE OE
PHLDA3	0.00173767	Down-regulated proteins in CTSE OE
PHLDB2	0.00127045	Down-regulated proteins in CTSE OE
PIGG	0.674395	Down-regulated proteins in CTSE OE
PIGN	0.00200297	Down-regulated proteins in CTSE OE
PIGO	0.644607	Down-regulated proteins in CTSE OE
PIGS	0.489832	Down-regulated proteins in CTSE OE
PIP4K2C	0.56962	Down-regulated proteins in CTSE OE
PITPNM1	0.00666147	Down-regulated proteins in CTSE OE
PITX1	0.00160204	Down-regulated proteins in CTSE OE
PJA1	0.000903663	Down-regulated proteins in CTSE OE
PLA2G4A	0.627213	Down-regulated proteins in CTSE OE
PLBD2	0.240361	Down-regulated proteins in CTSE OE
PLCG1	0.434907	Down-regulated proteins in CTSE OE
PLEKHG3	0.411135	Down-regulated proteins in CTSE OE
PLP2	0.352513	Down-regulated proteins in CTSE OE
PLXNA1	0.282479	Down-regulated proteins in CTSE OE
PMF1-BGLAP	0.630647	Down-regulated proteins in CTSE OE
PNKP	0.448483	Down-regulated proteins in CTSE OE
POGK	0.00395463	Down-regulated proteins in CTSE OE
POGLUT1	0.432526	Down-regulated proteins in CTSE OE
POLD3	0.342749	Down-regulated proteins in CTSE OE
POLE2	0.567195	Down-regulated proteins in CTSE OE
POLR1B	0.528906	Down-regulated proteins in CTSE OE
POLR2E	0.628136	Down-regulated proteins in CTSE OE
POLR2L	0.109714	Down-regulated proteins in CTSE OE
POLR3A	0.339472	Down-regulated proteins in CTSE OE
POLR3B	0.313341	Down-regulated proteins in CTSE OE
POMP	0.248568	Down-regulated proteins in CTSE OE
POU2F1	0.316191	Down-regulated proteins in CTSE OE
PPCDC	0.0114497	Down-regulated proteins in CTSE OE
PPDPF	0.387543	Down-regulated proteins in CTSE OE
PPHLN1	0.64222	Down-regulated proteins in CTSE OE
PPM1B	0.103329	Down-regulated proteins in CTSE OE
PPME1	0.656877	Down-regulated proteins in CTSE OE
PPP2R5E	0.531859	Down-regulated proteins in CTSE OE
PPP4C	0.678632	Down-regulated proteins in CTSE OE
PPT2	0.615851	Down-regulated proteins in CTSE OE
PRDM8	0.00112947	Down-regulated proteins in CTSE OE
PRKAR1B	0.659455	Down-regulated proteins in CTSE OE
PRKCDBP	0.578611	Down-regulated proteins in CTSE OE
PRKD2	0.677738	Down-regulated proteins in CTSE OE
PRPF18	0.00583549	Down-regulated proteins in CTSE OE
PRSS3	0.557568	Down-regulated proteins in CTSE OE
PSMC3IP	0.00165043	Down-regulated proteins in CTSE OE
PSMD9	0.284287	Down-regulated proteins in CTSE OE
PTP4A2	0.000360446	Down-regulated proteins in CTSE OE
PTPLB	0.385247	Down-regulated proteins in CTSE OE
PTPN2	0.234759	Down-regulated proteins in CTSE OE
PTPRD	0.69601	Down-regulated proteins in CTSE OE
PTPRF	0.578926	Down-regulated proteins in CTSE OE
PTS	0.535062	Down-regulated proteins in CTSE OE
PUM2	0.338185	Down-regulated proteins in CTSE OE
PUSL1	0.000620129	Down-regulated proteins in CTSE OE
PYCRL	0.640148	Down-regulated proteins in CTSE OE
QSER1	0.446293	Down-regulated proteins in CTSE OE
RAB11FIP1	0.201819	Down-regulated proteins in CTSE OE
RAB24	0.67293	Down-regulated proteins in CTSE OE
RAB31	0.362276	Down-regulated proteins in CTSE OE
RAB3A	0.00146142	Down-regulated proteins in CTSE OE
RAB42	0.00106567	Down-regulated proteins in CTSE OE
RAB6B	0.627355	Down-regulated proteins in CTSE OE
RAB8B	0.227712	Down-regulated proteins in CTSE OE
RABEP1	0.693231	Down-regulated proteins in CTSE OE
RABEPK	0.0634988	Down-regulated proteins in CTSE OE
RABGAP1	0.669625	Down-regulated proteins in CTSE OE
RABGAP1L	0.169043	Down-regulated proteins in CTSE OE
RAD1	0.682128	Down-regulated proteins in CTSE OE
RANBP3	0.197953	Down-regulated proteins in CTSE OE
RANGRF	0.656185	Down-regulated proteins in CTSE OE
RAP1A	0.642182	Down-regulated proteins in CTSE OE
RAP1GDS1	0.440802	Down-regulated proteins in CTSE OE
RAPGEF2	0.00822636	Down-regulated proteins in CTSE OE
RBM47	0.682929	Down-regulated proteins in CTSE OE
RBM6	0.557162	Down-regulated proteins in CTSE OE
RBMS2	0.451937	Down-regulated proteins in CTSE OE
RC3H2	0.529702	Down-regulated proteins in CTSE OE
RCOR3	0.543215	Down-regulated proteins in CTSE OE
RDH11	0.338945	Down-regulated proteins in CTSE OE
REXO4	0.559568	Down-regulated proteins in CTSE OE
RGPD4	0.00944616	Down-regulated proteins in CTSE OE
RHOC	0.000158473	Down-regulated proteins in CTSE OE
RHOT2	0.649245	Down-regulated proteins in CTSE OE
RIN1	0.4085	Down-regulated proteins in CTSE OE
RINT1	0.480075	Down-regulated proteins in CTSE OE
RMI1	0.426562	Down-regulated proteins in CTSE OE
RNASEH2B	0.124195	Down-regulated proteins in CTSE OE
RNF123	0.217749	Down-regulated proteins in CTSE OE
RNF17	0.00677921	Down-regulated proteins in CTSE OE
RNGTT	0.67234	Down-regulated proteins in CTSE OE
RNMTL1	0.121759	Down-regulated proteins in CTSE OE
ROD1	0.616612	Down-regulated proteins in CTSE OE
ROR2	0.105436	Down-regulated proteins in CTSE OE
RPE	0.636698	Down-regulated proteins in CTSE OE
RPIA	0.591327	Down-regulated proteins in CTSE OE
RPL12	0.690226	Down-regulated proteins in CTSE OE
RPL17	0.601727	Down-regulated proteins in CTSE OE
RPL26L1	0.421688	Down-regulated proteins in CTSE OE
RPL29	0.229157	Down-regulated proteins in CTSE OE
RPL34	0.551714	Down-regulated proteins in CTSE OE
RPL37A	0.662961	Down-regulated proteins in CTSE OE
RPL39	0.385492	Down-regulated proteins in CTSE OE
RPLP1	0.562729	Down-regulated proteins in CTSE OE
RPP14	0.209049	Down-regulated proteins in CTSE OE
RPP25	0.000212741	Down-regulated proteins in CTSE OE
RPS19BP1	0.187783	Down-regulated proteins in CTSE OE
RPS20	0.625574	Down-regulated proteins in CTSE OE
RRAGA	0.257874	Down-regulated proteins in CTSE OE
RRAS2	0.441668	Down-regulated proteins in CTSE OE
RRP36	0.092694	Down-regulated proteins in CTSE OE
RSBN1	0.00192668	Down-regulated proteins in CTSE OE
RSPRY1	0.00591928	Down-regulated proteins in CTSE OE
RSU1	0.525473	Down-regulated proteins in CTSE OE
RTF1	0.158661	Down-regulated proteins in CTSE OE
RTN1	0.00120723	Down-regulated proteins in CTSE OE
RTN3	0.664735	Down-regulated proteins in CTSE OE
RUFY1	0.698938	Down-regulated proteins in CTSE OE
S100A4	0.447248	Down-regulated proteins in CTSE OE
SAC3D1	0.357924	Down-regulated proteins in CTSE OE
SAMHD1	0.16974	Down-regulated proteins in CTSE OE
SC4MOL	0.551666	Down-regulated proteins in CTSE OE
SCAF8	0.525723	Down-regulated proteins in CTSE OE
SCAI	0.122721	Down-regulated proteins in CTSE OE
SCAMP1	0.635703	Down-regulated proteins in CTSE OE
SCAMP2	0.664582	Down-regulated proteins in CTSE OE
SCAMP4	0.30683	Down-regulated proteins in CTSE OE
SCLY	0.00277665	Down-regulated proteins in CTSE OE
SCRN2	0.0895841	Down-regulated proteins in CTSE OE
SCRN3	0.593343	Down-regulated proteins in CTSE OE
SCYL1	0.30306	Down-regulated proteins in CTSE OE
SDC4	0.640129	Down-regulated proteins in CTSE OE
SDCCAG3	0.00157839	Down-regulated proteins in CTSE OE
SDF2	0.594851	Down-regulated proteins in CTSE OE
SDHB	0.673004	Down-regulated proteins in CTSE OE
SEC24D	0.664876	Down-regulated proteins in CTSE OE
SELO	0.000932905	Down-regulated proteins in CTSE OE
SERPINB8	0.000603269	Down-regulated proteins in CTSE OE
SF3B5	0.629705	Down-regulated proteins in CTSE OE
SGPP1	0.604296	Down-regulated proteins in CTSE OE
SH3BGRL3	0.407296	Down-regulated proteins in CTSE OE
SH3BP4	0.0980646	Down-regulated proteins in CTSE OE
SH3GLB1	0.417056	Down-regulated proteins in CTSE OE
SH3PXD2B	0.203783	Down-regulated proteins in CTSE OE
SIN3B	0.156666	Down-regulated proteins in CTSE OE
SIPA1	0.0442328	Down-regulated proteins in CTSE OE
SIRT3	0.497331	Down-regulated proteins in CTSE OE
SIX4	0.000465398	Down-regulated proteins in CTSE OE
SLC16A6	0.00202443	Down-regulated proteins in CTSE OE
SLC17A9	0.000236488	Down-regulated proteins in CTSE OE
SLC25A11	0.625365	Down-regulated proteins in CTSE OE
SLC25A19	0.632323	Down-regulated proteins in CTSE OE
SLC25A3	0.616087	Down-regulated proteins in CTSE OE
SLC25A33	0.00139257	Down-regulated proteins in CTSE OE
SLC25A40	0.441858	Down-regulated proteins in CTSE OE
SLC30A5	0.1752	Down-regulated proteins in CTSE OE
SLC30A6	0.00502556	Down-regulated proteins in CTSE OE
SLC30A9	0.00383006	Down-regulated proteins in CTSE OE
SLC35B2	0.152385	Down-regulated proteins in CTSE OE
SLC37A4	0.00123224	Down-regulated proteins in CTSE OE
SLC38A2	0.506715	Down-regulated proteins in CTSE OE
SLC41A3	0.268221	Down-regulated proteins in CTSE OE
SLC44A1	0.42126	Down-regulated proteins in CTSE OE
SLC7A5	0.642839	Down-regulated proteins in CTSE OE
SLC9A3R2	0.275693	Down-regulated proteins in CTSE OE
SLTM	0.209336	Down-regulated proteins in CTSE OE
SMAD1	0.00120657	Down-regulated proteins in CTSE OE
SMAD4	0.495392	Down-regulated proteins in CTSE OE
SMC5	0.587826	Down-regulated proteins in CTSE OE
SMG6	0.128698	Down-regulated proteins in CTSE OE
SMYD5	0.652899	Down-regulated proteins in CTSE OE
SNAP29	0.515454	Down-regulated proteins in CTSE OE
SNAPC5	0.000922423	Down-regulated proteins in CTSE OE
SNRPA1	0.580425	Down-regulated proteins in CTSE OE
SNX2	0.438103	Down-regulated proteins in CTSE OE
SNX24	0.000873972	Down-regulated proteins in CTSE OE
SNX27	0.676386	Down-regulated proteins in CTSE OE
SNX4	0.254886	Down-regulated proteins in CTSE OE
SNX6	0.405923	Down-regulated proteins in CTSE OE
SNX8	0.467151	Down-regulated proteins in CTSE OE
SORBS3	0.544672	Down-regulated proteins in CTSE OE
SP3	0.627463	Down-regulated proteins in CTSE OE
SPC24	0.331022	Down-regulated proteins in CTSE OE
SPCS1	0.282705	Down-regulated proteins in CTSE OE
SPTLC3	0.0580243	Down-regulated proteins in CTSE OE
SRBD1	0.461257	Down-regulated proteins in CTSE OE
SRFBP1	0.000703937	Down-regulated proteins in CTSE OE
SRGAP1	0.333109	Down-regulated proteins in CTSE OE
SRP9	0.690365	Down-regulated proteins in CTSE OE
SRSF4	0.582064	Down-regulated proteins in CTSE OE
SRSF5	0.428654	Down-regulated proteins in CTSE OE
SS18L2	0.474504	Down-regulated proteins in CTSE OE
ST7	0.321034	Down-regulated proteins in CTSE OE
STAMBP	0.126817	Down-regulated proteins in CTSE OE
STAU1	0.511512	Down-regulated proteins in CTSE OE
STAU2	0.533234	Down-regulated proteins in CTSE OE
STIP1	0.639788	Down-regulated proteins in CTSE OE
STK19	0.0378775	Down-regulated proteins in CTSE OE
STK39	0.160268	Down-regulated proteins in CTSE OE
STRN4	0.400999	Down-regulated proteins in CTSE OE
STS	0.242955	Down-regulated proteins in CTSE OE
STUB1	0.690909	Down-regulated proteins in CTSE OE
STXBP1	0.492892	Down-regulated proteins in CTSE OE
SULT1A1	0.00393344	Down-regulated proteins in CTSE OE
SULT1A4	0.468952	Down-regulated proteins in CTSE OE
SUMO2	0.242711	Down-regulated proteins in CTSE OE
SUPT7L	0.505683	Down-regulated proteins in CTSE OE
SURF1	0.474891	Down-regulated proteins in CTSE OE
SURF6	0.663539	Down-regulated proteins in CTSE OE
SVIP	0.341136	Down-regulated proteins in CTSE OE
SYBU	0.00171452	Down-regulated proteins in CTSE OE
SYNE1	0.027583	Down-regulated proteins in CTSE OE
SYNPO	0.553031	Down-regulated proteins in CTSE OE
TAB1	0.0478401	Down-regulated proteins in CTSE OE
TACC1	0.128184	Down-regulated proteins in CTSE OE
TACC2	0.00216735	Down-regulated proteins in CTSE OE
TADA1	0.630183	Down-regulated proteins in CTSE OE
TADA3	0.401792	Down-regulated proteins in CTSE OE
TAF7	0.608513	Down-regulated proteins in CTSE OE
TALDO1	0.652807	Down-regulated proteins in CTSE OE
TAOK1	0.151505	Down-regulated proteins in CTSE OE
TAPBP	0.627287	Down-regulated proteins in CTSE OE
TARBP2	4.54968e-05	Down-regulated proteins in CTSE OE
TBC1D15	0.694472	Down-regulated proteins in CTSE OE
TBC1D24	0.564108	Down-regulated proteins in CTSE OE
TBC1D9B	0.375891	Down-regulated proteins in CTSE OE
TBCC	0.454637	Down-regulated proteins in CTSE OE
TBCEL	0.000441262	Down-regulated proteins in CTSE OE
TCEAL4	0.0257802	Down-regulated proteins in CTSE OE
TEKT1	0.178549	Down-regulated proteins in CTSE OE
TERF2IP	0.680473	Down-regulated proteins in CTSE OE
TFAP2D	0.692965	Down-regulated proteins in CTSE OE
TGFBR1	0.462023	Down-regulated proteins in CTSE OE
TGM2	0.000616318	Down-regulated proteins in CTSE OE
THBS1	0.293434	Down-regulated proteins in CTSE OE
THG1L	0.162191	Down-regulated proteins in CTSE OE
THOC7	0.674645	Down-regulated proteins in CTSE OE
THYN1	0.586598	Down-regulated proteins in CTSE OE
TIMM23	0.628957	Down-regulated proteins in CTSE OE
TLCD1	0.24517	Down-regulated proteins in CTSE OE
TLK1	0.575241	Down-regulated proteins in CTSE OE
TM9SF1	0.00265464	Down-regulated proteins in CTSE OE
TMED7-TICAM2	0.401863	Down-regulated proteins in CTSE OE
TMEM160	0.124843	Down-regulated proteins in CTSE OE
TMEM165	0.609698	Down-regulated proteins in CTSE OE
TMEM189	0.000296358	Down-regulated proteins in CTSE OE
TMEM199	0.000115687	Down-regulated proteins in CTSE OE
TMEM2	0.48443	Down-regulated proteins in CTSE OE
TMEM209	0.697622	Down-regulated proteins in CTSE OE
TMEM33	0.415811	Down-regulated proteins in CTSE OE
TMEM38B	0.00112879	Down-regulated proteins in CTSE OE
TMEM50B	0.539012	Down-regulated proteins in CTSE OE
TMEM59	0.000734051	Down-regulated proteins in CTSE OE
TMEM9	0.238378	Down-regulated proteins in CTSE OE
TMPPE	0.00282136	Down-regulated proteins in CTSE OE
TMUB2	0.000575415	Down-regulated proteins in CTSE OE
TMX1	0.576568	Down-regulated proteins in CTSE OE
TNFRSF10A	0.420929	Down-regulated proteins in CTSE OE
TNFSF9	0.000291749	Down-regulated proteins in CTSE OE
TNK1	0.639435	Down-regulated proteins in CTSE OE
TOMM5	0.252142	Down-regulated proteins in CTSE OE
TOMM6	0.652426	Down-regulated proteins in CTSE OE
TOMM7	0.000409658	Down-regulated proteins in CTSE OE
TOPBP1	0.471363	Down-regulated proteins in CTSE OE
TP53I3	0.636224	Down-regulated proteins in CTSE OE
TPD52L1	0.317137	Down-regulated proteins in CTSE OE
TPMT	0.136867	Down-regulated proteins in CTSE OE
TRAF2	0.641656	Down-regulated proteins in CTSE OE
TRAPPC2L	0.63846	Down-regulated proteins in CTSE OE
TRAPPC5	0.585694	Down-regulated proteins in CTSE OE
TRIAP1	0.459006	Down-regulated proteins in CTSE OE
TRIM14	0.607055	Down-regulated proteins in CTSE OE
TRIM16	0.645265	Down-regulated proteins in CTSE OE
TRIM25	0.435972	Down-regulated proteins in CTSE OE
TRIM29	0.691066	Down-regulated proteins in CTSE OE
TRIP4	0.559439	Down-regulated proteins in CTSE OE
TRIT1	0.672985	Down-regulated proteins in CTSE OE
TRNAU1AP	0.00426204	Down-regulated proteins in CTSE OE
TRPT1	0.0825564	Down-regulated proteins in CTSE OE
TTC13	0.301254	Down-regulated proteins in CTSE OE
TTC17	0.147409	Down-regulated proteins in CTSE OE
TTC28	0.0672965	Down-regulated proteins in CTSE OE
TTF1	0.0839098	Down-regulated proteins in CTSE OE
TUBGCP6	0.0923035	Down-regulated proteins in CTSE OE
TWF2	0.014159	Down-regulated proteins in CTSE OE
TXN2	0.669706	Down-regulated proteins in CTSE OE
TXNL4A	0.378256	Down-regulated proteins in CTSE OE
UBAC2	0.501874	Down-regulated proteins in CTSE OE
UBE2A	0.690275	Down-regulated proteins in CTSE OE
UBE2R2	0.612065	Down-regulated proteins in CTSE OE
UBE2V2	0.18287	Down-regulated proteins in CTSE OE
UBIAD1	0.00969889	Down-regulated proteins in CTSE OE
UBL5	0.000269663	Down-regulated proteins in CTSE OE
UBP1	0.20574	Down-regulated proteins in CTSE OE
UBXN1	0.64672	Down-regulated proteins in CTSE OE
ULK3	0.55491	Down-regulated proteins in CTSE OE
UQCC	0.585781	Down-regulated proteins in CTSE OE
UQCR11	0.610042	Down-regulated proteins in CTSE OE
USF1	0.572183	Down-regulated proteins in CTSE OE
USP32	0.654332	Down-regulated proteins in CTSE OE
UTP11L	0.616842	Down-regulated proteins in CTSE OE
VAMP4	0.000337302	Down-regulated proteins in CTSE OE
VAMP8	0.560193	Down-regulated proteins in CTSE OE
VASN	0.00727984	Down-regulated proteins in CTSE OE
VEZT	0.00446443	Down-regulated proteins in CTSE OE
VIPAR	0.0142985	Down-regulated proteins in CTSE OE
VPS37B	0.00156741	Down-regulated proteins in CTSE OE
VPS37C	0.000126527	Down-regulated proteins in CTSE OE
VPS45	0.692171	Down-regulated proteins in CTSE OE
VWA5A	0.320094	Down-regulated proteins in CTSE OE
WAPAL	0.590673	Down-regulated proteins in CTSE OE
WASH1	0.616561	Down-regulated proteins in CTSE OE
WDR34	0.562006	Down-regulated proteins in CTSE OE
WDR35	0.130409	Down-regulated proteins in CTSE OE
WDR41	0.519437	Down-regulated proteins in CTSE OE
WDR70	0.67659	Down-regulated proteins in CTSE OE
WIPF2	0.55434	Down-regulated proteins in CTSE OE
WNK1	0.641028	Down-regulated proteins in CTSE OE
WRB	0.00114263	Down-regulated proteins in CTSE OE
YAF2	0.673357	Down-regulated proteins in CTSE OE
YBEY	0.645735	Down-regulated proteins in CTSE OE
YEATS2	0.67808	Down-regulated proteins in CTSE OE
YES1	0.654473	Down-regulated proteins in CTSE OE
YIPF5	0.00116607	Down-regulated proteins in CTSE OE
YIPF6	0.685143	Down-regulated proteins in CTSE OE
YPEL5	0.00128318	Down-regulated proteins in CTSE OE
ZADH2	0.33931	Down-regulated proteins in CTSE OE
ZBTB11	0.677705	Down-regulated proteins in CTSE OE
ZBTB40	0.652051	Down-regulated proteins in CTSE OE
ZC3H13	0.00173584	Down-regulated proteins in CTSE OE
ZC3H7A	0.691127	Down-regulated proteins in CTSE OE
ZC3H7B	0.219081	Down-regulated proteins in CTSE OE
ZC3HAV1L	0.466032	Down-regulated proteins in CTSE OE
ZCCHC10	0.000199474	Down-regulated proteins in CTSE OE
ZCCHC11	0.0145216	Down-regulated proteins in CTSE OE
ZCCHC6	0.346328	Down-regulated proteins in CTSE OE
ZFC3H1	0.442954	Down-regulated proteins in CTSE OE
ZFP42	0.670714	Down-regulated proteins in CTSE OE
ZFPL1	0.0101775	Down-regulated proteins in CTSE OE
ZMYM1	0.353756	Down-regulated proteins in CTSE OE
ZMYM2	0.0106682	Down-regulated proteins in CTSE OE
ZNF143	0.157253	Down-regulated proteins in CTSE OE
ZNF24	0.295994	Down-regulated proteins in CTSE OE
ZNF281	0.603489	Down-regulated proteins in CTSE OE
ZNF295	0.393706	Down-regulated proteins in CTSE OE
ZNF330	0.587331	Down-regulated proteins in CTSE OE
ZNF362	0.672333	Down-regulated proteins in CTSE OE
ZNF512B	0.577528	Down-regulated proteins in CTSE OE
ZNF579	0.49067	Down-regulated proteins in CTSE OE
ZNF592	0.331915	Down-regulated proteins in CTSE OE
ZNF787	0.00118376	Down-regulated proteins in CTSE OE
ZNF830	0.613747	Down-regulated proteins in CTSE OE
ZWILCH	0.385656	Down-regulated proteins in CTSE OE
ZZEF1	0.649745	Down-regulated proteins in CTSE OE
C14orf38	0.00253313	Down-regulated proteins in CTSE OE
C17orf37	0.000674029	Down-regulated proteins in CTSE OE
C19orf50	0.541419	Down-regulated proteins in CTSE OE
C9orf86	0.00417185	Down-regulated proteins in CTSE OE
OBFC2B	0.00120901	Down-regulated proteins in CTSE OE
PLDN	7.36112e-05	Down-regulated proteins in CTSE OE
SIP1	0.355587	Down-regulated proteins in CTSE OE

## Sheet: b. Pathways-DEPs of CTSE OE
Group	Pathway	Count	Genes	Pvalue
CTSE	Phosphatidylinositol signaling system	15	PRKCA, INPP1, IMPA2, CDIPT, SYNJ1, PPIP5K2, DGKA, DGKE, INPP5K, PIK3C3, PLCD3, PIP4K2A, IPPK, MTMR6, PIP4K2B	0.000157
	Inositol phosphate metabolism	11	INPP1, CDIPT, IMPA2, INPP5K, SYNJ1, PIK3C3, PLCD3, MTMR6, PIP4K2A, IPPK, PIP4K2B	0.00151819
	Basal transcription factors	8	TAF2, TAF10, TAF13, TAF4, TAF3, TAF6, GTF2A1, GTF2H4	0.00435745
	Ubiquitin mediated proteolysis	15	UBE3B, UBE2G1, PPIL2, UBE2G2, UBE2C, MID1, HERC1, PRPF19, CUL2, MGRN1, PIAS4, PIAS2, PIAS1, ANAPC7, CUL1	0.00444691
	p53 signaling pathway	8	CCNB1, CASP3, CASP9, TSC2, CDK6, APAF1, IGFBP3, CDK2	0.0351571
	Thyroid hormone signaling pathway	11	PRKCA, PRKACG, MED4, HDAC3, CASP9, RXRB, TSC2, MED27, PLCD3, BAD, CTNNB1	0.0409336
	Oxidative phosphorylation	12	TCIRG1, ATP6V1C1, NDUFA5, NDUFB11, COX11, ND2, NDUFA10, ATP6V0D2, ND6, NDUFA11, NDUFB2, COX15	0.0449868
	Proteoglycans in cancer	16	PRKCA, CAV2, BRAF, TFAP4, MET, TIMP3, PXN, CTNNB1, PLAUR, PRKACG, DROSHA, IGF1R, CASP3, ANK3, SOS1, FN1	0.0454308
	Cell cycle	11	CCNB1, YWHAH, TTK, BUB1B, CDK6, ANAPC7, SMC1A, ORC2, CUL1, CDK2, TFDP1	0.0624785
	Oocyte meiosis	10	CCNB1, PRKACG, IGF1R, YWHAH, PPP2CA, PPP2CB, ANAPC7, SMC1A, CUL1, CDK2	0.0728194
Vector	Endocytosis	27	CHMP2A, CLTA, WASH1, SNX6, SNX2, VPS37B, VPS37C, EEA1, SNX4, CYTH2, SH3GLB1, WIPF2, IQSEC1, EHD4, STAMBP, TGFBR1, VPS45, CBL, RUFY1, EPS15, RAB31, RABEP1, NEDD4, ARRB1, ARF3, CCDC53, RAB11FIP1	0.000229
	Lysosome	15	DNASE2, ATP6V0C, LAMP1, CLTA, LIPA, AP1G2, GUSB, HEXB, PPT2, CTSC, ABCA2, CTSB, AP4M1, ATP6V0A2, ASAH1	0.00336601
	Regulation of autophagy	6	GABARAPL2, GABARAPL1, ATG5, BECN1, ATG7, ULK3	0.00775768
	Ribosome	15	MRPL1, RPL17, MRPS11, MRPS5, MRPL30, RPL39, RPL29, MRPL28, MRPL27, RPL34, RPLP1, RPL26L1, RPL37A, RPS20, RPL12	0.00946795
	Non-alcoholic fatty liver disease (NAFLD)	16	BID, TRAF2, IRS2, COX7A2, NDUFA3, NDUFC1, AKT1, SDHB, NDUFS5, UQCR11, CASP8, NDUFS8, COX6A1, MAPK9, FAS, EIF2AK3	0.010122
	Terpenoid backbone biosynthesis	5	FNTB, GGPS1, MVK, PDSS1, PDSS2	0.0237103
