# Supplementary material for: Proteomic characterization of gastric cancer response to chemotherapy and targeted therapy reveals potential therapeutic strategies
Source: Nat Commun. 2022 Sep 29;13:5723. doi: 10.1038/s41467-022-33282-0 (PMC9522856; doi:10.1038/s41467-022-33282-0)
Supplement: Supplementary file 16 — Supplementary Data 13 [file 41467_2022_33282_MOESM16_ESM.xlsx]

## Sheet: Description
Supplementary Data 13. The differentially expressed proteins and pathway alterations in MKN45 cells overexpressing CTSE after DOC treatment.
a. DEPs of CTSE OE_DOC. The 702 up-regulated proteins and 508 down-regulated proteins that are differentially expressed (DEPs) between CTSE overexpressed MKN45 cells and control MKN45 cells after DOC treatment. "FC" represents protein expression ratio of CTSE overexpressed MKN45 cells to control MKN45 cells.
b. Pathways-DEPs of CTSE OE_DOC. KEGG pathways were obtained from enrichment analysis of differentially expressed proteins. P values were calculated by hypergeometric test.

## Sheet: a. DEPs of CTSE OE_DOC
Gene symbol	FC	Label
JUN	326.015	Up-regulated proteins in CTSE OE
AACS	2.89917	Up-regulated proteins in CTSE OE
ABCC2	2.54589	Up-regulated proteins in CTSE OE
ABHD5	59.4411	Up-regulated proteins in CTSE OE
ABI2	2.22154	Up-regulated proteins in CTSE OE
ABL1	21.6325	Up-regulated proteins in CTSE OE
ACSS2	4.24592	Up-regulated proteins in CTSE OE
ACTL8	111.395	Up-regulated proteins in CTSE OE
ACTR10	4474.84	Up-regulated proteins in CTSE OE
ACTR6	10.1201	Up-regulated proteins in CTSE OE
ACYP1	1194.21	Up-regulated proteins in CTSE OE
ADAM17	110.902	Up-regulated proteins in CTSE OE
ADAM9	3.8692	Up-regulated proteins in CTSE OE
ADCY9	3.3784	Up-regulated proteins in CTSE OE
AGPAT2	2.75061	Up-regulated proteins in CTSE OE
AGPAT3	2.03901	Up-regulated proteins in CTSE OE
AGPAT6	3.04106	Up-regulated proteins in CTSE OE
AKT1	2.08496	Up-regulated proteins in CTSE OE
ALG11	2.11603	Up-regulated proteins in CTSE OE
ALG8	2.11719	Up-regulated proteins in CTSE OE
ALKBH7	212.568	Up-regulated proteins in CTSE OE
AMDHD2	2.3193	Up-regulated proteins in CTSE OE
AMY1C	247.021	Up-regulated proteins in CTSE OE
ANKRD54	3.40315	Up-regulated proteins in CTSE OE
APITD1	809.306	Up-regulated proteins in CTSE OE
APP	2.58561	Up-regulated proteins in CTSE OE
ARF5	4.06026	Up-regulated proteins in CTSE OE
ARHGAP10	2.08654	Up-regulated proteins in CTSE OE
ARHGAP11A	253.721	Up-regulated proteins in CTSE OE
ARHGAP23	22.9188	Up-regulated proteins in CTSE OE
ARHGEF10	2.22226	Up-regulated proteins in CTSE OE
ARHGEF18	2.82797	Up-regulated proteins in CTSE OE
ARHGEF5	2.76018	Up-regulated proteins in CTSE OE
ARID5B	3.39779	Up-regulated proteins in CTSE OE
ARMC10	7.1139	Up-regulated proteins in CTSE OE
ARMC9	8.91806	Up-regulated proteins in CTSE OE
ARPP19	4.99187	Up-regulated proteins in CTSE OE
ASB6	2.05805	Up-regulated proteins in CTSE OE
ATF1	1788.65	Up-regulated proteins in CTSE OE
ATF6B	119.97	Up-regulated proteins in CTSE OE
ATF7IP	51.5045	Up-regulated proteins in CTSE OE
ATP11B	4.5653	Up-regulated proteins in CTSE OE
ATP6V0A4	3.65935	Up-regulated proteins in CTSE OE
ATP7A	40.4379	Up-regulated proteins in CTSE OE
ATP9A	2.23464	Up-regulated proteins in CTSE OE
AXL	56.1568	Up-regulated proteins in CTSE OE
B3GALTL	110.014	Up-regulated proteins in CTSE OE
BACE2	2.73597	Up-regulated proteins in CTSE OE
BAD	222.341	Up-regulated proteins in CTSE OE
BARD1	95.3785	Up-regulated proteins in CTSE OE
BBX	2.34629	Up-regulated proteins in CTSE OE
BCKDHB	5.59337	Up-regulated proteins in CTSE OE
BCL7B	1403.73	Up-regulated proteins in CTSE OE
BCOR	14.9021	Up-regulated proteins in CTSE OE
BDH1	4.76281	Up-regulated proteins in CTSE OE
BEND3	33.9207	Up-regulated proteins in CTSE OE
BIN1	3.39459	Up-regulated proteins in CTSE OE
BLM	35.8021	Up-regulated proteins in CTSE OE
BRMS1L	2.59436	Up-regulated proteins in CTSE OE
BROX	2.02308	Up-regulated proteins in CTSE OE
BRWD1	26.5726	Up-regulated proteins in CTSE OE
BSDC1	265.478	Up-regulated proteins in CTSE OE
C10orf2	2.24084	Up-regulated proteins in CTSE OE
C11orf30	4.6209	Up-regulated proteins in CTSE OE
C12orf57	1494.26	Up-regulated proteins in CTSE OE
C17orf59	7246.37	Up-regulated proteins in CTSE OE
C19orf33	2.76469	Up-regulated proteins in CTSE OE
C1GALT1C1	66.3829	Up-regulated proteins in CTSE OE
C1orf122	4.91512	Up-regulated proteins in CTSE OE
C1orf198	124.395	Up-regulated proteins in CTSE OE
C1S	124.554	Up-regulated proteins in CTSE OE
C2CD2	117.453	Up-regulated proteins in CTSE OE
C2CD2L	2.99924	Up-regulated proteins in CTSE OE
C2orf49	223.336	Up-regulated proteins in CTSE OE
C3orf33	2.0411	Up-regulated proteins in CTSE OE
C6orf120	3.64048	Up-regulated proteins in CTSE OE
C6orf57	2174.4	Up-regulated proteins in CTSE OE
C6orf89	83.1241	Up-regulated proteins in CTSE OE
C9orf89	5.26975	Up-regulated proteins in CTSE OE
CA9	2.89608	Up-regulated proteins in CTSE OE
CAMK2D	120.749	Up-regulated proteins in CTSE OE
CANT1	3.27924	Up-regulated proteins in CTSE OE
CASC4	2.29838	Up-regulated proteins in CTSE OE
CAST	2.1301	Up-regulated proteins in CTSE OE
CAV2	2.62011	Up-regulated proteins in CTSE OE
CBWD2	91.3918	Up-regulated proteins in CTSE OE
CCDC120	3.11762	Up-regulated proteins in CTSE OE
CCDC137	2.36628	Up-regulated proteins in CTSE OE
CCDC93	168.173	Up-regulated proteins in CTSE OE
CCNK	415.679	Up-regulated proteins in CTSE OE
CD9	6.92303	Up-regulated proteins in CTSE OE
CDC25C	171.241	Up-regulated proteins in CTSE OE
CDC40	256.899	Up-regulated proteins in CTSE OE
CDC42BPB	2.23677	Up-regulated proteins in CTSE OE
CDC42SE2	2065.46	Up-regulated proteins in CTSE OE
CDC6	3.84434	Up-regulated proteins in CTSE OE
CDCA3	2.14912	Up-regulated proteins in CTSE OE
CDH2	3.91505	Up-regulated proteins in CTSE OE
CDK13	67.3596	Up-regulated proteins in CTSE OE
CDK16	2.04807	Up-regulated proteins in CTSE OE
CDK8	162.199	Up-regulated proteins in CTSE OE
CEBPB	2.67521	Up-regulated proteins in CTSE OE
CENPM	505.379	Up-regulated proteins in CTSE OE
CHMP2A	3.81468	Up-regulated proteins in CTSE OE
CHMP5	1854.24	Up-regulated proteins in CTSE OE
CKS2	595.602	Up-regulated proteins in CTSE OE
CLCN5	74.2935	Up-regulated proteins in CTSE OE
CLEC11A	2.03808	Up-regulated proteins in CTSE OE
CLMN	61.6638	Up-regulated proteins in CTSE OE
CLSTN1	81.2704	Up-regulated proteins in CTSE OE
CNNM3	2.57126	Up-regulated proteins in CTSE OE
CNOT2	446.676	Up-regulated proteins in CTSE OE
COG2	107.725	Up-regulated proteins in CTSE OE
COG5	9.45334	Up-regulated proteins in CTSE OE
COL15A1	30.5316	Up-regulated proteins in CTSE OE
COMMD9	2.00867	Up-regulated proteins in CTSE OE
COPS7B	2.93443	Up-regulated proteins in CTSE OE
COTL1	2.01228	Up-regulated proteins in CTSE OE
COX10	520.071	Up-regulated proteins in CTSE OE
COX7A2	2.74768	Up-regulated proteins in CTSE OE
CPEB4	2.07283	Up-regulated proteins in CTSE OE
CPVL	2.25652	Up-regulated proteins in CTSE OE
CRB3	172.49	Up-regulated proteins in CTSE OE
CRTC3	2.33427	Up-regulated proteins in CTSE OE
CSPG4	4.58248	Up-regulated proteins in CTSE OE
CTBP1	3.11067	Up-regulated proteins in CTSE OE
CTCF	281.916	Up-regulated proteins in CTSE OE
CTNNA2	2.19265	Up-regulated proteins in CTSE OE
CTNNB1	2.41876	Up-regulated proteins in CTSE OE
CTSE	191948	Up-regulated proteins in CTSE OE
CUL2	2.37348	Up-regulated proteins in CTSE OE
CXorf56	371.375	Up-regulated proteins in CTSE OE
CYB561	2.20093	Up-regulated proteins in CTSE OE
CYP20A1	2.26377	Up-regulated proteins in CTSE OE
DAK	97.397	Up-regulated proteins in CTSE OE
DCAF16	223.985	Up-regulated proteins in CTSE OE
DCAKD	6.06775	Up-regulated proteins in CTSE OE
DCUN1D1	2.56197	Up-regulated proteins in CTSE OE
DDX28	3.78953	Up-regulated proteins in CTSE OE
DENR	3.3064	Up-regulated proteins in CTSE OE
DFFA	2.3619	Up-regulated proteins in CTSE OE
DGKA	45.9811	Up-regulated proteins in CTSE OE
DGUOK	300.765	Up-regulated proteins in CTSE OE
DNAJB14	252.819	Up-regulated proteins in CTSE OE
DNAJB2	220.514	Up-regulated proteins in CTSE OE
DNAJC16	2.8387	Up-regulated proteins in CTSE OE
DNAJC21	2.17716	Up-regulated proteins in CTSE OE
DOCK11	75.1337	Up-regulated proteins in CTSE OE
DOT1L	2.05351	Up-regulated proteins in CTSE OE
DPP8	47.2891	Up-regulated proteins in CTSE OE
DSN1	2.98586	Up-regulated proteins in CTSE OE
DUSP23	2.49218	Up-regulated proteins in CTSE OE
DYRK1A	125.908	Up-regulated proteins in CTSE OE
DZIP3	7.8321	Up-regulated proteins in CTSE OE
ECE2	2.3757	Up-regulated proteins in CTSE OE
ECHDC3	2.56804	Up-regulated proteins in CTSE OE
EEF2K	2.26899	Up-regulated proteins in CTSE OE
EHMT1	2.72534	Up-regulated proteins in CTSE OE
EIF2AK4	2.50885	Up-regulated proteins in CTSE OE
EIF4A2	2.36187	Up-regulated proteins in CTSE OE
EIF4E	2.2274	Up-regulated proteins in CTSE OE
EIF5	2.31333	Up-regulated proteins in CTSE OE
ELF3	157.952	Up-regulated proteins in CTSE OE
EML2	315.804	Up-regulated proteins in CTSE OE
EML3	3.61202	Up-regulated proteins in CTSE OE
EPS8	121.035	Up-regulated proteins in CTSE OE
ERBB2	66.8308	Up-regulated proteins in CTSE OE
ESRRA	2.46574	Up-regulated proteins in CTSE OE
EXOC6	3.47839	Up-regulated proteins in CTSE OE
F11R	2.39654	Up-regulated proteins in CTSE OE
FADS3	2.37913	Up-regulated proteins in CTSE OE
FAM120C	42.7616	Up-regulated proteins in CTSE OE
FAM127A	2.27094	Up-regulated proteins in CTSE OE
FAM184B	42.2011	Up-regulated proteins in CTSE OE
FAM192A	2.80827	Up-regulated proteins in CTSE OE
FAM20B	2.87974	Up-regulated proteins in CTSE OE
FANCB	37.875	Up-regulated proteins in CTSE OE
FAR1	2.11347	Up-regulated proteins in CTSE OE
FASTKD3	2.01218	Up-regulated proteins in CTSE OE
FBRS	3.69417	Up-regulated proteins in CTSE OE
FBXL15	164.276	Up-regulated proteins in CTSE OE
FBXO4	2.33465	Up-regulated proteins in CTSE OE
FBXO9	123.807	Up-regulated proteins in CTSE OE
FBXW9	34.4574	Up-regulated proteins in CTSE OE
FERMT2	2.87513	Up-regulated proteins in CTSE OE
FHAD1	41.1814	Up-regulated proteins in CTSE OE
FKBP3	2.12559	Up-regulated proteins in CTSE OE
FLNC	2.59319	Up-regulated proteins in CTSE OE
FLRT3	68.4676	Up-regulated proteins in CTSE OE
FLYWCH1	496.781	Up-regulated proteins in CTSE OE
FNBP1	33.3444	Up-regulated proteins in CTSE OE
FOSL2	2.22679	Up-regulated proteins in CTSE OE
FPGS	6.90441	Up-regulated proteins in CTSE OE
FTL	2.36038	Up-regulated proteins in CTSE OE
FUNDC1	4.32705	Up-regulated proteins in CTSE OE
FXN	2.06279	Up-regulated proteins in CTSE OE
FYTTD1	3.25385	Up-regulated proteins in CTSE OE
GALNT6	2.45573	Up-regulated proteins in CTSE OE
GAN	32.9976	Up-regulated proteins in CTSE OE
GATAD1	182.439	Up-regulated proteins in CTSE OE
GATC	4.17138	Up-regulated proteins in CTSE OE
GBE1	2.24826	Up-regulated proteins in CTSE OE
GCLM	2751	Up-regulated proteins in CTSE OE
GCSH	2.03257	Up-regulated proteins in CTSE OE
GDF15	2.8999	Up-regulated proteins in CTSE OE
GINS1	327.756	Up-regulated proteins in CTSE OE
GK	2.26277	Up-regulated proteins in CTSE OE
GMFB	4.95783	Up-regulated proteins in CTSE OE
GOLGA3	8.46022	Up-regulated proteins in CTSE OE
GOLGA5	2.34755	Up-regulated proteins in CTSE OE
GPRC5C	128.353	Up-regulated proteins in CTSE OE
GPT2	2.00574	Up-regulated proteins in CTSE OE
GRAMD1B	371.922	Up-regulated proteins in CTSE OE
GRAMD3	76.0216	Up-regulated proteins in CTSE OE
GRK6	102.019	Up-regulated proteins in CTSE OE
GRN	4.24967	Up-regulated proteins in CTSE OE
GRPEL2	3.1364	Up-regulated proteins in CTSE OE
GTF2F2	6.67409	Up-regulated proteins in CTSE OE
HCFC2	51.1379	Up-regulated proteins in CTSE OE
HDDC2	2.02126	Up-regulated proteins in CTSE OE
HINT3	2.67425	Up-regulated proteins in CTSE OE
HIRA	3.08481	Up-regulated proteins in CTSE OE
HLA-E	429.965	Up-regulated proteins in CTSE OE
HMG20B	1019.76	Up-regulated proteins in CTSE OE
HMGA1	2.01822	Up-regulated proteins in CTSE OE
HMGXB4	430.008	Up-regulated proteins in CTSE OE
HMOX1	3.57558	Up-regulated proteins in CTSE OE
HPS3	2.43329	Up-regulated proteins in CTSE OE
HPSE	3.72947	Up-regulated proteins in CTSE OE
HSF1	16.6756	Up-regulated proteins in CTSE OE
HTATIP2	2.01378	Up-regulated proteins in CTSE OE
IFIH1	45.6145	Up-regulated proteins in CTSE OE
IFITM1	4202.27	Up-regulated proteins in CTSE OE
IFITM2	914.315	Up-regulated proteins in CTSE OE
IFT122	4.26294	Up-regulated proteins in CTSE OE
IGFBP3	52.9072	Up-regulated proteins in CTSE OE
IGHMBP2	5.27007	Up-regulated proteins in CTSE OE
INO80	3.78963	Up-regulated proteins in CTSE OE
INTS12	3.44802	Up-regulated proteins in CTSE OE
IPO13	81.1402	Up-regulated proteins in CTSE OE
IQGAP3	2.26947	Up-regulated proteins in CTSE OE
IRF2BPL	2.16588	Up-regulated proteins in CTSE OE
IRS2	48.1699	Up-regulated proteins in CTSE OE
ISCA1	2.29094	Up-regulated proteins in CTSE OE
ISG20L2	10.7134	Up-regulated proteins in CTSE OE
ITGA1	2.35374	Up-regulated proteins in CTSE OE
ITGA5	2.52527	Up-regulated proteins in CTSE OE
ITPK1	5.15727	Up-regulated proteins in CTSE OE
IVNS1ABP	3.9335	Up-regulated proteins in CTSE OE
JAK1	2.97792	Up-regulated proteins in CTSE OE
KANK2	62.7758	Up-regulated proteins in CTSE OE
KCTD3	2.50413	Up-regulated proteins in CTSE OE
KCTD9	52.7323	Up-regulated proteins in CTSE OE
KDELR2	2.19408	Up-regulated proteins in CTSE OE
KIAA0100	72.113	Up-regulated proteins in CTSE OE
KIAA0907	69.7168	Up-regulated proteins in CTSE OE
KIAA1191	3.23786	Up-regulated proteins in CTSE OE
KIF1C	2.00276	Up-regulated proteins in CTSE OE
KIF3A	251.83	Up-regulated proteins in CTSE OE
KRT79	10.16	Up-regulated proteins in CTSE OE
KRT85	2.04898	Up-regulated proteins in CTSE OE
L3MBTL2	350.122	Up-regulated proteins in CTSE OE
LAMB2	18.4809	Up-regulated proteins in CTSE OE
LAMB3	2.42291	Up-regulated proteins in CTSE OE
LAMTOR2	2.04483	Up-regulated proteins in CTSE OE
LIPA	624.674	Up-regulated proteins in CTSE OE
LMBRD1	2.20342	Up-regulated proteins in CTSE OE
LMF1	215.258	Up-regulated proteins in CTSE OE
LONP2	2.09348	Up-regulated proteins in CTSE OE
LRP1	12.5173	Up-regulated proteins in CTSE OE
LRRC1	109.69	Up-regulated proteins in CTSE OE
LSMD1	328.835	Up-regulated proteins in CTSE OE
MAFF	2.59417	Up-regulated proteins in CTSE OE
MAGOHB	4602.38	Up-regulated proteins in CTSE OE
MAMDC2	159.542	Up-regulated proteins in CTSE OE
MAP3K6	3.76586	Up-regulated proteins in CTSE OE
MAP3K7	2.35674	Up-regulated proteins in CTSE OE
MAPK7	64.9527	Up-regulated proteins in CTSE OE
MAPK8	2.22733	Up-regulated proteins in CTSE OE
MAPRE1	3.08575	Up-regulated proteins in CTSE OE
MARCKS	2.6168	Up-regulated proteins in CTSE OE
MARCKSL1	287.354	Up-regulated proteins in CTSE OE
MARK3	3.27352	Up-regulated proteins in CTSE OE
MCM3AP	2.33137	Up-regulated proteins in CTSE OE
MED11	2.3411	Up-regulated proteins in CTSE OE
MED17	2.35736	Up-regulated proteins in CTSE OE
MED25	2.52129	Up-regulated proteins in CTSE OE
MED28	1296.14	Up-regulated proteins in CTSE OE
METAP2	2.41676	Up-regulated proteins in CTSE OE
METTL10	3.00834	Up-regulated proteins in CTSE OE
METTL15	3.17722	Up-regulated proteins in CTSE OE
METTL17	2.08753	Up-regulated proteins in CTSE OE
MFI2	58.7862	Up-regulated proteins in CTSE OE
MFN1	2.20618	Up-regulated proteins in CTSE OE
MGAT2	204.103	Up-regulated proteins in CTSE OE
MGLL	2.57258	Up-regulated proteins in CTSE OE
MIB1	122.936	Up-regulated proteins in CTSE OE
MID1IP1	1217.09	Up-regulated proteins in CTSE OE
MIER1	427.894	Up-regulated proteins in CTSE OE
MIS18A	3.06493	Up-regulated proteins in CTSE OE
MITD1	3.523	Up-regulated proteins in CTSE OE
MLYCD	2.05658	Up-regulated proteins in CTSE OE
MMP15	280.866	Up-regulated proteins in CTSE OE
MRPL27	2.71332	Up-regulated proteins in CTSE OE
MRPL30	7.51901	Up-regulated proteins in CTSE OE
MRPL41	2.5786	Up-regulated proteins in CTSE OE
MRPS11	3.00083	Up-regulated proteins in CTSE OE
MRPS15	4.21806	Up-regulated proteins in CTSE OE
MTMR12	2.1205	Up-regulated proteins in CTSE OE
MUC1	2.76306	Up-regulated proteins in CTSE OE
MUL1	3.20056	Up-regulated proteins in CTSE OE
MYBL2	110.711	Up-regulated proteins in CTSE OE
MYLK	244.164	Up-regulated proteins in CTSE OE
NAA20	703.411	Up-regulated proteins in CTSE OE
NAGLU	33.164	Up-regulated proteins in CTSE OE
NBEAL2	3.32923	Up-regulated proteins in CTSE OE
NDFIP1	160.538	Up-regulated proteins in CTSE OE
NDUFS6	6.45456	Up-regulated proteins in CTSE OE
NEDD1	2.10466	Up-regulated proteins in CTSE OE
NFATC2IP	303.806	Up-regulated proteins in CTSE OE
NFIA	96.9572	Up-regulated proteins in CTSE OE
NFKB1	2.57024	Up-regulated proteins in CTSE OE
NFRKB	19.6446	Up-regulated proteins in CTSE OE
NFYA	1853.83	Up-regulated proteins in CTSE OE
NFYC	591.996	Up-regulated proteins in CTSE OE
NKTR	114.373	Up-regulated proteins in CTSE OE
NLRX1	2.06248	Up-regulated proteins in CTSE OE
NMNAT1	2.10639	Up-regulated proteins in CTSE OE
NOL7	3.61399	Up-regulated proteins in CTSE OE
NR2F6	15.9609	Up-regulated proteins in CTSE OE
NRF1	4.99808	Up-regulated proteins in CTSE OE
NRP2	20.3431	Up-regulated proteins in CTSE OE
NT5DC3	55.4205	Up-regulated proteins in CTSE OE
NUDCD3	2.74963	Up-regulated proteins in CTSE OE
NUDT16	678.761	Up-regulated proteins in CTSE OE
NUMBL	242.883	Up-regulated proteins in CTSE OE
OAS1	481.06	Up-regulated proteins in CTSE OE
OCRL	3.16278	Up-regulated proteins in CTSE OE
OIP5	2.08901	Up-regulated proteins in CTSE OE
OMA1	2.19379	Up-regulated proteins in CTSE OE
OSBPL10	2.3923	Up-regulated proteins in CTSE OE
OSMR	2.16214	Up-regulated proteins in CTSE OE
OXSM	2.05412	Up-regulated proteins in CTSE OE
PANK2	3.63647	Up-regulated proteins in CTSE OE
PARL	2.52896	Up-regulated proteins in CTSE OE
PARP14	2.4199	Up-regulated proteins in CTSE OE
PARP16	4.47226	Up-regulated proteins in CTSE OE
PATZ1	59.4468	Up-regulated proteins in CTSE OE
PCCB	2.74899	Up-regulated proteins in CTSE OE
PCGF6	191.484	Up-regulated proteins in CTSE OE
PCYOX1L	2.74386	Up-regulated proteins in CTSE OE
PDCD7	222.194	Up-regulated proteins in CTSE OE
PDK1	6.27843	Up-regulated proteins in CTSE OE
PDSS2	4.91265	Up-regulated proteins in CTSE OE
PEF1	2.06863	Up-regulated proteins in CTSE OE
PET117	2.11639	Up-regulated proteins in CTSE OE
PEX10	458.529	Up-regulated proteins in CTSE OE
PEX26	256.436	Up-regulated proteins in CTSE OE
PEX3	3.64418	Up-regulated proteins in CTSE OE
PGM2	44.9836	Up-regulated proteins in CTSE OE
PHF14	2.15286	Up-regulated proteins in CTSE OE
PHF3	2.94734	Up-regulated proteins in CTSE OE
PHKA1	115.234	Up-regulated proteins in CTSE OE
PHKA2	197.602	Up-regulated proteins in CTSE OE
PHRF1	2.26709	Up-regulated proteins in CTSE OE
PIGM	361.914	Up-regulated proteins in CTSE OE
PIH1D1	2.17555	Up-regulated proteins in CTSE OE
PIP4K2A	641.284	Up-regulated proteins in CTSE OE
PITX1	191.485	Up-regulated proteins in CTSE OE
PKD2	2.36167	Up-regulated proteins in CTSE OE
PLAUR	2.42725	Up-regulated proteins in CTSE OE
PLEKHA6	2.76117	Up-regulated proteins in CTSE OE
POLB	103.214	Up-regulated proteins in CTSE OE
POLE	2.12441	Up-regulated proteins in CTSE OE
POLE2	2.83617	Up-regulated proteins in CTSE OE
POLL	243.768	Up-regulated proteins in CTSE OE
POLR2D	2455.72	Up-regulated proteins in CTSE OE
POLR2I	931.6	Up-regulated proteins in CTSE OE
PPAP2C	2.53411	Up-regulated proteins in CTSE OE
PPAT	2.07641	Up-regulated proteins in CTSE OE
PPDPF	2.26225	Up-regulated proteins in CTSE OE
PPL	2.37546	Up-regulated proteins in CTSE OE
PPP1R2	232.274	Up-regulated proteins in CTSE OE
PPP4C	2.05342	Up-regulated proteins in CTSE OE
PPT2	4.17984	Up-regulated proteins in CTSE OE
PPTC7	3.25952	Up-regulated proteins in CTSE OE
PRKRIP1	860.467	Up-regulated proteins in CTSE OE
PRR12	7.99488	Up-regulated proteins in CTSE OE
PRSS56	2.18625	Up-regulated proteins in CTSE OE
PRUNE	9.96916	Up-regulated proteins in CTSE OE
PSMG3	1421.77	Up-regulated proteins in CTSE OE
PTK7	1756.43	Up-regulated proteins in CTSE OE
PTPN6	210.458	Up-regulated proteins in CTSE OE
PTPRD	22.856	Up-regulated proteins in CTSE OE
PURB	3.08628	Up-regulated proteins in CTSE OE
QDPR	2.01501	Up-regulated proteins in CTSE OE
RAB17	188.964	Up-regulated proteins in CTSE OE
RAB23	2.12673	Up-regulated proteins in CTSE OE
RANBP3	99.582	Up-regulated proteins in CTSE OE
RAP1GAP	108.775	Up-regulated proteins in CTSE OE
RASAL2	2.14852	Up-regulated proteins in CTSE OE
RASSF9	4.06834	Up-regulated proteins in CTSE OE
RB1	2.9502	Up-regulated proteins in CTSE OE
RBM34	4.39821	Up-regulated proteins in CTSE OE
RBM8A	2.37803	Up-regulated proteins in CTSE OE
RBPJ	2.27046	Up-regulated proteins in CTSE OE
RDH11	2.81069	Up-regulated proteins in CTSE OE
RELB	200.641	Up-regulated proteins in CTSE OE
REPS1	124.94	Up-regulated proteins in CTSE OE
REXO2	2.63028	Up-regulated proteins in CTSE OE
REXO4	317.202	Up-regulated proteins in CTSE OE
RGPD8	47.5931	Up-regulated proteins in CTSE OE
RLF	4.34828	Up-regulated proteins in CTSE OE
RNASEH1	560.972	Up-regulated proteins in CTSE OE
RNF113A	146.413	Up-regulated proteins in CTSE OE
RNF31	5.33688	Up-regulated proteins in CTSE OE
RNF5	3.47188	Up-regulated proteins in CTSE OE
RNMTL1	9.02064	Up-regulated proteins in CTSE OE
RPS6KA4	2.41469	Up-regulated proteins in CTSE OE
RPUSD4	201.432	Up-regulated proteins in CTSE OE
RREB1	2.14943	Up-regulated proteins in CTSE OE
RRN3	27.4175	Up-regulated proteins in CTSE OE
RSBN1L	522.024	Up-regulated proteins in CTSE OE
RSRC2	3.44342	Up-regulated proteins in CTSE OE
RTN3	3.10981	Up-regulated proteins in CTSE OE
RUNX1	2.39062	Up-regulated proteins in CTSE OE
S100A13	3.90381	Up-regulated proteins in CTSE OE
SAAL1	4.13394	Up-regulated proteins in CTSE OE
SAP130	4.15552	Up-regulated proteins in CTSE OE
SARNP	3.65933	Up-regulated proteins in CTSE OE
SBF1	2.40611	Up-regulated proteins in CTSE OE
SCAMP4	4.72562	Up-regulated proteins in CTSE OE
SCO2	3.12855	Up-regulated proteins in CTSE OE
SCYL1	2.3328	Up-regulated proteins in CTSE OE
SCYL2	7.95441	Up-regulated proteins in CTSE OE
SDC4	2.85863	Up-regulated proteins in CTSE OE
SDHAF2	2.08666	Up-regulated proteins in CTSE OE
SEC11C	2.47186	Up-regulated proteins in CTSE OE
SEPHS1	1029.14	Up-regulated proteins in CTSE OE
SETD1A	2.47778	Up-regulated proteins in CTSE OE
SETD2	30.2195	Up-regulated proteins in CTSE OE
SETX	2.36756	Up-regulated proteins in CTSE OE
SF3B5	2.05316	Up-regulated proteins in CTSE OE
SIAE	3.65548	Up-regulated proteins in CTSE OE
SLC1A4	835.22	Up-regulated proteins in CTSE OE
SLC25A25	5.95967	Up-regulated proteins in CTSE OE
SLC25A26	123.831	Up-regulated proteins in CTSE OE
SLC25A33	2.11072	Up-regulated proteins in CTSE OE
SLC25A35	2.3075	Up-regulated proteins in CTSE OE
SLC29A1	2.20891	Up-regulated proteins in CTSE OE
SLC35B3	2.54885	Up-regulated proteins in CTSE OE
SLC37A4	2.68826	Up-regulated proteins in CTSE OE
SLC5A6	2.21992	Up-regulated proteins in CTSE OE
SLC7A1	2.16241	Up-regulated proteins in CTSE OE
SLC7A6	399.654	Up-regulated proteins in CTSE OE
SLC9A3R2	2.18856	Up-regulated proteins in CTSE OE
SMAP2	2.95	Up-regulated proteins in CTSE OE
SMG6	18.049	Up-regulated proteins in CTSE OE
SMYD4	2.96167	Up-regulated proteins in CTSE OE
SNAP47	3.27389	Up-regulated proteins in CTSE OE
SNX33	2.63755	Up-regulated proteins in CTSE OE
SPCS1	3.06812	Up-regulated proteins in CTSE OE
SPG20	4.15692	Up-regulated proteins in CTSE OE
SPTLC3	2.60623	Up-regulated proteins in CTSE OE
SRA1	3.46324	Up-regulated proteins in CTSE OE
SRR	2.34713	Up-regulated proteins in CTSE OE
SS18	3.29523	Up-regulated proteins in CTSE OE
SSH3	38.5861	Up-regulated proteins in CTSE OE
STAG1	2.15973	Up-regulated proteins in CTSE OE
STAT5B	2.03347	Up-regulated proteins in CTSE OE
STAU1	5.23949	Up-regulated proteins in CTSE OE
STK11IP	56.7683	Up-regulated proteins in CTSE OE
STK4	148.464	Up-regulated proteins in CTSE OE
STRBP	5.33715	Up-regulated proteins in CTSE OE
STRN3	732.28	Up-regulated proteins in CTSE OE
STRN4	413.058	Up-regulated proteins in CTSE OE
STX12	4.81536	Up-regulated proteins in CTSE OE
STX7	2.32369	Up-regulated proteins in CTSE OE
SUGP1	4.51184	Up-regulated proteins in CTSE OE
SULT1A1	2.63927	Up-regulated proteins in CTSE OE
SUMF1	3.21932	Up-regulated proteins in CTSE OE
SYBU	2.17538	Up-regulated proteins in CTSE OE
SYNE1	6.86958	Up-regulated proteins in CTSE OE
SYNGR2	7.07533	Up-regulated proteins in CTSE OE
SYNJ1	2.36108	Up-regulated proteins in CTSE OE
SYVN1	2.3137	Up-regulated proteins in CTSE OE
TACC1	242.252	Up-regulated proteins in CTSE OE
TADA1	2.14981	Up-regulated proteins in CTSE OE
TAF2	4.13673	Up-regulated proteins in CTSE OE
TAF4	3.81042	Up-regulated proteins in CTSE OE
TAGLN	2.13757	Up-regulated proteins in CTSE OE
TANC1	2.93398	Up-regulated proteins in CTSE OE
TAOK1	2.36745	Up-regulated proteins in CTSE OE
TBC1D13	3.01693	Up-regulated proteins in CTSE OE
TBC1D2B	22.1151	Up-regulated proteins in CTSE OE
TBC1D4	2.15629	Up-regulated proteins in CTSE OE
TBC1D9B	2.98204	Up-regulated proteins in CTSE OE
TBCA	2.10342	Up-regulated proteins in CTSE OE
TBCB	718.23	Up-regulated proteins in CTSE OE
TEAD1	2.3881	Up-regulated proteins in CTSE OE
THAP4	47.1639	Up-regulated proteins in CTSE OE
THG1L	303.67	Up-regulated proteins in CTSE OE
THNSL1	2.63051	Up-regulated proteins in CTSE OE
THSD4	2.4414	Up-regulated proteins in CTSE OE
THTPA	2.25824	Up-regulated proteins in CTSE OE
TIMM17A	2.3637	Up-regulated proteins in CTSE OE
TIMM8A	2.80389	Up-regulated proteins in CTSE OE
TIMM8B	5111.22	Up-regulated proteins in CTSE OE
TINAGL1	4.9412	Up-regulated proteins in CTSE OE
TLCD1	2.76484	Up-regulated proteins in CTSE OE
TLE3	3.61557	Up-regulated proteins in CTSE OE
TLK1	73.0455	Up-regulated proteins in CTSE OE
TM9SF1	2.87118	Up-regulated proteins in CTSE OE
TMBIM6	263.819	Up-regulated proteins in CTSE OE
TMCC3	2.35855	Up-regulated proteins in CTSE OE
TMED8	250.112	Up-regulated proteins in CTSE OE
TMEM126B	2.59044	Up-regulated proteins in CTSE OE
TMEM132B	305.783	Up-regulated proteins in CTSE OE
TMEM160	340.809	Up-regulated proteins in CTSE OE
TMEM179B	3.17784	Up-regulated proteins in CTSE OE
TMEM208	3405.15	Up-regulated proteins in CTSE OE
TMEM40	4.41816	Up-regulated proteins in CTSE OE
TMEM51	3.04096	Up-regulated proteins in CTSE OE
TMEM55B	2.77766	Up-regulated proteins in CTSE OE
TMEM9	3.11998	Up-regulated proteins in CTSE OE
TMPPE	266.775	Up-regulated proteins in CTSE OE
TMUB1	788.606	Up-regulated proteins in CTSE OE
TNFSF9	2.77776	Up-regulated proteins in CTSE OE
TNK1	130.593	Up-regulated proteins in CTSE OE
TNRC6B	2.80237	Up-regulated proteins in CTSE OE
TOR1AIP1	6.07064	Up-regulated proteins in CTSE OE
TPD52L1	11.5992	Up-regulated proteins in CTSE OE
TPM3	742.518	Up-regulated proteins in CTSE OE
TRADD	114.064	Up-regulated proteins in CTSE OE
TRAM2	2.19693	Up-regulated proteins in CTSE OE
TRAPPC9	51.1103	Up-regulated proteins in CTSE OE
TRIP4	2.25451	Up-regulated proteins in CTSE OE
TRIT1	3.86016	Up-regulated proteins in CTSE OE
TRMT1	2.09602	Up-regulated proteins in CTSE OE
TRMT2B	53.4682	Up-regulated proteins in CTSE OE
TRMT61A	4.19717	Up-regulated proteins in CTSE OE
TRMT61B	2.26564	Up-regulated proteins in CTSE OE
TSR2	8.79173	Up-regulated proteins in CTSE OE
TSTA3	2.30147	Up-regulated proteins in CTSE OE
TTC5	2.2421	Up-regulated proteins in CTSE OE
TUBGCP6	12.898	Up-regulated proteins in CTSE OE
TYW1	2.5716	Up-regulated proteins in CTSE OE
UAP1L1	174.414	Up-regulated proteins in CTSE OE
UBASH3B	269.971	Up-regulated proteins in CTSE OE
UBE2J1	22.1706	Up-regulated proteins in CTSE OE
UBE3C	3.26823	Up-regulated proteins in CTSE OE
UBLCP1	2.00258	Up-regulated proteins in CTSE OE
UBR2	125.577	Up-regulated proteins in CTSE OE
UGGT2	3.54631	Up-regulated proteins in CTSE OE
UHRF2	2.49557	Up-regulated proteins in CTSE OE
UNC93B1	540.332	Up-regulated proteins in CTSE OE
UNG	4.24805	Up-regulated proteins in CTSE OE
USF1	2.49368	Up-regulated proteins in CTSE OE
USF2	2.46726	Up-regulated proteins in CTSE OE
VAMP2	2.17647	Up-regulated proteins in CTSE OE
VARS2	5.35352	Up-regulated proteins in CTSE OE
VASN	2.50784	Up-regulated proteins in CTSE OE
VASP	2.10152	Up-regulated proteins in CTSE OE
VKORC1	2035.98	Up-regulated proteins in CTSE OE
VPS28	2.34936	Up-regulated proteins in CTSE OE
VPS33A	3.76674	Up-regulated proteins in CTSE OE
VPS36	50.5123	Up-regulated proteins in CTSE OE
VPS39	3.71117	Up-regulated proteins in CTSE OE
VRK2	2.6216	Up-regulated proteins in CTSE OE
VTI1A	2.25071	Up-regulated proteins in CTSE OE
VWA5A	2.49758	Up-regulated proteins in CTSE OE
WBP2	140.19	Up-regulated proteins in CTSE OE
WBSCR16	2.22711	Up-regulated proteins in CTSE OE
WDFY1	2.09595	Up-regulated proteins in CTSE OE
WDR11	6.75527	Up-regulated proteins in CTSE OE
WDR33	2.22681	Up-regulated proteins in CTSE OE
WDR6	3.4938	Up-regulated proteins in CTSE OE
WHSC1L1	13.5594	Up-regulated proteins in CTSE OE
WIBG	2.36327	Up-regulated proteins in CTSE OE
WIPI2	2.55865	Up-regulated proteins in CTSE OE
WWOX	593.299	Up-regulated proteins in CTSE OE
XPC	2.03699	Up-regulated proteins in CTSE OE
XPO4	89.1356	Up-regulated proteins in CTSE OE
YES1	2.16045	Up-regulated proteins in CTSE OE
YTHDC1	2.50931	Up-regulated proteins in CTSE OE
ZBTB7A	265.489	Up-regulated proteins in CTSE OE
ZBTB8OS	2.16389	Up-regulated proteins in CTSE OE
ZC3H7B	3.49919	Up-regulated proteins in CTSE OE
ZC3H8	130.632	Up-regulated proteins in CTSE OE
ZCCHC3	162.205	Up-regulated proteins in CTSE OE
ZDHHC3	173.752	Up-regulated proteins in CTSE OE
ZDHHC5	159.881	Up-regulated proteins in CTSE OE
ZFC3H1	2.22599	Up-regulated proteins in CTSE OE
ZMYND8	4.40274	Up-regulated proteins in CTSE OE
ZNF592	23.0401	Up-regulated proteins in CTSE OE
ZNF609	47.8299	Up-regulated proteins in CTSE OE
ZNF644	20.9238	Up-regulated proteins in CTSE OE
ZNF652	266.727	Up-regulated proteins in CTSE OE
ZNF687	35.9803	Up-regulated proteins in CTSE OE
ZNFX1	5.16629	Up-regulated proteins in CTSE OE
SEPTIN8	5.66933	Up-regulated proteins in CTSE OE
SAC3D1	2.3323	Up-regulated proteins in CTSE OE
GPATCH4	2.09756	Up-regulated proteins in CTSE OE
RPS10-NUDT3	156.155	Up-regulated proteins in CTSE OE
ADCY3	221.496	Up-regulated proteins in CTSE OE
ALS2CR4	2.85297	Up-regulated proteins in CTSE OE
ATAD5	5.13655	Up-regulated proteins in CTSE OE
BANP	665.968	Up-regulated proteins in CTSE OE
BIRC5	662.064	Up-regulated proteins in CTSE OE
BNC2	33.0767	Up-regulated proteins in CTSE OE
BRP44L	2.30589	Up-regulated proteins in CTSE OE
C10orf18	19.0458	Up-regulated proteins in CTSE OE
C10orf46	2.0082	Up-regulated proteins in CTSE OE
C11orf46	178.67	Up-regulated proteins in CTSE OE
C12orf41	198.52	Up-regulated proteins in CTSE OE
C15orf23	2.07018	Up-regulated proteins in CTSE OE
C16orf75	613.777	Up-regulated proteins in CTSE OE
C17orf101	143.358	Up-regulated proteins in CTSE OE
C17orf81	3.64185	Up-regulated proteins in CTSE OE
C17orf90	2.45738	Up-regulated proteins in CTSE OE
C1orf212	2914.66	Up-regulated proteins in CTSE OE
C1orf55	2.12912	Up-regulated proteins in CTSE OE
C20orf30	2.29325	Up-regulated proteins in CTSE OE
C20orf7	457.581	Up-regulated proteins in CTSE OE
C3orf75	4.58582	Up-regulated proteins in CTSE OE
C4orf14	2.27283	Up-regulated proteins in CTSE OE
C4orf41	3.22512	Up-regulated proteins in CTSE OE
C5orf24	272.484	Up-regulated proteins in CTSE OE
C5orf44	256.335	Up-regulated proteins in CTSE OE
C6orf136	270.998	Up-regulated proteins in CTSE OE
C7orf59	6.47196	Up-regulated proteins in CTSE OE
C9orf123	2.80086	Up-regulated proteins in CTSE OE
C9orf80	1465.37	Up-regulated proteins in CTSE OE
CBARA1	4.12339	Up-regulated proteins in CTSE OE
CBX4	2.17601	Up-regulated proteins in CTSE OE
CCBL1	107.587	Up-regulated proteins in CTSE OE
CCDC14	2.71843	Up-regulated proteins in CTSE OE
CCRN4L	324.669	Up-regulated proteins in CTSE OE
CDCA7L	2.31945	Up-regulated proteins in CTSE OE
CENPO	162.459	Up-regulated proteins in CTSE OE
CNO	576.37	Up-regulated proteins in CTSE OE
DEPDC1B	65.7451	Up-regulated proteins in CTSE OE
DTL	50.7453	Up-regulated proteins in CTSE OE
EFHA1	2.82021	Up-regulated proteins in CTSE OE
EXO1	31.9276	Up-regulated proteins in CTSE OE
FAM102B	2.49313	Up-regulated proteins in CTSE OE
FAM165B	2.42028	Up-regulated proteins in CTSE OE
FAM54B	735.14	Up-regulated proteins in CTSE OE
FBXL3	55.7573	Up-regulated proteins in CTSE OE
FXYD5	189.989	Up-regulated proteins in CTSE OE
GPANK1	234.674	Up-regulated proteins in CTSE OE
GTPBP5	5.60272	Up-regulated proteins in CTSE OE
GZF1	16.1807	Up-regulated proteins in CTSE OE
IL6ST	69.2939	Up-regulated proteins in CTSE OE
JUB	72.3038	Up-regulated proteins in CTSE OE
KAT2A	102.145	Up-regulated proteins in CTSE OE
KDM5B	3.47801	Up-regulated proteins in CTSE OE
KIAA0528	233.744	Up-regulated proteins in CTSE OE
KIAA0802	2.149	Up-regulated proteins in CTSE OE
KIAA1267	21.7161	Up-regulated proteins in CTSE OE
KIAA1486	38.2943	Up-regulated proteins in CTSE OE
KIAA1543	17.5011	Up-regulated proteins in CTSE OE
KIAA1549	26.4624	Up-regulated proteins in CTSE OE
KLHL15	78.1369	Up-regulated proteins in CTSE OE
LHX4	140.189	Up-regulated proteins in CTSE OE
MIS18BP1	16.7481	Up-regulated proteins in CTSE OE
MLL2	8.68946	Up-regulated proteins in CTSE OE
MUS81	4.86993	Up-regulated proteins in CTSE OE
NR4A1	65.1757	Up-regulated proteins in CTSE OE
NSD1	4.97016	Up-regulated proteins in CTSE OE
PEX12	91.7863	Up-regulated proteins in CTSE OE
PLD6	148.607	Up-regulated proteins in CTSE OE
PODXL2	3.44423	Up-regulated proteins in CTSE OE
PPP2R3B	84.8835	Up-regulated proteins in CTSE OE
PSMC3IP	245.366	Up-regulated proteins in CTSE OE
RAD54B	146.534	Up-regulated proteins in CTSE OE
REEP1	6.5014	Up-regulated proteins in CTSE OE
RNPC3	68.8644	Up-regulated proteins in CTSE OE
SAV1	3.60487	Up-regulated proteins in CTSE OE
SGMS2	126.196	Up-regulated proteins in CTSE OE
SGOL2	3.03935	Up-regulated proteins in CTSE OE
SLC16A6	298.234	Up-regulated proteins in CTSE OE
SLC25A29	468.575	Up-regulated proteins in CTSE OE
SOX15	488.243	Up-regulated proteins in CTSE OE
SPIRE1	26.1522	Up-regulated proteins in CTSE OE
SREBF2	113.511	Up-regulated proteins in CTSE OE
TAF5L	2.66676	Up-regulated proteins in CTSE OE
TTC15	3.82874	Up-regulated proteins in CTSE OE
TTF1	2.842	Up-regulated proteins in CTSE OE
USP30	148.895	Up-regulated proteins in CTSE OE
WDR35	3.29544	Up-regulated proteins in CTSE OE
WDR62	4.29174	Up-regulated proteins in CTSE OE
ZNF277	104.601	Up-regulated proteins in CTSE OE
ZNF295	52.52	Up-regulated proteins in CTSE OE
COQ2	169.752	Up-regulated proteins in CTSE OE
ZNF654	132.712	Up-regulated proteins in CTSE OE
PPP1R15B	277.031	Up-regulated proteins in CTSE OE
DNAJC25	4.73091	Up-regulated proteins in CTSE OE
C19orf29	2.00821	Up-regulated proteins in CTSE OE
CSGALNACT1	74.8415	Up-regulated proteins in CTSE OE
GATA2	46.4218	Up-regulated proteins in CTSE OE
NAT6	325.958	Up-regulated proteins in CTSE OE
AAGAB	0.395223	Down-regulated proteins in CTSE OE
AAMP	0.469664	Down-regulated proteins in CTSE OE
ABCB8	0.450071	Down-regulated proteins in CTSE OE
ABCC5	0.294197	Down-regulated proteins in CTSE OE
ABHD14B	0.160791	Down-regulated proteins in CTSE OE
ABR	0.472868	Down-regulated proteins in CTSE OE
ABTB2	0.0149299	Down-regulated proteins in CTSE OE
ACAD8	0.159558	Down-regulated proteins in CTSE OE
ACOT1	0.461086	Down-regulated proteins in CTSE OE
ACTBL2	9.72145e-06	Down-regulated proteins in CTSE OE
ACTR8	0.385355	Down-regulated proteins in CTSE OE
ADH5	0.449282	Down-regulated proteins in CTSE OE
AGAP3	0.0833161	Down-regulated proteins in CTSE OE
AGL	0.0791	Down-regulated proteins in CTSE OE
ALDH16A1	0.342631	Down-regulated proteins in CTSE OE
AMPD2	0.254655	Down-regulated proteins in CTSE OE
ANKRD28	0.00118477	Down-regulated proteins in CTSE OE
ANKRD52	0.0133289	Down-regulated proteins in CTSE OE
AP2M1	0.495905	Down-regulated proteins in CTSE OE
AP4M1	0.423656	Down-regulated proteins in CTSE OE
APOC3	0.00305392	Down-regulated proteins in CTSE OE
ARAP1	0.455194	Down-regulated proteins in CTSE OE
ARHGAP21	0.0284378	Down-regulated proteins in CTSE OE
ARHGAP29	0.0315239	Down-regulated proteins in CTSE OE
ARHGEF11	0.0266268	Down-regulated proteins in CTSE OE
ARID3C	0.00133381	Down-regulated proteins in CTSE OE
ARL2BP	0.402475	Down-regulated proteins in CTSE OE
ASH1L	0.186924	Down-regulated proteins in CTSE OE
ATG2B	0.044965	Down-regulated proteins in CTSE OE
ATP11A	0.0157527	Down-regulated proteins in CTSE OE
ATP6V1H	0.3958	Down-regulated proteins in CTSE OE
ATXN2	0.447758	Down-regulated proteins in CTSE OE
AXIN1	0.031664	Down-regulated proteins in CTSE OE
BAIAP2	0.363088	Down-regulated proteins in CTSE OE
BAP1	0.00245289	Down-regulated proteins in CTSE OE
BCL10	0.00463941	Down-regulated proteins in CTSE OE
BDH2	0.00573695	Down-regulated proteins in CTSE OE
BMP1	0.0330112	Down-regulated proteins in CTSE OE
BMP2K	0.458094	Down-regulated proteins in CTSE OE
BPTF	0.347782	Down-regulated proteins in CTSE OE
BRD9	0.0105193	Down-regulated proteins in CTSE OE
BRPF3	0.012745	Down-regulated proteins in CTSE OE
C10orf137	0.0177324	Down-regulated proteins in CTSE OE
C12orf44	0.309214	Down-regulated proteins in CTSE OE
C6orf203	0.000935127	Down-regulated proteins in CTSE OE
C9orf41	0.00962226	Down-regulated proteins in CTSE OE
CABIN1	0.216132	Down-regulated proteins in CTSE OE
CAPN7	0.00645141	Down-regulated proteins in CTSE OE
CBX1	0.427485	Down-regulated proteins in CTSE OE
CC2D1A	0.273582	Down-regulated proteins in CTSE OE
CCDC101	0.00400999	Down-regulated proteins in CTSE OE
CCDC127	0.182526	Down-regulated proteins in CTSE OE
CCDC6	0.489204	Down-regulated proteins in CTSE OE
CCNDBP1	0.00748531	Down-regulated proteins in CTSE OE
CCNT1	0.41701	Down-regulated proteins in CTSE OE
CCPG1	0.450391	Down-regulated proteins in CTSE OE
CCT6B	0.486021	Down-regulated proteins in CTSE OE
CCZ1	0.309053	Down-regulated proteins in CTSE OE
CD151	0.484963	Down-regulated proteins in CTSE OE
CD82	0.00425297	Down-regulated proteins in CTSE OE
CDHR5	0.21089	Down-regulated proteins in CTSE OE
CDK9	0.426401	Down-regulated proteins in CTSE OE
CHAC2	0.00213695	Down-regulated proteins in CTSE OE
CHCHD1	0.000675799	Down-regulated proteins in CTSE OE
CHD9	0.0415913	Down-regulated proteins in CTSE OE
CHMP1A	0.380219	Down-regulated proteins in CTSE OE
CHORDC1	0.300273	Down-regulated proteins in CTSE OE
CHST14	0.00148357	Down-regulated proteins in CTSE OE
CLASRP	0.00837603	Down-regulated proteins in CTSE OE
CLDN1	0.000429251	Down-regulated proteins in CTSE OE
CLN3	0.462921	Down-regulated proteins in CTSE OE
CMC1	7.63177e-05	Down-regulated proteins in CTSE OE
CNOT3	0.33939	Down-regulated proteins in CTSE OE
COG1	0.476506	Down-regulated proteins in CTSE OE
COG3	0.235588	Down-regulated proteins in CTSE OE
COMMD1	0.000399609	Down-regulated proteins in CTSE OE
COMMD3	0.453079	Down-regulated proteins in CTSE OE
COMMD4	0.281159	Down-regulated proteins in CTSE OE
COMMD5	0.00191647	Down-regulated proteins in CTSE OE
COMMD6	0.00144783	Down-regulated proteins in CTSE OE
COPS8	0.474102	Down-regulated proteins in CTSE OE
COX1	0.000564214	Down-regulated proteins in CTSE OE
CRABP2	0.00551053	Down-regulated proteins in CTSE OE
CRCP	0.000523273	Down-regulated proteins in CTSE OE
CRELD1	0.00955495	Down-regulated proteins in CTSE OE
CSE1L	0.152516	Down-regulated proteins in CTSE OE
CTDSP1	0.320488	Down-regulated proteins in CTSE OE
CTH	0.014562	Down-regulated proteins in CTSE OE
CTNNBL1	0.481179	Down-regulated proteins in CTSE OE
CTTNBP2NL	0.165852	Down-regulated proteins in CTSE OE
CTU1	0.189583	Down-regulated proteins in CTSE OE
CUL5	0.007559	Down-regulated proteins in CTSE OE
CUL7	0.0827802	Down-regulated proteins in CTSE OE
CWC25	0.179887	Down-regulated proteins in CTSE OE
CWF19L2	0.0198781	Down-regulated proteins in CTSE OE
DAPK3	0.483441	Down-regulated proteins in CTSE OE
DCK	0.497399	Down-regulated proteins in CTSE OE
DDX19B	0.000797141	Down-regulated proteins in CTSE OE
DDX58	0.00351852	Down-regulated proteins in CTSE OE
DDX60	0.0118264	Down-regulated proteins in CTSE OE
DEPDC7	0.00737694	Down-regulated proteins in CTSE OE
DHX29	0.47392	Down-regulated proteins in CTSE OE
DHX34	0.442611	Down-regulated proteins in CTSE OE
DHX35	0.0245657	Down-regulated proteins in CTSE OE
DIRC2	0.337393	Down-regulated proteins in CTSE OE
DNPEP	0.268971	Down-regulated proteins in CTSE OE
DPY30	0.449305	Down-regulated proteins in CTSE OE
DSCR3	0.493161	Down-regulated proteins in CTSE OE
ELMO2	0.345857	Down-regulated proteins in CTSE OE
ENY2	0.00044463	Down-regulated proteins in CTSE OE
ETNK1	0.151166	Down-regulated proteins in CTSE OE
ETV6	0.007575	Down-regulated proteins in CTSE OE
EXOC6B	0.00919419	Down-regulated proteins in CTSE OE
EXOSC7	0.419839	Down-regulated proteins in CTSE OE
EXT1	0.00629363	Down-regulated proteins in CTSE OE
FAIM	0.444439	Down-regulated proteins in CTSE OE
FAM105B	0.259322	Down-regulated proteins in CTSE OE
FAM111B	0.275652	Down-regulated proteins in CTSE OE
FAM115A	0.461862	Down-regulated proteins in CTSE OE
FAM32A	0.00187342	Down-regulated proteins in CTSE OE
FAM3C	0.487991	Down-regulated proteins in CTSE OE
FAM65A	0.0220391	Down-regulated proteins in CTSE OE
FANCL	0.00532443	Down-regulated proteins in CTSE OE
FAS	0.305793	Down-regulated proteins in CTSE OE
FASTKD1	0.00499548	Down-regulated proteins in CTSE OE
FBXW11	0.335706	Down-regulated proteins in CTSE OE
FGG	0.00413397	Down-regulated proteins in CTSE OE
FKBP15	0.362506	Down-regulated proteins in CTSE OE
FMNL1	0.0125504	Down-regulated proteins in CTSE OE
FMNL2	0.0292393	Down-regulated proteins in CTSE OE
FNBP1L	0.142053	Down-regulated proteins in CTSE OE
FNDC3B	0.14015	Down-regulated proteins in CTSE OE
FNTA	0.199138	Down-regulated proteins in CTSE OE
FNTB	0.000156025	Down-regulated proteins in CTSE OE
FOXK2	0.384444	Down-regulated proteins in CTSE OE
FRA10AC1	0.00846706	Down-regulated proteins in CTSE OE
FRYL	0.290015	Down-regulated proteins in CTSE OE
FUCA2	0.219785	Down-regulated proteins in CTSE OE
FYCO1	0.150607	Down-regulated proteins in CTSE OE
GALM	0.00514161	Down-regulated proteins in CTSE OE
GCHFR	0.00364709	Down-regulated proteins in CTSE OE
GDPD1	0.0086302	Down-regulated proteins in CTSE OE
GGT1	0.00123081	Down-regulated proteins in CTSE OE
GGT7	0.00647291	Down-regulated proteins in CTSE OE
GINS3	0.460017	Down-regulated proteins in CTSE OE
GIT2	0.00313309	Down-regulated proteins in CTSE OE
GLCCI1	0.369416	Down-regulated proteins in CTSE OE
GLMN	0.00541574	Down-regulated proteins in CTSE OE
GMPPB	0.0025253	Down-regulated proteins in CTSE OE
GNG12	0.0190271	Down-regulated proteins in CTSE OE
GNL2	0.457861	Down-regulated proteins in CTSE OE
GOLGA1	0.351068	Down-regulated proteins in CTSE OE
GOLGA7	0.241137	Down-regulated proteins in CTSE OE
GPS1	0.367762	Down-regulated proteins in CTSE OE
GPSM1	0.354045	Down-regulated proteins in CTSE OE
GRAMD1A	0.27118	Down-regulated proteins in CTSE OE
GSTA3	0.00160389	Down-regulated proteins in CTSE OE
GSTP1	0.00205587	Down-regulated proteins in CTSE OE
GTF2B	0.237422	Down-regulated proteins in CTSE OE
GTF2H5	0.00126619	Down-regulated proteins in CTSE OE
HBB	0.000485927	Down-regulated proteins in CTSE OE
HERC5	0.0823684	Down-regulated proteins in CTSE OE
HGS	0.369356	Down-regulated proteins in CTSE OE
HIST1H2AC	0.000618704	Down-regulated proteins in CTSE OE
HMBS	0.317244	Down-regulated proteins in CTSE OE
HPS6	0.389685	Down-regulated proteins in CTSE OE
HSD17B8	0.353065	Down-regulated proteins in CTSE OE
HTT	0.0273054	Down-regulated proteins in CTSE OE
IBTK	0.201419	Down-regulated proteins in CTSE OE
IFIT2	0.405542	Down-regulated proteins in CTSE OE
IFIT3	0.425019	Down-regulated proteins in CTSE OE
IFRD2	0.0647753	Down-regulated proteins in CTSE OE
IGSF3	0.000336921	Down-regulated proteins in CTSE OE
INPP4A	0.00807742	Down-regulated proteins in CTSE OE
INTS8	0.371571	Down-regulated proteins in CTSE OE
ISCU	0.00166939	Down-regulated proteins in CTSE OE
KANK1	0.0265364	Down-regulated proteins in CTSE OE
KAT5	0.00607841	Down-regulated proteins in CTSE OE
KATNA1	0.479608	Down-regulated proteins in CTSE OE
KCMF1	0.122987	Down-regulated proteins in CTSE OE
KCTD5	0.333317	Down-regulated proteins in CTSE OE
KDM1B	0.00715469	Down-regulated proteins in CTSE OE
KDM3B	0.198169	Down-regulated proteins in CTSE OE
KIAA0430	0.00130459	Down-regulated proteins in CTSE OE
KIAA1109	0.0188198	Down-regulated proteins in CTSE OE
KIAA1522	0.341662	Down-regulated proteins in CTSE OE
KIAA2013	0.137925	Down-regulated proteins in CTSE OE
KIF13B	0.455168	Down-regulated proteins in CTSE OE
KIF20B	0.153716	Down-regulated proteins in CTSE OE
KIRREL	0.0508616	Down-regulated proteins in CTSE OE
KLC3	0.0166982	Down-regulated proteins in CTSE OE
KLHL13	0.00281954	Down-regulated proteins in CTSE OE
KRT10	0.44336	Down-regulated proteins in CTSE OE
KRT31	0.446224	Down-regulated proteins in CTSE OE
KRT5	0.0053692	Down-regulated proteins in CTSE OE
LAGE3	0.44278	Down-regulated proteins in CTSE OE
LDLRAP1	0.494691	Down-regulated proteins in CTSE OE
LEPREL4	0.00286333	Down-regulated proteins in CTSE OE
LETMD1	0.000886399	Down-regulated proteins in CTSE OE
LGMN	0.00583862	Down-regulated proteins in CTSE OE
LPP	0.498298	Down-regulated proteins in CTSE OE
LRP10	0.0162095	Down-regulated proteins in CTSE OE
LSM5	0.285619	Down-regulated proteins in CTSE OE
LSM7	0.424853	Down-regulated proteins in CTSE OE
LYPLA2	0.000269456	Down-regulated proteins in CTSE OE
LZTR1	0.0174503	Down-regulated proteins in CTSE OE
MACROD1	0.39524	Down-regulated proteins in CTSE OE
MAD2L1	0.450461	Down-regulated proteins in CTSE OE
MADD	0.000338244	Down-regulated proteins in CTSE OE
MALT1	0.391685	Down-regulated proteins in CTSE OE
MAN2B1	0.124506	Down-regulated proteins in CTSE OE
MAP4	0.151158	Down-regulated proteins in CTSE OE
MAP7	0.452362	Down-regulated proteins in CTSE OE
MAPK14	0.197387	Down-regulated proteins in CTSE OE
MAPK3	0.00101382	Down-regulated proteins in CTSE OE
MAPKAPK2	0.00778865	Down-regulated proteins in CTSE OE
MARS2	0.140454	Down-regulated proteins in CTSE OE
MASTL	0.00264207	Down-regulated proteins in CTSE OE
MBTPS1	0.0134843	Down-regulated proteins in CTSE OE
MCRS1	0.143267	Down-regulated proteins in CTSE OE
MCTP2	0.316627	Down-regulated proteins in CTSE OE
MECR	0.36794	Down-regulated proteins in CTSE OE
MED30	0.00310123	Down-regulated proteins in CTSE OE
MEMO1	0.460676	Down-regulated proteins in CTSE OE
MEN1	0.478675	Down-regulated proteins in CTSE OE
METTL1	0.364324	Down-regulated proteins in CTSE OE
MICAL3	0.0161608	Down-regulated proteins in CTSE OE
MINA	0.368191	Down-regulated proteins in CTSE OE
MIOS	0.37807	Down-regulated proteins in CTSE OE
MKLN1	0.00478858	Down-regulated proteins in CTSE OE
MKNK1	0.384614	Down-regulated proteins in CTSE OE
MLKL	0.445912	Down-regulated proteins in CTSE OE
MMAA	0.00533106	Down-regulated proteins in CTSE OE
MMS22L	0.458785	Down-regulated proteins in CTSE OE
MNAT1	0.351218	Down-regulated proteins in CTSE OE
MOCS3	0.383616	Down-regulated proteins in CTSE OE
MPV17L2	0.00178231	Down-regulated proteins in CTSE OE
MSH3	0.410808	Down-regulated proteins in CTSE OE
MTIF3	0.00396632	Down-regulated proteins in CTSE OE
MTMR1	0.493971	Down-regulated proteins in CTSE OE
MTMR14	0.00546265	Down-regulated proteins in CTSE OE
MUC16	0.00721484	Down-regulated proteins in CTSE OE
MVD	0.00295624	Down-regulated proteins in CTSE OE
MYCBP	0.104691	Down-regulated proteins in CTSE OE
MYEOV2	9.14774e-05	Down-regulated proteins in CTSE OE
MYL6B	0.271196	Down-regulated proteins in CTSE OE
MYL9	0.341998	Down-regulated proteins in CTSE OE
MZT1	0.340718	Down-regulated proteins in CTSE OE
NACC1	0.414029	Down-regulated proteins in CTSE OE
NAE1	0.30192	Down-regulated proteins in CTSE OE
NAGK	0.23765	Down-regulated proteins in CTSE OE
NAT14	0.00471559	Down-regulated proteins in CTSE OE
NBR1	0.00994046	Down-regulated proteins in CTSE OE
NCDN	0.435156	Down-regulated proteins in CTSE OE
NCKAP5L	0.350791	Down-regulated proteins in CTSE OE
NDFIP2	0.00326634	Down-regulated proteins in CTSE OE
NEB	0.00579888	Down-regulated proteins in CTSE OE
NFKBIL1	0.387371	Down-regulated proteins in CTSE OE
NFX1	0.462165	Down-regulated proteins in CTSE OE
NME1	0.191731	Down-regulated proteins in CTSE OE
NOP16	0.418529	Down-regulated proteins in CTSE OE
NRBP1	0.201663	Down-regulated proteins in CTSE OE
NT5E	0.00265137	Down-regulated proteins in CTSE OE
OASL	0.255356	Down-regulated proteins in CTSE OE
OGFOD1	0.322103	Down-regulated proteins in CTSE OE
OSBPL11	0.471897	Down-regulated proteins in CTSE OE
OSGEP	0.00181421	Down-regulated proteins in CTSE OE
OVCA2	0.281009	Down-regulated proteins in CTSE OE
OXNAD1	0.00483909	Down-regulated proteins in CTSE OE
PACS1	0.17672	Down-regulated proteins in CTSE OE
PANX1	0.00384201	Down-regulated proteins in CTSE OE
PAXIP1	0.346881	Down-regulated proteins in CTSE OE
PCNXL3	0.056029	Down-regulated proteins in CTSE OE
PDCD4	0.362079	Down-regulated proteins in CTSE OE
PDCL3	0.00636729	Down-regulated proteins in CTSE OE
PDDC1	0.379359	Down-regulated proteins in CTSE OE
PDIA5	0.362252	Down-regulated proteins in CTSE OE
PDK2	0.0124061	Down-regulated proteins in CTSE OE
PEX16	0.25318	Down-regulated proteins in CTSE OE
PFN2	0.480759	Down-regulated proteins in CTSE OE
PHACTR4	0.0195481	Down-regulated proteins in CTSE OE
PHF1	0.019451	Down-regulated proteins in CTSE OE
PHF16	0.00619682	Down-regulated proteins in CTSE OE
PHF17	0.0068453	Down-regulated proteins in CTSE OE
PHLDB1	0.331224	Down-regulated proteins in CTSE OE
PIAS1	0.213292	Down-regulated proteins in CTSE OE
PIGG	0.489155	Down-regulated proteins in CTSE OE
PIK3CA	0.0215182	Down-regulated proteins in CTSE OE
PIK3R2	0.0128791	Down-regulated proteins in CTSE OE
PLEKHA2	0.463132	Down-regulated proteins in CTSE OE
PLEKHA7	0.273736	Down-regulated proteins in CTSE OE
PLEKHG3	0.00809684	Down-regulated proteins in CTSE OE
PM20D2	0.157923	Down-regulated proteins in CTSE OE
PNPO	0.262758	Down-regulated proteins in CTSE OE
POLR3A	0.429028	Down-regulated proteins in CTSE OE
PPID	0.497936	Down-regulated proteins in CTSE OE
PPIP5K2	0.405132	Down-regulated proteins in CTSE OE
PPP2R4	0.000378857	Down-regulated proteins in CTSE OE
PPP2R5C	0.0144296	Down-regulated proteins in CTSE OE
PPP6R1	0.0612676	Down-regulated proteins in CTSE OE
PRDM10	0.0239847	Down-regulated proteins in CTSE OE
PREP	0.363	Down-regulated proteins in CTSE OE
PRKAR1B	0.478156	Down-regulated proteins in CTSE OE
PRKCD	0.0195113	Down-regulated proteins in CTSE OE
PRKCDBP	0.00104647	Down-regulated proteins in CTSE OE
PRKRIR	0.00812842	Down-regulated proteins in CTSE OE
PRSS2	0.27466	Down-regulated proteins in CTSE OE
PRSS3	0.356953	Down-regulated proteins in CTSE OE
PSMA4	0.212208	Down-regulated proteins in CTSE OE
PSMB6	0.177488	Down-regulated proteins in CTSE OE
PSMD9	0.0119625	Down-regulated proteins in CTSE OE
PSMF1	0.0046126	Down-regulated proteins in CTSE OE
PSMG2	0.00264789	Down-regulated proteins in CTSE OE
PUSL1	0.471105	Down-regulated proteins in CTSE OE
PXN	0.456692	Down-regulated proteins in CTSE OE
PYGB	0.24095	Down-regulated proteins in CTSE OE
PYROXD1	0.00203488	Down-regulated proteins in CTSE OE
RABIF	0.000237858	Down-regulated proteins in CTSE OE
RAD17	0.297039	Down-regulated proteins in CTSE OE
RAP2B	0.000416843	Down-regulated proteins in CTSE OE
RBM6	0.223369	Down-regulated proteins in CTSE OE
RBMXL1	0.00548109	Down-regulated proteins in CTSE OE
RBPMS	0.138808	Down-regulated proteins in CTSE OE
RBPMS2	0.00378032	Down-regulated proteins in CTSE OE
RCCD1	0.238212	Down-regulated proteins in CTSE OE
RECQL4	0.0279096	Down-regulated proteins in CTSE OE
REPIN1	0.011228	Down-regulated proteins in CTSE OE
RGN	0.414695	Down-regulated proteins in CTSE OE
RHBDD2	0.432488	Down-regulated proteins in CTSE OE
RPLP1	5.85556e-06	Down-regulated proteins in CTSE OE
RPP25	0.00134799	Down-regulated proteins in CTSE OE
RPP40	0.405378	Down-regulated proteins in CTSE OE
RRM2B	0.00287886	Down-regulated proteins in CTSE OE
RSBN1	0.0174464	Down-regulated proteins in CTSE OE
S100A1	0.16054	Down-regulated proteins in CTSE OE
SAMD4B	0.207065	Down-regulated proteins in CTSE OE
SASS6	0.211868	Down-regulated proteins in CTSE OE
SCRN2	0.00132024	Down-regulated proteins in CTSE OE
SDC1	0.00136641	Down-regulated proteins in CTSE OE
SEC24D	0.00859498	Down-regulated proteins in CTSE OE
SELT	0.360381	Down-regulated proteins in CTSE OE
SEMA3B	0.487456	Down-regulated proteins in CTSE OE
SERPINE2	0.179538	Down-regulated proteins in CTSE OE
SFT2D3	0.415174	Down-regulated proteins in CTSE OE
SGSH	0.0160473	Down-regulated proteins in CTSE OE
SH3GLB1	0.46306	Down-regulated proteins in CTSE OE
SLAIN2	0.0214565	Down-regulated proteins in CTSE OE
SLC25A36	0.00477191	Down-regulated proteins in CTSE OE
SLC27A1	0.00402075	Down-regulated proteins in CTSE OE
SLC30A7	0.373815	Down-regulated proteins in CTSE OE
SLC30A9	0.211687	Down-regulated proteins in CTSE OE
SLC35A2	0.246447	Down-regulated proteins in CTSE OE
SLC35B2	0.341104	Down-regulated proteins in CTSE OE
SLC38A5	0.00185448	Down-regulated proteins in CTSE OE
SMAD5	0.0093864	Down-regulated proteins in CTSE OE
SMARCD3	0.287752	Down-regulated proteins in CTSE OE
SMEK1	0.0563558	Down-regulated proteins in CTSE OE
SMEK2	0.49336	Down-regulated proteins in CTSE OE
SMOC1	0.303943	Down-regulated proteins in CTSE OE
SNX14	0.402388	Down-regulated proteins in CTSE OE
SNX6	0.332017	Down-regulated proteins in CTSE OE
SP140L	0.00105788	Down-regulated proteins in CTSE OE
SPG7	0.00683092	Down-regulated proteins in CTSE OE
SRSF4	0.307724	Down-regulated proteins in CTSE OE
ST3GAL1	0.00608601	Down-regulated proteins in CTSE OE
STAMBP	0.431727	Down-regulated proteins in CTSE OE
STK10	0.00597115	Down-regulated proteins in CTSE OE
STK17B	0.00313383	Down-regulated proteins in CTSE OE
STK24	0.00322918	Down-regulated proteins in CTSE OE
STXBP2	0.29182	Down-regulated proteins in CTSE OE
STXBP4	0.309031	Down-regulated proteins in CTSE OE
SUPT4H1	0.468516	Down-regulated proteins in CTSE OE
SYCP1	0.000884481	Down-regulated proteins in CTSE OE
SYF2	0.00104761	Down-regulated proteins in CTSE OE
SYNRG	0.42834	Down-regulated proteins in CTSE OE
TAF10	0.000680984	Down-regulated proteins in CTSE OE
TAF8	0.0178255	Down-regulated proteins in CTSE OE
TAPT1	0.280437	Down-regulated proteins in CTSE OE
TARBP1	0.399787	Down-regulated proteins in CTSE OE
TBCC	0.00753572	Down-regulated proteins in CTSE OE
TEAD3	0.334447	Down-regulated proteins in CTSE OE
TES	0.473174	Down-regulated proteins in CTSE OE
TFE3	0.0092186	Down-regulated proteins in CTSE OE
TFPT	0.438424	Down-regulated proteins in CTSE OE
TGFB1	0.0090118	Down-regulated proteins in CTSE OE
TGM2	0.498277	Down-regulated proteins in CTSE OE
TGS1	0.0113885	Down-regulated proteins in CTSE OE
TJAP1	0.0143444	Down-regulated proteins in CTSE OE
TMEM120B	0.00276953	Down-regulated proteins in CTSE OE
TMEM14C	0.478035	Down-regulated proteins in CTSE OE
TMEM199	0.00141191	Down-regulated proteins in CTSE OE
TMEM205	0.403644	Down-regulated proteins in CTSE OE
TMEM41B	0.0169329	Down-regulated proteins in CTSE OE
TMEM63A	0.294958	Down-regulated proteins in CTSE OE
TMF1	0.257223	Down-regulated proteins in CTSE OE
TNFAIP2	0.463142	Down-regulated proteins in CTSE OE
TNFRSF10A	0.353541	Down-regulated proteins in CTSE OE
TNS1	0.367582	Down-regulated proteins in CTSE OE
TNS3	0.478209	Down-regulated proteins in CTSE OE
TOM1L1	0.494206	Down-regulated proteins in CTSE OE
TOM1L2	0.00718087	Down-regulated proteins in CTSE OE
TONSL	0.305365	Down-regulated proteins in CTSE OE
TPM4	0.419208	Down-regulated proteins in CTSE OE
TPMT	0.00322384	Down-regulated proteins in CTSE OE
TPRN	0.130407	Down-regulated proteins in CTSE OE
TRAF6	0.00162138	Down-regulated proteins in CTSE OE
TRAPPC2	0.284082	Down-regulated proteins in CTSE OE
TRAPPC2L	0.318486	Down-regulated proteins in CTSE OE
TRAPPC6B	0.0704955	Down-regulated proteins in CTSE OE
TRAPPC8	0.223093	Down-regulated proteins in CTSE OE
TRIM11	0.276248	Down-regulated proteins in CTSE OE
TRIM56	0.49163	Down-regulated proteins in CTSE OE
TRIO	0.254785	Down-regulated proteins in CTSE OE
TSC2	0.258015	Down-regulated proteins in CTSE OE
TSEN54	0.00184033	Down-regulated proteins in CTSE OE
TSSC4	0.458725	Down-regulated proteins in CTSE OE
TTC28	0.229121	Down-regulated proteins in CTSE OE
TTC4	0.327238	Down-regulated proteins in CTSE OE
TUBA1C	0.21179	Down-regulated proteins in CTSE OE
TUBB2A	0.441088	Down-regulated proteins in CTSE OE
TUBB3	0.460751	Down-regulated proteins in CTSE OE
TUBB6	0.479075	Down-regulated proteins in CTSE OE
TUFT1	0.300861	Down-regulated proteins in CTSE OE
TWF2	0.434323	Down-regulated proteins in CTSE OE
TXNL4A	0.00494108	Down-regulated proteins in CTSE OE
UBAP2	0.422908	Down-regulated proteins in CTSE OE
UBE2H	0.393471	Down-regulated proteins in CTSE OE
UBE2J2	0.00123005	Down-regulated proteins in CTSE OE
UBE2N	0.425357	Down-regulated proteins in CTSE OE
UBE2Z	0.450323	Down-regulated proteins in CTSE OE
UBL4A	0.00236704	Down-regulated proteins in CTSE OE
UBL7	0.00431407	Down-regulated proteins in CTSE OE
UBR7	0.254376	Down-regulated proteins in CTSE OE
UBXN7	0.424522	Down-regulated proteins in CTSE OE
USP19	0.291683	Down-regulated proteins in CTSE OE
VAC14	0.353026	Down-regulated proteins in CTSE OE
VAMP8	0.274573	Down-regulated proteins in CTSE OE
VPS52	0.382475	Down-regulated proteins in CTSE OE
VTN	0.361464	Down-regulated proteins in CTSE OE
WAC	0.488735	Down-regulated proteins in CTSE OE
WDR41	0.00748878	Down-regulated proteins in CTSE OE
WDR44	0.465316	Down-regulated proteins in CTSE OE
WDR73	0.279525	Down-regulated proteins in CTSE OE
WRAP53	0.00868432	Down-regulated proteins in CTSE OE
WWC1	0.332172	Down-regulated proteins in CTSE OE
YIPF3	0.362285	Down-regulated proteins in CTSE OE
YKT6	0.391912	Down-regulated proteins in CTSE OE
YY1	0.33754	Down-regulated proteins in CTSE OE
ZBTB38	0.00505466	Down-regulated proteins in CTSE OE
ZC3H7A	0.499483	Down-regulated proteins in CTSE OE
ZC3HAV1L	0.224185	Down-regulated proteins in CTSE OE
ZFHX3	0.0917894	Down-regulated proteins in CTSE OE
ZFHX4	0.0017777	Down-regulated proteins in CTSE OE
ZNF24	0.000883033	Down-regulated proteins in CTSE OE
ZNF259	0.339481	Down-regulated proteins in CTSE OE
ZNF451	0.0145772	Down-regulated proteins in CTSE OE
ZNHIT6	0.456874	Down-regulated proteins in CTSE OE
ZYG11B	0.00888387	Down-regulated proteins in CTSE OE
INADL	0.433122	Down-regulated proteins in CTSE OE
AKAP2	0.0262819	Down-regulated proteins in CTSE OE
C10orf12	0.0610891	Down-regulated proteins in CTSE OE
TMEM189	0.00190565	Down-regulated proteins in CTSE OE
ATP6V0D2	0.00255435	Down-regulated proteins in CTSE OE
ATPBD4	0.00569202	Down-regulated proteins in CTSE OE
C12orf73	0.000496582	Down-regulated proteins in CTSE OE
C13orf1	0.447488	Down-regulated proteins in CTSE OE
C14orf43	0.384327	Down-regulated proteins in CTSE OE
C19orf24	0.00132444	Down-regulated proteins in CTSE OE
C20orf11	0.37095	Down-regulated proteins in CTSE OE
C2orf3	0.0169723	Down-regulated proteins in CTSE OE
CCDC21	0.313982	Down-regulated proteins in CTSE OE
CCDC99	0.189146	Down-regulated proteins in CTSE OE
CDYL2	0.00627567	Down-regulated proteins in CTSE OE
CENPL	0.00805376	Down-regulated proteins in CTSE OE
CP110	0.0214321	Down-regulated proteins in CTSE OE
CXorf26	0.182295	Down-regulated proteins in CTSE OE
DIMT1L	0.491722	Down-regulated proteins in CTSE OE
DONSON	0.0127131	Down-regulated proteins in CTSE OE
DSEL	0.0012826	Down-regulated proteins in CTSE OE
DUSP11	0.0048874	Down-regulated proteins in CTSE OE
EME1	0.31266	Down-regulated proteins in CTSE OE
GPR126	0.0207586	Down-regulated proteins in CTSE OE
HAUS2	0.4988	Down-regulated proteins in CTSE OE
HFE	0.188824	Down-regulated proteins in CTSE OE
KCTD13	0.000156328	Down-regulated proteins in CTSE OE
KIAA0947	0.0177122	Down-regulated proteins in CTSE OE
MIB2	0.0245156	Down-regulated proteins in CTSE OE
MYNN	0.0129409	Down-regulated proteins in CTSE OE
NFIL3	0.0450242	Down-regulated proteins in CTSE OE
NINJ1	0.000811386	Down-regulated proteins in CTSE OE
ORC6	0.494037	Down-regulated proteins in CTSE OE
PIGY	0.00114942	Down-regulated proteins in CTSE OE
PPPDE2	0.480415	Down-regulated proteins in CTSE OE
PRIC285	0.0844156	Down-regulated proteins in CTSE OE
RAD51C	0.313159	Down-regulated proteins in CTSE OE
ROBO3	0.0377744	Down-regulated proteins in CTSE OE
RYBP	0.00339403	Down-regulated proteins in CTSE OE
SENP2	0.00613711	Down-regulated proteins in CTSE OE
SFRS18	0.290224	Down-regulated proteins in CTSE OE
SKA2	0.484204	Down-regulated proteins in CTSE OE
SMYD2	0.00231688	Down-regulated proteins in CTSE OE
TMEM138	0.342437	Down-regulated proteins in CTSE OE
TMEM14B	0.000304964	Down-regulated proteins in CTSE OE
TMEM186	0.233545	Down-regulated proteins in CTSE OE
TMEM69	0.0049951	Down-regulated proteins in CTSE OE
ZBED6	0.00131652	Down-regulated proteins in CTSE OE
ZNF187	0.00271575	Down-regulated proteins in CTSE OE
FBXO44	0.000919456	Down-regulated proteins in CTSE OE

## Sheet: b. Pathways-DEPs of CTSE OE_DOC
Group	Pathway	Count	Genes	Pvalue
CTSE	HTLV-I infection	18	CRTC3, KAT2A, ADCY3, RELB, POLE, STAT5B, NFKB1, POLB, RB1, HLA-E, ATF1, CTNNB1, AKT1, ADCY9, POLE2, JUN, RANBP3, JAK1	0.0104231
	Epstein-Barr virus infection	11	MAP3K7, AKT1, JUN, RELB, JAK1, NFKB1, MAPK8, RB1, RBPJ, HLA-E, TRADD	0.0126941
	Base excision repair	5	POLL, POLE2, UNG, POLE, POLB	0.030083
	Focal adhesion	14	AKT1, CAV2, LAMB3, LAMB2, ITGA5, JUN, ERBB2, ITGA1, MAPK8, BAD, FLNC, MYLK, VASP, CTNNB1	0.035926
	ErbB signaling pathway	8	AKT1, JUN, ERBB2, STAT5B, CAMK2D, MAPK8, BAD, ABL1	0.0375539
	TNF signaling pathway	9	MAP3K7, AKT1, RPS6KA4, CEBPB, JUN, ATF6B, NFKB1, MAPK8, TRADD	0.039578
Vector	Ubiquitin mediated proteolysis	11	FANCL, UBE2N, CUL5, UBE2Z, CUL7, KLHL13, PIAS1, UBE2H, UBE2J2, TRAF6, FBXW11	0.00247987
	VEGF signaling pathway	6	MAPK14, MAPK3, PIK3CA, MAPKAPK2, PXN, PIK3R2	0.018995
	Colorectal cancer	6	MSH3, MAPK3, PIK3CA, TGFB1, AXIN1, PIK3R2	0.0202489
	Basal transcription factors	5	TAF10, MNAT1, TAF8, GTF2H5, GTF2B	0.0268148
	Glutathione metabolism	5	GSTA3, GGT7, GGT1, RRM2B, GSTP1	0.0400384
