# Supplementary material for: Proteomic characterization of gastric cancer response to chemotherapy and targeted therapy reveals potential therapeutic strategies
Source: Nat Commun. 2022 Sep 29;13:5723. doi: 10.1038/s41467-022-33282-0 (PMC9522856; doi:10.1038/s41467-022-33282-0)
Supplement: Supplementary file 18 — Source Data [file 41467_2022_33282_MOESM18_ESM.xlsx]

## Sheet: Fig 1e, Sfig 1c
Firmiana ID	Identified Protein Number
Exp026654	8026
Exp026656	8119
Exp027703	7280
Exp027705	7223
Exp027706	7380
Exp027707	6977
Exp027709	7105
Exp027710	7207
Exp027711	7071
Exp027713	7162
Exp027716	7293
Exp027718	7061
Exp027719	7325
Exp027720	7314
Exp027721	7182
Exp027722	6661
Exp027723	7308
Exp027724	7052
Exp027725	7467
Exp027727	7269
Exp027728	6761
Exp028546	7237
Exp028547	7320
Exp028548	7340
Exp028550	6961
Exp028551	6826
Exp028837	7145
Exp028839	6751
Exp030426	7024
Exp030909	7588
Exp031239	6969
Exp031241	7023
Exp031327	7033
Exp031328	7308
Exp031330	7020
Exp031332	7329
Exp031333	7279
Exp031334	7201
Exp033002	7250
Exp033003	7151
Exp033005	7097
Exp033040	7454
Exp033041	7401
Exp033042	7526
Exp033043	7262
Exp033044	7327
Exp033045	7339
Exp033047	7176
Exp033048	7557
Exp033049	7733
Exp033148	7674
Exp033149	7306
Exp033150	7074
Exp033151	7312
Exp033152	6949
Exp033294	7649
Exp033295	7394
Exp033296	7812
Exp033297	7027
Exp033298	7052
Exp033299	7273
Exp033301	7363
Exp033302	7514
Exp033303	7575
Exp033880	7227
Exp033881	7487
Exp033883	6740
Exp033884	6834
Exp033885	7043
Exp033886	7095
Exp033887	6942
Exp033888	7029
Exp033889	6935
Exp033890	7651
Exp033891	7374
Exp033892	7102
Exp033893	7095
Exp033895	6971
Exp033897	7150
Exp033899	7079
Exp034526	7349
Exp034527	7886
Exp034528	7843
Exp034529	7533
Exp034530	7702
Exp034531	7669
Exp034532	7369
Exp034533	7672
Exp034539	6910
Exp034540	6885
Exp034541	7287
Exp034542	7033
Exp034552	7251
Exp034558	7403
Exp034560	7214
Exp034561	7174
Exp034562	7370
Exp034563	7211
Exp034565	7196
Exp034566	7635
Exp034567	7405
Exp034568	7473
Exp034952	7251
Exp034954	7254
Exp034955	7461
Exp034956	7527
Exp034957	7515
Exp034958	7453
Exp034961	7492
Exp034962	7386
Exp034964	7473
Exp034966	7451
Exp035060	7349
Exp035061	7547
Exp035062	7040
Exp035063	7581
Exp035064	7385
Exp035065	7193
Exp035066	7272
Exp035067	7192
Exp035069	7174
Exp035070	7552
Exp035071	7380
Exp035072	7681
Exp035073	7251
Exp035074	7625
Exp035076	7301
Exp035077	7372
Exp035078	7226
Exp035079	7410
Exp035080	7344
Exp035081	7334
Exp035083	7118
Exp036989	6661
Exp036990	6369
Exp036991	6646
Exp036992	6585
Exp036993	6978
Exp036994	6803
Exp036995	6772
Exp036996	6750
Exp036997	6698
Exp036998	6650
Exp036999	6697
Exp037000	6588
Exp037001	6648
Exp037002	6705
Exp037003	6487
Exp037004	6702
Exp037005	6642
Exp037006	6694
Exp037007	6880
Exp037009	6931
Exp037010	6822
Exp037011	7158
Exp037012	6853
Exp037016	6875
Exp037018	7039
Exp037020	6727
Exp037021	6959
Exp037022	6991
Exp037023	7076
Exp037024	6985
Exp037025	7167
Exp041345	7488
Exp041346	7449
Exp041347	7549
Exp041348	7373
Exp041349	7746
Exp041351	7056
Exp041353	7653
Exp041354	7541
Exp041355	7461
Exp041357	6921
Exp041358	7424
Exp042803	6480
Exp042805	6709
Exp042807	6813
Exp042808	7019
Exp042810	7061
Exp042811	7242
Exp042812	6696
Exp042813	6804
Exp042817	6760
Exp042818	6838
Exp042824	6662
Exp042825	6680
Exp042828	7015
Exp042829	6788
Exp042832	6511
Exp042833	6748
Exp042835	6430
Exp042836	6971
Exp042837	6979
Exp042838	6983
Exp042839	6971
Exp042840	6633
Exp042841	6818
Exp043638	6995
Exp043639	7210
Exp043640	7371
Exp043641	7121
Exp043643	7173
Exp043644	6987
Exp043647	6924
Exp043648	7216

## Sheet: Fig 2c
Firmiana ID	Subtype	OS status (Dead: 1, Live: 0)	OS/Month
Exp027703	G-I	0	21.2
Exp027705	G-I	0	52.3
Exp027706	G-I	0	6.4
Exp027710	G-I	0	51.2
Exp027718	G-I	1	8
Exp027719	G-I	0	54.7
Exp027720	G-I	0	20
Exp027723	G-I	1	34.6
Exp027727	G-I	1	10
Exp031328	G-I	0	54.2333
Exp033151	G-I	0	26
Exp033884	G-I	0	41.9
Exp033885	G-I	0	10
Exp033892	G-I	0	4.7
Exp033897	G-I	0	19
Exp033899	G-I	0	12
Exp034539	G-I	0	6.7
Exp034558	G-I	0	59
Exp034561	G-I	0	3.7
Exp034562	G-I	0	5.2
Exp034566	G-I	0	5.6
Exp034568	G-I	0	2.5
Exp034955	G-I	0	45.3
Exp034956	G-I	1	4.5
Exp034957	G-I	0	1.8
Exp034958	G-I	0	1.7
Exp035076	G-I	0	4.8
Exp035077	G-I	1	12
Exp027707	G-II	1	24.8
Exp027709	G-II	1	13
Exp027711	G-II	0	11.5
Exp027713	G-II	0	22.8
Exp027716	G-II	0	6.1
Exp027721	G-II	0	56.1
Exp027722	G-II	1	21.4
Exp027724	G-II	1	12.5333
Exp027728	G-II	0	72.5
Exp028551	G-II	0	10.5
Exp031327	G-II	0	34
Exp033040	G-II	1	20
Exp033042	G-II	0	10
Exp033043	G-II	1	2.2
Exp033044	G-II	1	8
Exp033045	G-II	1	45
Exp033294	G-II	0	22
Exp033298	G-II	1	6.5
Exp033883	G-II	0	1.7
Exp033886	G-II	0	3.7
Exp033887	G-II	0	6
Exp033888	G-II	0	14.3
Exp033889	G-II	0	15.1
Exp033893	G-II	0	18.7
Exp033895	G-II	0	3.3
Exp035078	G-II	0	0.7
Exp035079	G-II	0	26.9
Exp036989	G-II	0	28.3
Exp036990	G-II	1	6.5
Exp036992	G-II	1	11.78
Exp036993	G-II	0	13
Exp036994	G-II	0	3.6
Exp036995	G-II	0	7.8
Exp036996	G-II	1	4.7
Exp036997	G-II	1	9.8
Exp036998	G-II	0	26.7
Exp036999	G-II	1	11.7
Exp037000	G-II	0	16.7
Exp037001	G-II	0	1.7
Exp037002	G-II	0	3.1
Exp037003	G-II	0	20
Exp037004	G-II	0	8
Exp037005	G-II	0	6
Exp037007	G-II	1	21.1
Exp037009	G-II	0	21.4
Exp037010	G-II	0	19.5
Exp037011	G-II	0	16
Exp037012	G-II	0	16.8
Exp037016	G-II	1	7.3
Exp037018	G-II	0	8.4
Exp037020	G-II	1	27.5
Exp037021	G-II	1	7.6
Exp037022	G-II	1	5
Exp037023	G-II	1	22.5
Exp037024	G-II	0	24.8
Exp043648	G-II	0	26
Exp027725	G-III	0	5
Exp028546	G-III	0	19.5
Exp028547	G-III	0	19.3
Exp028548	G-III	1	16
Exp028550	G-III	1	10
Exp028837	G-III	1	16
Exp030426	G-III	1	20
Exp030909	G-III	0	6.3
Exp031239	G-III	0	13.3
Exp031241	G-III	1	31.3
Exp031330	G-III	0	13
Exp031332	G-III	1	6
Exp031333	G-III	0	29.2
Exp031334	G-III	0	16.2
Exp033003	G-III	0	20
Exp033005	G-III	1	25
Exp033041	G-III	1	5.5
Exp033047	G-III	1	8
Exp033048	G-III	0	6
Exp033049	G-III	1	12
Exp033148	G-III	1	4.5
Exp033149	G-III	0	8.3
Exp033150	G-III	0	15.6
Exp033295	G-III	0	40
Exp033296	G-III	1	15.5
Exp033297	G-III	0	77.6
Exp033299	G-III	0	27.1
Exp033301	G-III	0	5.7
Exp033303	G-III	1	4.9
Exp033880	G-III	0	14.1
Exp033881	G-III	0	19.6
Exp033890	G-III	0	18.7
Exp033891	G-III	0	7.7
Exp034526	G-III	0	10.3
Exp034527	G-III	0	14
Exp034528	G-III	0	11.7
Exp034529	G-III	0	1.8
Exp034530	G-III	1	10
Exp034531	G-III	1	15.9
Exp034532	G-III	0	36.3
Exp034533	G-III	0	14.2
Exp034540	G-III	0	48.3
Exp034541	G-III	0	6.8
Exp034542	G-III	0	36.8
Exp034552	G-III	0	7.3
Exp034560	G-III	0	65.7
Exp034563	G-III	0	4.7
Exp034565	G-III	0	53.6
Exp034952	G-III	1	24
Exp034954	G-III	1	18.1
Exp034966	G-III	0	60.5
Exp035060	G-III	0	7.3
Exp035061	G-III	0	65.3
Exp035062	G-III	1	5.5
Exp035066	G-III	1	5.1
Exp035067	G-III	0	1.5
Exp035080	G-III	0	27.7
Exp035081	G-III	0	1.5
Exp035083	G-III	0	24
Exp037006	G-III	1	43
Exp041345	G-III	1	11.7
Exp041346	G-III	0	19
Exp041347	G-III	0	6.2
Exp041348	G-III	0	6.2
Exp041349	G-III	0	6.8
Exp041351	G-III	1	16
Exp041353	G-III	0	3.6
Exp041354	G-III	0	7
Exp041355	G-III	0	8.9
Exp041357	G-III	0	6.4
Exp041358	G-III	0	7.1
Exp042805	G-III	1	12
Exp042811	G-III	1	1
Exp043639	G-III	0	12.8
Exp043641	G-III	0	26.9
Exp028839	G-IV	1	10
Exp033002	G-IV	1	2.2
Exp033152	G-IV	0	29.7
Exp033302	G-IV	1	50.1333
Exp034567	G-IV	0	3.7
Exp034961	G-IV	0	5.5
Exp034962	G-IV	0	4.7
Exp034964	G-IV	1	15.6
Exp035063	G-IV	0	3.8
Exp035064	G-IV	1	6.1
Exp035065	G-IV	1	13
Exp035069	G-IV	1	13.5
Exp035070	G-IV	1	6.9
Exp035071	G-IV	1	13.5
Exp035072	G-IV	1	5
Exp035073	G-IV	1	7
Exp035074	G-IV	0	11.5
Exp036991	G-IV	1	31.3
Exp042803	G-IV	0	23.7
Exp042810	G-IV	0	10

## Sheet: Fig 2d
Group	Pathway	Count	Pvalue
G-I	Endocytosis	13	0.000472615
	Endocrine and other factor-regulated calcium reabsorption	6	0.000730162
	N-Glycan biosynthesis	4	0.04408
G-II	Metabolic pathways	69	0.000129134
	Pantothenate and CoA biosynthesis	5	0.00358528
	Sphingolipid signaling pathway	12	0.00435924
	Phosphatidylinositol signaling system	10	0.00944998
	Lysine degradation	7	0.0112964
	Inositol phosphate metabolism	8	0.0147118
	Carbon metabolism	10	0.0223893
	Biosynthesis of antibiotics	15	0.0230807
	Valine, leucine and isoleucine degradation	6	0.0277754
	Glycolysis / Gluconeogenesis	7	0.0352767
	Insulin resistance	9	0.0439881
	Cysteine and methionine metabolism	5	0.0489797
G-III	Ribosome	35	1.59453e-13
	Lysosome	25	8.93627e-08
	Oxidative phosphorylation	20	0.000239861
	Non-alcoholic fatty liver disease (NAFLD)	21	0.0004609
	RNA transport	19	0.0113291
	Bacterial invasion of epithelial cells	11	0.0147933
	Fc epsilon RI signaling pathway	10	0.0166988
	Amino sugar and nucleotide sugar metabolism	8	0.020381
	RNA polymerase	6	0.0363185
	Endocytosis	22	0.0420582
G-IV	ECM-receptor interaction	8	0.00309759
	Focal adhesion	11	0.0162579
	ErbB signaling pathway	6	0.0439335
	Complement and coagulation cascades	6	0.0182984
	PI3K-Akt signaling pathway	14	0.0209868

## Sheet: Fig 2e
Docetaxel	Protein	Pearson correlation coefficient	Pvalue
	FBLN5	0.385347	0.10325
	FGB	0.0564219	0.848071
	HMCN1	0.161271	0.550717
	IGFBP7	-0.0227025	0.926499
	LAMA4	0.211733	0.384193
	LAMB2	0.333753	0.162578
	NPNT	-0.0267831	0.913331
	PXDN	-0.161376	0.509246
	SPARCL1	0.281591	0.257626
	SRPX2	0.213576	0.379972
	TGFBI	0.299071	0.213563
	THBS1	0.352468	0.13886
	THSD4	0.570911	0.010681
5-fluorouracil	Protein	Pearson correlation coefficient	Pvalue
	FBLN5	0.25859	0.285087
	FGB	-0.154506	0.597919
	HMCN1	0.33232	0.208548
	IGFBP7	0.141048	0.564639
	LAMA4	0.312495	0.19272
	LAMB2	0.523218	0.0215157
	NPNT	-0.179015	0.463382
	PXDN	0.0633753	0.796599
	SPARCL1	0.406439	0.0941822
	SRPX2	0.244525	0.313012
	TGFBI	0.449194	0.0536894
	THBS1	0.393907	0.0951775
	THSD4	0.607117	0.00584018
Oxaliplatin	Protein	Pearson correlation coefficient	Pvalue
	FBLN5	0.159586	0.527038
	FGB	-0.19946	0.494197
	HMCN1	0.0530605	0.845266
	IGFBP7	0.114	0.652413
	LAMA4	0.127677	0.613646
	LAMB2	0.0924551	0.715204
	NPNT	0.0471204	0.852708
	PXDN	0.1725	0.493677
	SPARCL1	0.397375	0.114227
	SRPX2	0.641609	0.0041023
	TGFBI	0.632116	0.00488487
	THBS1	0.576321	0.0122997
	THSD4	0.489676	0.0391425

## Sheet: Fig 2g
Firmiana ID	Group	SRPX2	THBS1	TGFBI	LAMB2	THSD4
Exp123464	DSG	176443	412205	7.8891e+06	2.6454e+07	604344
Exp123465	DSG	1.29166e+06	1.39732e+06	3.98335e+08	4.15715e+07	824677
Exp123476	DSG	1.46297e+06	512813	4.89108e+08	4.06481e+07	248961
Exp123477	DSG	644555	3.94474e+06	1.78076e+08	612346	2.76783e+06
Exp123488	DSG	2.80216e+06	4.31329e+06	1.16984e+08	6.39416e+06	5.77572e+06
Exp123489	DSG	2.24162e+06	205783	1.62513e+08	6.22999e+07	3.24981e+06
Exp123500	DSG	2.68269e+06	9.1356e+06	1.79989e+08	4.48811e+06	858208
Exp123501	DSG	2.24743e+06	115639	1.07349e+08	3.60639e+07	2.01288e+06
Exp123512	DSG	1.19923e+06	7.74029e+06	6.25192e+08	1.90909e+07	5.31779e+06
Exp123513	DSG	364435	2.92159e+06	4.13283e+08	1.56692e+07	4.13118e+06
Exp123466	DNSG	1.54404e+07	9.56104e+07	8.62851e+08	5.26521e+07	1.10525e+07
Exp123467	DNSG	2.00237e+07	1.64234e+07	7.26195e+08	2.15387e+08	8.31614e+06
Exp123478	DNSG	2.29825e+07	2.68325e+07	8.80602e+08	1.01612e+08	3.55963e+06
Exp123479	DNSG	7.23806e+06	3.39563e+07	4.10345e+08	6.41192e+07	7.21092e+06
Exp123490	DNSG	2.97739e+06	1.41127e+06	4.18017e+07	2.19901e+07	2.33444e+06
Exp123491	DNSG	2.39195e+07	1.10948e+07	7.20571e+08	1.59028e+08	7.15022e+06
Exp123502	DNSG	1.226e+07	8.12937e+06	3.32898e+08	7.14678e+07	9.95364e+06
Exp123503	DNSG	930306	3.47973e+06	2.13116e+08	2.41958e+07	4.97739e+06
Exp123514	DNSG	1.1023e+06	1.72415e+07	5.17202e+08	1.64918e+07	4.70951e+06
Exp123515	DNSG	472237	1.99216e+07	5.75347e+08	1.74624e+07	5.07995e+06

## Sheet: Sfig 3d,f
Firmiana ID	Endocytosis (ssGSEA score)	ECM-receptor interaction (ssGSEA score)
Exp033884	-0.130615	0.0727548
Exp027718	-0.105491	-0.17596
Exp034955	0.0307382	-0.0561758
Exp034958	0.0460182	0.172519
Exp034562	0.000735883	-0.218117
Exp034539	0.174888	0.161529
Exp033899	-0.0584073	-0.277607
Exp034957	0.108865	0.180974
Exp035077	-0.12982	-0.0696854
Exp033892	0.0655559	0.404645
Exp034561	-0.145719	-0.0553021
Exp034956	0.0530264	0.147259
Exp034566	0.00305023	-0.278978
Exp034558	0.0146437	-0.326478
Exp034568	0.1039	0.244356
Exp027719	0.149671	0.111804
Exp033885	0.00884305	-0.351678
Exp031328	0.146252	-0.24076
Exp027705	-0.0791135	0.186771
Exp035076	0.0652095	-0.248065
Exp033897	-0.00278209	-0.297005
Exp027723	0.0713065	0.0465918
Exp027720	0.0637531	-0.277299
Exp027727	0.0982561	-0.0443876
Exp027703	0.0727879	0.131726
Exp027710	0.101615	-0.181188
Exp027706	-0.0825979	0.200463
Exp033151	0.030429	-0.109103
Exp035078	-0.11785	0.0979062
Exp033883	-0.271582	0.177808
Exp033043	-0.0310126	0.20263
Exp036990	-0.149255	0.261532
Exp033895	-0.000461156	-0.105304
Exp037020	-0.242565	0.36842
Exp043648	-0.0996616	-0.325943
Exp033889	-0.0932862	-0.156381
Exp035079	-0.0172339	-0.120407
Exp037016	0.0587789	-0.0934098
Exp033886	-0.0235821	-0.103563
Exp037012	0.0074663	0.0880127
Exp037022	0.0908857	-0.053361
Exp036992	-0.0387892	0.393755
Exp028551	0.0326449	0.250155
Exp037009	0.123384	0.296665
Exp037011	0.0255983	0.278093
Exp027722	0.122419	-0.119454
Exp036989	-0.119757	0.056873
Exp037010	-0.0211067	-0.334478
Exp037000	0.0195987	0.480985
Exp033045	-0.231182	-0.258994
Exp037001	-0.0113838	0.242386
Exp036996	-0.00137831	0.116814
Exp033044	0.0861199	0.284936
Exp037023	-0.13147	-0.229751
Exp033042	-0.0785049	-0.425164
Exp033298	0.0568857	0.176539
Exp031327	0.0916026	-0.189438
Exp036994	-0.140089	-0.188403
Exp036999	0.0850356	0.0775295
Exp033887	-0.0383977	-0.157809
Exp027709	0.0731233	-0.162505
Exp033040	0.0136289	-0.00902202
Exp027728	0.0661731	0.0660552
Exp036997	-0.152601	0.34524
Exp037007	0.000926932	-0.189219
Exp027721	0.0868168	-0.166837
Exp033888	0.0494307	-0.287564
Exp037018	0.271039	-0.196402
Exp037005	0.2017	0.0414656
Exp033893	0.115243	-0.0243036
Exp037002	0.0867089	0.211208
Exp037003	0.0896398	0.138623
Exp037021	0.0258449	0.0179414
Exp036998	-0.0494156	-0.26308
Exp036995	-0.035008	-0.0391074
Exp027724	0.0287211	-0.302555
Exp027713	0.0133791	-0.329881
Exp037004	-0.0334573	-0.0199413
Exp037024	0.0970191	-0.292306
Exp027711	-0.108337	0.100712
Exp033294	-0.110116	-0.398671
Exp027716	-0.0684109	-0.337134
Exp036993	0.0279465	0.0303408
Exp027707	-0.0437015	-0.158028
Exp041348	-0.0396433	-0.038003
Exp031241	-0.213421	-0.0706462
Exp033149	-0.275612	-0.152764
Exp041357	-0.160925	0.0984539
Exp035067	-0.125683	-0.085677
Exp028546	-0.197228	0.227578
Exp034966	-0.173786	0.333944
Exp033880	-0.167729	0.125073
Exp033295	-0.248189	0.408885
Exp035060	-0.20584	0.321468
Exp041358	0.140019	-0.281518
Exp035066	-0.166767	-0.0664175
Exp041355	0.147775	-0.434695
Exp035081	-0.066596	0.154652
Exp028547	-0.0847412	-0.348002
Exp037006	0.0510971	-0.100274
Exp033041	-0.132652	0.267415
Exp034530	-0.033758	0.323391
Exp033299	0.151432	-0.11123
Exp033296	-0.197734	-0.298911
Exp031330	-0.0360609	0.0230151
Exp033005	0.0756108	-0.19901
Exp031332	-0.0124138	-0.0950387
Exp033881	0.06118	0.234244
Exp033301	0.0403007	-0.0696496
Exp043641	0.0873608	0.0418092
Exp033297	-0.02932	-0.238198
Exp033048	-0.293362	-0.136225
Exp041351	-0.0541262	0.176524
Exp034532	-0.119701	0.221107
Exp028837	-0.15674	0.151191
Exp028550	-0.156023	0.159532
Exp033891	0.0746659	-0.0880194
Exp042805	0.0840655	0.195826
Exp033303	0.0788452	0.176844
Exp033047	-0.30217	-0.102616
Exp028548	-0.0818203	0.0276104
Exp030909	-0.0278674	-0.286162
Exp041349	-0.146983	-0.0767384
Exp033003	-0.215242	0.361656
Exp041347	0.103797	-0.385982
Exp035061	0.0236893	-0.229291
Exp041354	0.111129	-0.154325
Exp034560	-0.21561	-0.330032
Exp034528	0.12481	-0.339017
Exp041353	0.02661	-0.110703
Exp031333	-0.117149	-0.379168
Exp034527	0.126115	-0.190588
Exp033049	0.00982947	-0.308698
Exp030426	-0.147251	0.530654
Exp034563	-0.192603	-0.420028
Exp034531	0.176458	-0.193385
Exp031239	-0.170424	-0.0407572
Exp043639	0.0883696	-0.0540832
Exp031334	-0.0137364	-0.203029
Exp042811	0.0162615	-0.300567
Exp027725	-0.160055	-0.328203
Exp041346	-0.118767	-0.402537
Exp034529	-0.126372	0.2185
Exp035062	-0.088284	0.0844364
Exp033148	-0.165105	-0.380588
Exp034540	-0.186104	-0.0210718
Exp034533	0.139546	-0.348482
Exp033890	0.147155	-0.0916085
Exp035083	-0.10597	-0.0222464
Exp035080	0.0270373	0.184294
Exp041345	-0.238344	-0.209699
Exp034952	-0.320918	0.194551
Exp034565	-0.190202	0.304295
Exp034552	0.0840366	-0.327983
Exp034542	0.0744098	-0.026741
Exp034541	0.147253	-0.115968
Exp033150	-0.00759768	0.461782
Exp034526	-0.00150631	-0.447492
Exp034954	0.0435747	-0.0632151
Exp035065	-0.0800425	-0.146512
Exp042803	0.201212	0.547969
Exp035069	-0.227775	-0.1749
Exp033152	-0.138443	0.317148
Exp033002	-0.245071	-0.220435
Exp028839	-0.107122	0.477589
Exp035073	-0.170648	0.0340187
Exp034962	0.199654	0.315255
Exp034964	0.0820681	0.0974451
Exp035063	-0.0567458	-0.139665
Exp035064	0.00649243	0.297663
Exp034961	0.0867008	0.107631
Exp042810	-0.0276609	-0.0689364
Exp035071	0.0987987	-0.365671
Exp035074	0.0241295	0.0262436
Exp034567	0.00199057	0.180035
Exp036991	0.0139089	0.590654
Exp033302	0.0130014	-0.268306
Exp035070	-0.0870406	0.250088
Exp035072	0.147255	-0.363258

## Sheet: Fig 3a, Sfig 4a-b
BPRC cohort								EOGC cohort
Sample	BPRC subtype	Prediction (FDGC subtype )	OS status (Dead: 1, Live: 0)	OS/Month				Sample	EOGC subtype	Prediction (FDGC subtype )
GC056	PX2	G-I	0	26.0333				16T	Sub1	GI
GC069	PX2	G-I	NA	NA				18T	Sub4	GI
GC071	PX3	G-I	0	30.7667				22T	Sub2	GI
GC035	PX3	G-I	0	43.0667				46T	Sub2	GI
GC037	PX1	G-I	0	39.2667				54T	Sub4	GI
GC043	PX2	G-I	1	16.9				56T	Sub2	GI
GC067	PX2	G-I	0	31.5				88T	Sub2	GI
GC077	PX2	G-I	0	28.0667				116T	Sub2	GI
GC080	PX1	G-I	0	34.5667				138T	Sub2	GI
GC094	PX2	G-I	0	20.2667				144T	Sub4	GI
GC099	PX2	G-I	0	14.2333				194T	Sub2	GI
GC105	PX3	G-I	0	21.2				196T	Sub2	GI
GC106	PX3	G-I	0	18				210T	Sub2	GI
GC114	PX1	G-I	0	17.5667				212T	Sub2	GI
GC117	PX2	G-I	0	17.6				258T	Sub2	GI
GC041	PX2	G-III	0	27.0333				268T	Sub2	GI
GC109	PX3	G-III	0	15.1				5264T	Sub2	GI
GC030	PX3	G-III	0	39.1				5358T	Sub2	GI
GC057	PX3	G-III	1	16.5667				5382T	Sub2	GI
GC097	PX3	G-III	0	18.6333				5760T	Sub4	GI
GC012	PX2	G-III	1	2.9				44T	Sub4	GII
GC023	PX3	G-III	0	32.1667				60T	Sub4	GII
GC026	PX1	G-III	0	36.8333				62T	Sub4	GII
GC028	PX2	G-III	1	31.6				64T	Sub4	GII
GC038	PX2	G-III	0	40.7333				66T	Sub4	GII
GC039	PX2	G-III	0	36.5				68T	Sub4	GII
GC040	PX2	G-III	1	4				96T	Sub4	GII
GC042	PX2	G-III	0	36.4				112T	Sub4	GII
GC044	PX1	G-III	0	33.7333				118T	Sub2	GII
GC047	PX1	G-III	0	29.0333				120T	Sub2	GII
GC050	PX2	G-III	0	30.1333				136T	Sub4	GII
GC055	PX2	G-III	NA	NA				140T	Sub4	GII
GC059	PX3	G-III	1	24.4333				148T	Sub4	GII
GC062	PX3	G-III	0	34.1				168T	Sub4	GII
GC066	PX1	G-III	0	27.1667				170T	Sub4	GII
GC068	PX3	G-III	1	7.33333				202T	Sub4	GII
GC070	PX2	G-III	0	30.4				222T	Sub4	GII
GC072	PX3	G-III	0	27.6				226T	Sub4	GII
GC074	PX3	G-III	0	27.1				250T	Sub2	GII
GC075	PX2	G-III	0	26.2667				2398T	Sub2	GII
GC076	PX1	G-III	0	27.6333				24T	Sub1	GIII
GC078	PX1	G-III	0	33.6333				28T	Sub2	GIII
GC082	PX3	G-III	1	13.8333				38T	Sub1	GIII
GC103	PX2	G-III	0	18.6				40T	Sub1	GIII
GC104	PX1	G-III	0	19.2333				42T	Sub3	GIII
GC112	PX1	G-III	0	17.9333				90T	Sub4	GIII
GC065	PX3	G-IV	1	11.6				92T	Sub4	GIII
GC022	PX3	G-IV	1	9.66667				124T	Sub2	GIII
GC029	PX3	G-IV	1	13.3667				150T	Sub2	GIII
GC031	PX3	G-IV	1	28.9				156T	Sub1	GIII
GC034	PX1	G-IV	1	32.8667				162T	Sub4	GIII
GC036	PX3	G-IV	1	18.8667				166T	Sub1	GIII
GC045	PX3	G-IV	1	10.4667				174T	Sub3	GIII
GC046	PX3	G-IV	1	7.83333				180T	Sub1	GIII
GC048	PX2	G-IV	0	28.2333				182T	Sub1	GIII
GC051	PX3	G-IV	0	27.6667				232T	Sub2	GIII
GC052	PX2	G-IV	1	21.6333				254T	Sub4	GIII
GC053	PX1	G-IV	1	26.9				270T	Sub3	GIII
GC054	PX3	G-IV	0	28.7333				5374T	Sub3	GIII
GC058	PX3	G-IV	0	34.1				14T	Sub3	GIV
GC060	PX2	G-IV	0	34.7667				26T	Sub2	GIV
GC061	PX3	G-IV	0	33.9333				30T	Sub3	GIV
GC063	PX3	G-IV	0	36.6667				32T	Sub3	GIV
GC064	PX2	G-IV	0	34.7333				34T	Sub1	GIV
GC073	PX2	G-IV	1	16.6				36T	Sub3	GIV
GC079	PX2	G-IV	1	12.8				132T	Sub2	GIV
GC081	PX1	G-IV	0	25.2333				146T	Sub4	GIV
GC090	PX2	G-IV	0	19.6333				164T	Sub4	GIV
GC091	PX2	G-IV	0	26.5667				190T	Sub3	GIV
GC092	PX3	G-IV	0	23.1667				192T	Sub3	GIV
GC093	PX2	G-IV	0	20.3				200T	Sub2	GIV
GC096	PX3	G-IV	0	12.2				204T	Sub4	GIV
GC098	PX3	G-IV	0	17.8333				214T	Sub2	GIV
GC100	PX3	G-IV	1	2.3				216T	Sub3	GIV
GC101	PX1	G-IV	0	19.0667				218T	Sub2	GIV
GC102	PX2	G-IV	0	22.3667				220T	Sub1	GIV
GC107	PX2	G-IV	0	19.5				236T	Sub1	GIV
GC108	PX3	G-IV	0	20.4667				248T	Sub3	GIV
GC110	PX2	G-IV	0	19				266T	Sub1	GIV
GC111	PX3	G-IV	1	9.3				272T	Sub3	GIV
GC115	PX3	G-IV	0	14.2667
GC116	PX2	G-IV	0	15.6667
GC118	PX2	G-IV	0	17.2
GC119	PX1	G-IV	0	17.3667

## Sheet: Fig 3b
ACRG cohort
Sample	ACRG subtype	Prediction (FDGC subtype )	OS status (Dead: 1, Live: 0)	OS/Month
GSM1523744	MSI	G-I	0	105.7
GSM1523748	MSS/TP53+	G-I	0	104.933
GSM1523774	EMT	G-I	0	97.7
GSM1523784	MSS/TP53-	G-I	0	91.3
GSM1523797	MSI	G-I	1	28.2667
GSM1523802	MSS/TP53-	G-I	0	76.7667
GSM1523805	MSI	G-I	1	4.46667
GSM1523826	MSS/TP53-	G-I	1	2.7
GSM1523833	MSI	G-I	1	8.86667
GSM1523843	MSS/TP53-	G-I	1	25.8667
GSM1523850	EMT	G-I	1	36.4
GSM1523857	MSS/TP53-	G-I	1	14.4333
GSM1523864	MSI	G-I	0	63.9667
GSM1523920	MSS/TP53-	G-I	1	9.33333
GSM1523926	MSS/TP53+	G-I	0	69.0333
GSM1523934	MSS/TP53-	G-I	1	12.8
GSM1523948	EMT	G-I	1	27.4667
GSM1523955	MSS/TP53+	G-I	1	34.3667
GSM1523956	MSS/TP53-	G-I	1	31.1333
GSM1523957	MSS/TP53+	G-I	0	100.633
GSM1523962	EMT	G-I	1	20.1333
GSM1523967	MSS/TP53+	G-I	0	98.4667
GSM1523971	EMT	G-I	1	13.3
GSM1523973	MSS/TP53-	G-I	0	87.2667
GSM1523985	MSS/TP53+	G-I	1	77.5333
GSM1523989	MSS/TP53-	G-I	0	86.7
GSM1523993	MSS/TP53-	G-I	1	68.1333
GSM1523995	MSS/TP53-	G-I	1	6.36667
GSM1524003	MSS/TP53-	G-I	0	85.9333
GSM1524004	MSS/TP53-	G-I	1	5.93333
GSM1524023	MSS/TP53-	G-I	0	83.8333
GSM1524029	EMT	G-I	1	31.1
GSM1524030	EMT	G-I	1	31.3333
GSM1524044	MSS/TP53-	G-I	1	22.8667
GSM1524070	MSS/TP53+	G-I	0	91.6333
GSM1523728	MSI	G-II	0	88.2333
GSM1523745	MSS/TP53-	G-II	0	105.533
GSM1523746	MSS/TP53-	G-II	1	25.5
GSM1523747	MSS/TP53+	G-II	1	8.7
GSM1523765	MSS/TP53-	G-II	1	14.2
GSM1523770	MSI	G-II	1	22.0667
GSM1523776	MSI	G-II	0	97.4667
GSM1523777	MSS/TP53-	G-II	0	92.9333
GSM1523780	MSI	G-II	1	16.4
GSM1523781	MSS/TP53-	G-II	1	2.93333
GSM1523790	MSI	G-II	0	80.9333
GSM1523791	MSI	G-II	0	81.1333
GSM1523794	MSI	G-II	1	27
GSM1523795	MSS/TP53+	G-II	0	80.0667
GSM1523798	EMT	G-II	1	61.8333
GSM1523800	MSI	G-II	0	76.9333
GSM1523801	MSI	G-II	0	76.9333
GSM1523809	MSS/TP53+	G-II	0	73.4333
GSM1523810	MSI	G-II	0	73.0667
GSM1523811	MSI	G-II	0	72.8667
GSM1523813	MSI	G-II	0	72.8333
GSM1523815	MSS/TP53-	G-II	1	25.1667
GSM1523816	MSS/TP53-	G-II	0	72.0667
GSM1523817	MSS/TP53-	G-II	1	6.23333
GSM1523820	MSS/TP53+	G-II	1	23.7
GSM1523821	MSI	G-II	0	71.1
GSM1523823	MSI	G-II	0	70.9
GSM1523825	MSI	G-II	1	4
GSM1523828	MSI	G-II	1	5.86667
GSM1523830	MSI	G-II	1	53.4333
GSM1523835	EMT	G-II	0	69.3
GSM1523836	MSS/TP53+	G-II	0	69.2333
GSM1523838	MSI	G-II	1	10.3333
GSM1523841	MSS/TP53+	G-II	1	42.0667
GSM1523844	EMT	G-II	0	68.9
GSM1523848	EMT	G-II	0	68.1333
GSM1523849	EMT	G-II	1	28.0333
GSM1523851	MSI	G-II	0	67.2333
GSM1523853	MSS/TP53-	G-II	0	66.7333
GSM1523855	MSS/TP53-	G-II	1	21.9333
GSM1523856	MSI	G-II	0	66.2
GSM1523859	MSS/TP53+	G-II	0	53.1333
GSM1523860	MSI	G-II	1	42.2
GSM1523863	MSI	G-II	0	64.5667
GSM1523865	MSS/TP53-	G-II	0	63.7
GSM1523868	MSI	G-II	0	63.2667
GSM1523870	MSI	G-II	0	62.4667
GSM1523874	MSS/TP53-	G-II	0	62.1
GSM1523875	MSS/TP53+	G-II	1	8.46667
GSM1523876	MSI	G-II	0	61.9
GSM1523877	MSS/TP53-	G-II	1	13.1
GSM1523880	MSI	G-II	0	60.9667
GSM1523882	MSS/TP53+	G-II	0	60.7
GSM1523883	MSS/TP53+	G-II	1	39.5333
GSM1523885	MSI	G-II	0	60.2333
GSM1523886	EMT	G-II	1	5.6
GSM1523887	MSS/TP53-	G-II	0	60.2
GSM1523888	MSI	G-II	0	59.9
GSM1523896	MSS/TP53+	G-II	1	28.0333
GSM1523897	MSS/TP53-	G-II	0	58.8667
GSM1523898	MSS/TP53+	G-II	0	58.8333
GSM1523901	MSI	G-II	0	57.4667
GSM1523903	MSI	G-II	1	39.8
GSM1523906	EMT	G-II	0	55.3
GSM1523908	MSS/TP53-	G-II	0	55.0667
GSM1523909	MSI	G-II	0	54.5333
GSM1523910	MSI	G-II	0	54.3333
GSM1523925	MSS/TP53-	G-II	1	6.3
GSM1523928	MSS/TP53-	G-II	1	54.1333
GSM1523929	MSI	G-II	0	88.3333
GSM1523940	MSS/TP53-	G-II	1	20.0333
GSM1523941	MSS/TP53-	G-II	1	4.53333
GSM1523945	EMT	G-II	1	17.5333
GSM1523946	MSS/TP53+	G-II	0	68.9333
GSM1523947	MSI	G-II	0	68.4333
GSM1523950	MSS/TP53-	G-II	0	68.2
GSM1523953	MSS/TP53-	G-II	0	84.7667
GSM1523959	MSS/TP53-	G-II	1	17.4333
GSM1523961	MSI	G-II	1	9.5
GSM1523964	MSI	G-II	0	98.5333
GSM1523966	MSS/TP53-	G-II	1	51.8
GSM1523970	MSS/TP53-	G-II	1	15.7
GSM1523972	MSS/TP53-	G-II	1	6.5
GSM1523974	MSS/TP53-	G-II	0	98.2333
GSM1523976	MSS/TP53-	G-II	1	56
GSM1523977	MSS/TP53-	G-II	1	1
GSM1523978	MSS/TP53+	G-II	1	16.2333
GSM1523979	MSI	G-II	1	9.43333
GSM1523980	MSS/TP53+	G-II	1	6.7
GSM1523983	MSI	G-II	1	10.1
GSM1523984	EMT	G-II	0	96.9667
GSM1523990	EMT	G-II	1	14.1667
GSM1523997	MSS/TP53-	G-II	1	25.2
GSM1524001	MSS/TP53-	G-II	0	93.6333
GSM1524008	MSI	G-II	1	10.8333
GSM1524015	MSS/TP53-	G-II	1	24.8667
GSM1524019	MSS/TP53-	G-II	1	8.33333
GSM1524028	MSS/TP53+	G-II	1	47.7
GSM1524032	MSI	G-II	1	77.2
GSM1524041	MSI	G-II	0	77.3333
GSM1524042	MSS/TP53-	G-II	1	10.8333
GSM1524043	MSS/TP53+	G-II	1	16.8333
GSM1524054	MSI	G-II	0	86.5667
GSM1523727	MSI	G-III	0	88.7333
GSM1523729	MSS/TP53+	G-III	0	88.2333
GSM1523768	MSS/TP53-	G-III	1	24.2333
GSM1523769	MSS/TP53-	G-III	1	13.7333
GSM1523772	EMT	G-III	1	10.0333
GSM1523773	EMT	G-III	1	4.33333
GSM1523775	MSI	G-III	0	97.6
GSM1523778	MSS/TP53-	G-III	0	92.6333
GSM1523779	MSI	G-III	0	92.6
GSM1523782	MSS/TP53+	G-III	1	4.4
GSM1523783	MSS/TP53+	G-III	0	91.9333
GSM1523786	MSS/TP53+	G-III	1	28.4667
GSM1523787	MSS/TP53+	G-III	0	89.6333
GSM1523789	MSS/TP53-	G-III	1	11.8
GSM1523792	MSS/TP53-	G-III	0	80.8
GSM1523796	EMT	G-III	1	57.6333
GSM1523803	MSS/TP53+	G-III	1	7.06667
GSM1523804	MSS/TP53+	G-III	0	76.7
GSM1523806	MSS/TP53-	G-III	1	12.7
GSM1523807	MSS/TP53-	G-III	0	73.7333
GSM1523808	MSI	G-III	0	73.5
GSM1523814	MSS/TP53+	G-III	0	72.7333
GSM1523818	MSS/TP53+	G-III	1	9.83333
GSM1523819	MSS/TP53+	G-III	1	10.1
GSM1523822	MSI	G-III	0	70.9667
GSM1523827	MSS/TP53-	G-III	0	70.0333
GSM1523829	MSS/TP53-	G-III	0	69.8333
GSM1523832	MSS/TP53+	G-III	1	17.6667
GSM1523834	MSS/TP53+	G-III	1	44.5667
GSM1523837	MSS/TP53-	G-III	1	26.8333
GSM1523839	MSS/TP53-	G-III	0	69.1333
GSM1523842	MSS/TP53-	G-III	1	48.7333
GSM1523847	MSI	G-III	0	68.1333
GSM1523852	MSS/TP53-	G-III	1	31
GSM1523854	MSS/TP53-	G-III	0	66.7333
GSM1523861	MSS/TP53+	G-III	0	64.8
GSM1523867	MSI	G-III	1	33.2667
GSM1523869	MSS/TP53+	G-III	0	62.5333
GSM1523871	MSI	G-III	0	62.3667
GSM1523872	MSS/TP53-	G-III	1	15.0333
GSM1523878	MSS/TP53+	G-III	0	61.8667
GSM1523879	MSS/TP53-	G-III	0	61.1667
GSM1523881	MSS/TP53+	G-III	1	14.9
GSM1523884	MSS/TP53+	G-III	0	60.4333
GSM1523889	MSI	G-III	0	59.6667
GSM1523890	MSS/TP53-	G-III	0	59.5667
GSM1523891	MSS/TP53-	G-III	0	59.5667
GSM1523892	MSS/TP53-	G-III	0	59.4667
GSM1523893	MSS/TP53-	G-III	1	20.1
GSM1523894	MSS/TP53+	G-III	1	35.7667
GSM1523895	MSS/TP53-	G-III	0	59.0333
GSM1523899	MSS/TP53+	G-III	0	58.0667
GSM1523904	MSS/TP53-	G-III	0	55.3667
GSM1523905	MSS/TP53-	G-III	0	55.3
GSM1523911	MSI	G-III	1	21.8333
GSM1523919	MSS/TP53+	G-III	0	84.1
GSM1523921	MSI	G-III	0	83.3
GSM1523922	MSS/TP53-	G-III	1	23.6
GSM1523923	MSS/TP53+	G-III	1	26.4
GSM1523924	MSS/TP53-	G-III	0	82.2
GSM1523927	MSS/TP53+	G-III	0	80.7667
GSM1523930	MSS/TP53-	G-III	0	78.5333
GSM1523931	MSS/TP53+	G-III	0	77.6
GSM1523932	MSS/TP53-	G-III	1	12.6667
GSM1523933	MSI	G-III	0	75.2667
GSM1523936	MSS/TP53+	G-III	1	17.5667
GSM1523937	MSS/TP53+	G-III	1	19.6667
GSM1523942	MSS/TP53-	G-III	0	70.2667
GSM1523943	MSS/TP53-	G-III	1	5.53333
GSM1523944	MSS/TP53+	G-III	0	69.6333
GSM1523952	MSI	G-III	0	100.867
GSM1523954	MSS/TP53-	G-III	0	100.867
GSM1523958	MSS/TP53+	G-III	0	100.233
GSM1523960	MSS/TP53-	G-III	0	99
GSM1523963	MSS/TP53-	G-III	1	45.7667
GSM1523965	EMT	G-III	1	11.4667
GSM1523969	MSS/TP53-	G-III	1	17.9
GSM1523982	EMT	G-III	1	8.7
GSM1523986	MSS/TP53+	G-III	0	86.8
GSM1523987	MSS/TP53-	G-III	1	18.2667
GSM1523991	MSS/TP53-	G-III	0	95.2
GSM1523992	MSS/TP53+	G-III	1	20.1333
GSM1523994	MSS/TP53-	G-III	0	86.3667
GSM1523996	MSS/TP53+	G-III	1	35.2
GSM1523998	MSS/TP53-	G-III	1	21.2333
GSM1523999	MSS/TP53-	G-III	0	93.8667
GSM1524000	MSI	G-III	0	93.8667
GSM1524005	MSS/TP53-	G-III	1	9.46667
GSM1524009	MSS/TP53-	G-III	1	65
GSM1524010	EMT	G-III	1	19.7
GSM1524011	MSS/TP53-	G-III	0	90.2
GSM1524012	MSS/TP53-	G-III	0	85.2333
GSM1524013	MSS/TP53-	G-III	0	89.9
GSM1524014	MSS/TP53-	G-III	1	11.3333
GSM1524016	MSS/TP53+	G-III	1	27.8
GSM1524017	MSS/TP53-	G-III	0	85.0333
GSM1524018	MSS/TP53+	G-III	0	84.7667
GSM1524020	MSS/TP53+	G-III	0	84.3
GSM1524021	MSS/TP53+	G-III	1	12.9333
GSM1524022	MSS/TP53-	G-III	1	8.03333
GSM1524024	MSS/TP53+	G-III	1	89.4333
GSM1524025	MSI	G-III	1	81.8333
GSM1524026	EMT	G-III	0	83.6
GSM1524027	MSS/TP53-	G-III	1	59.7
GSM1524031	MSS/TP53+	G-III	0	82
GSM1524034	MSS/TP53+	G-III	1	44.0667
GSM1524035	EMT	G-III	0	80.3
GSM1524036	MSS/TP53-	G-III	0	79.9333
GSM1524037	MSS/TP53-	G-III	1	23.4333
GSM1524038	MSS/TP53+	G-III	1	8.63333
GSM1524040	MSS/TP53-	G-III	1	36.1667
GSM1524045	MSS/TP53+	G-III	0	89.1333
GSM1524046	MSS/TP53-	G-III	0	88.0333
GSM1524047	MSS/TP53+	G-III	0	69.8667
GSM1524048	MSI	G-III	1	46.8
GSM1524049	MSS/TP53+	G-III	0	87.8
GSM1524050	MSS/TP53+	G-III	1	57.1333
GSM1524051	MSS/TP53-	G-III	0	87.2667
GSM1524052	MSS/TP53-	G-III	1	13.1667
GSM1524053	MSS/TP53+	G-III	0	86.9333
GSM1524055	MSS/TP53+	G-III	1	37.9333
GSM1524060	MSS/TP53+	G-III	0	84.8333
GSM1524061	MSI	G-III	0	84.6
GSM1524068	MSI	G-III	0	92.8667
GSM1524069	MSI	G-III	1	85.6
GSM1524071	MSS/TP53+	G-III	0	90.7667
GSM1524072	MSS/TP53-	G-III	1	42.9333
GSM1523771	EMT	G-IV	1	12.6667
GSM1523785	MSI	G-IV	1	11.7667
GSM1523788	EMT	G-IV	1	8.26667
GSM1523793	MSS/TP53+	G-IV	0	80.7333
GSM1523799	MSS/TP53+	G-IV	0	77.5
GSM1523812	MSS/TP53+	G-IV	0	72.8333
GSM1523824	MSS/TP53-	G-IV	0	70.6667
GSM1523831	MSS/TP53+	G-IV	1	30.9
GSM1523840	MSS/TP53+	G-IV	1	22.8333
GSM1523845	MSS/TP53+	G-IV	1	9.66667
GSM1523846	EMT	G-IV	0	68.3667
GSM1523858	EMT	G-IV	1	17.1
GSM1523862	EMT	G-IV	1	21
GSM1523866	EMT	G-IV	1	4.36667
GSM1523873	MSS/TP53+	G-IV	1	24.0333
GSM1523918	EMT	G-IV	1	28.1333
GSM1523935	EMT	G-IV	0	87.4
GSM1523938	EMT	G-IV	1	5.76667
GSM1523939	EMT	G-IV	1	11.2333
GSM1523949	EMT	G-IV	1	10.1
GSM1523951	MSS/TP53+	G-IV	1	53.0333
GSM1523968	EMT	G-IV	1	45.1667
GSM1523975	EMT	G-IV	1	7.2
GSM1523981	EMT	G-IV	0	97.2
GSM1523988	EMT	G-IV	1	14.8333
GSM1524002	MSI	G-IV	0	86.1333
GSM1524006	EMT	G-IV	1	26.2667
GSM1524007	MSS/TP53-	G-IV	1	10.3667
GSM1524033	MSS/TP53+	G-IV	0	80.8333
GSM1524039	EMT	G-IV	1	12.0667
GSM1524056	MSS/TP53-	G-IV	1	14.1667
GSM1524057	EMT	G-IV	1	15.9333
GSM1524058	EMT	G-IV	0	85.4667
GSM1524059	EMT	G-IV	0	85.2
GSM1524062	EMT	G-IV	1	70.2

## Sheet: Fig 4b
Group	Pathway	Count	Pvalue			Group	Pathway	Count	Pvalue
DSG	B cell receptor signaling pathway	22	1.57228e-05			XSG	Basal transcription factors	12	0.000656752
	T cell receptor signaling pathway	26	0.000102223				Tight junction	17	0.0013174
	Fc epsilon RI signaling pathway	19	0.000443933				Thyroid hormone signaling pathway	20	0.00184332
	ErbB signaling pathway	22	0.00059791				Osteoclast differentiation	21	0.00369515
	TNF signaling pathway	24	0.00184455				Inositol phosphate metabolism	14	0.003786
	VEGF signaling pathway	13	0.0404164				ABC transporters	10	0.0072013
DNSG	Choline metabolism in cancer	19	0.00239842				Phosphatidylinositol signaling system	15	0.0238529
	Endocytosis	35	0.00295853			XNSG	TNF signaling pathway	30	7.86284e-05
	Arginine biosynthesis	7	0.00560681				FoxO signaling pathway	34	0.000197642
	Peroxisome	15	0.0113852				Fanconi anemia pathway	18	0.000276539
	Steroid hormone biosynthesis	11	0.0260595				B cell receptor signaling pathway	21	0.000380989
							T cell receptor signaling pathway	26	0.000899331
							VEGF signaling pathway	18	0.00165493
							HIF-1 signaling pathway	24	0.00259171
							Fc epsilon RI signaling pathway	18	0.00569826

## Sheet: Fig 4c
Firmiana ID	Group	TCR signaling pathway in DOS subcohort(ssGSEA score)				Firmiana ID	Group	TCR signaling pathway in XELOX subcohort(ssGSEA score)
Exp033884	DSG	0.24248				Exp027705	XSG	0.0768732
Exp033886	DSG	-0.0599473				Exp027706	XSG	0.0851886
Exp033885	DSG	0.0031527				Exp027709	XSG	-0.0178267
Exp033887	DSG	0.107239				Exp027710	XSG	-0.13001
Exp033888	DSG	0.00663815				Exp027713	XSG	-0.295275
Exp033889	DSG	-0.116969				Exp027719	XSG	-0.0491591
Exp033895	DSG	0.0673542				Exp027722	XSG	-0.0827844
Exp033897	DSG	-0.0436388				Exp027727	XSG	-0.0812124
Exp034526	DSG	-0.152384				Exp027728	XSG	-0.0156343
Exp034527	DSG	-0.0472124				Exp031327	XSG	0.0790953
Exp034529	DSG	0.0726984				Exp031328	XSG	-0.0212911
Exp034530	DSG	-0.112543				Exp033294	XSG	-0.239415
Exp034531	DSG	0.261923				Exp033296	XSG	0.094193
Exp034532	DSG	0.0142537				Exp033880	XSG	-0.0208481
Exp034533	DSG	0.188881				Exp034952	XSG	-0.0778376
Exp034541	DSG	0.135886				Exp034563	XSG	-0.104988
Exp034957	DSG	-0.0984208				Exp034568	XSG	0.0963651
Exp035079	DSG	0.0039853				Exp034955	XSG	-0.171845
Exp035083	DSG	0.13001				Exp034958	XSG	-0.138855
Exp041349	DSG	-0.268947				Exp034961	XSG	-0.0610691
Exp041353	DSG	0.2516				Exp034966	XSG	-0.152108
Exp041357	DSG	0.0551493				Exp035065	XSG	0.129249
Exp033883	DNSG	0.0702184				Exp035069	XSG	-0.0319436
Exp033890	DNSG	0.030336				Exp034558	XSG	0.190158
Exp033891	DNSG	-0.0134098				Exp034566	XSG	-0.00777055
Exp033892	DNSG	-0.140806				Exp041351	XSG	0.0879
Exp033893	DNSG	-0.00965726				Exp043643	XSG	0.21424
Exp033899	DNSG	-0.290213				Exp027703	XNSG	-0.101388
Exp034528	DNSG	-0.0948816				Exp027707	XNSG	-0.02229
Exp034552	DNSG	0.05692				Exp027711	XNSG	-0.01264
Exp034561	DNSG	0.116832				Exp027716	XNSG	-0.211746
Exp034562	DNSG	-0.0366052				Exp027721	XNSG	-0.196211
Exp034962	DNSG	0.191782				Exp027723	XNSG	0.0448315
Exp035070	DNSG	-0.324779				Exp027724	XNSG	-0.235429
Exp035071	DNSG	0.139658				Exp033295	XNSG	-0.0974123
Exp035072	DNSG	-0.155737				Exp033297	XNSG	-0.0244195
Exp035073	DNSG	-0.134161				Exp033298	XNSG	-0.137125
Exp035074	DNSG	-0.25635				Exp033299	XNSG	0.133706
Exp035076	DNSG	-0.0409409				Exp033301	XNSG	-0.11368
Exp035077	DNSG	-0.108337				Exp033302	XNSG	0.194388
Exp035078	DNSG	-0.168244				Exp033303	XNSG	-0.0378801
Exp035080	DNSG	-0.257596				Exp033881	XNSG	0.0768186
Exp035081	DNSG	0.171247				Exp034540	XNSG	0.127438
Exp042810	DNSG	-0.0774418				Exp034565	XNSG	-0.129145
						Exp034567	XNSG	0.05896
						Exp034956	XNSG	-0.0447449
						Exp034964	XNSG	-0.0231212
						Exp035060	XNSG	-0.00434004
						Exp035061	XNSG	-0.160222
						Exp035062	XNSG	-0.0827835
						Exp035063	XNSG	-0.0208237
						Exp035064	XNSG	-0.0011015
						Exp035066	XNSG	0.0957653
						Exp034539	XNSG	0.20584
						Exp034542	XNSG	0.00176662
						Exp034954	XNSG	0.0414163
						Exp034560	XNSG	-0.091027
						Exp037025	XNSG	0.259037
						Exp041345	XNSG	-0.00158523
						Exp041346	XNSG	-0.212839
						Exp041347	XNSG	0.224242
						Exp041348	XNSG	0.366039
						Exp041354	XNSG	0.181094
						Exp042811	XNSG	0.0359238
						Exp043638	XNSG	-0.131688
						Exp043639	XNSG	-0.0822136
						Exp043640	XNSG	-0.0843508
						Exp043641	XNSG	0.0916929
						Exp043644	XNSG	0.219232

[truncated: 15 more sheets: Fig 4d, Fig 4k, SFig 5e, Fig 5a, Fig 5d, Fig 5e, Fig 5f, Fig 5g, Fig 5h, Fig 6c, Sfig 6b-d, Fig 7h, Sfig 7b, Fig 7f, Fig 7g, Sfig 8a]
